# Supplementary material for: 3-[(Benzo-1,3-dioxol-5-yl)amino]-4-meth­oxy­cyclo­but-3-ene-1,2-dione: polymorphism and twinning of a precursor to an anti­mycobacterial squaramide
Source: Acta Crystallogr C Struct Chem. 2024 Jul 5;80(Pt 8):375–82. doi: 10.1107/S2053229624006211 (PMC11299207; doi:10.1107/S2053229624006211)
Supplement: Supplementary file 1 [file c-80-00375-sup1.cif]

##############################################################################
#                                                                            #
# This CIF contains the data in a paper accepted for publication in          #
# Acta Crystallographica Section C. It conforms to the requirements of       #
# Notes for Authors for Acta Crystallographica Section C, and has been       #
# peer reviewed under the auspices of the IUCr Commission on Journals.       #
#                                                                            #
# Full details of the Crystallographic Information File format               #
# are given in the paper "The Crystallographic Information File (CIF):       #
# a New Standard Archive File for Crystallography" by S. R. Hall, F. H.      #
# Allen and I. D. Brown [Acta Cryst. (1991), A47, 655-685].                  #
#                                                                            #
# The current version of the core CIF dictionary is obtainable from          #
# ftp://ftp.iucr.org/pub/cif_core.dic.                                       #
#                                                                            #
# Software is freely available for graphical display of the structure(s)     #
# in this CIF. For information consult the CIF software page                 #
# http://www.iucr.org/resources/cif/software.                                #
#                                                                            #
# This file may be used for bona fide research purposes within the           #
# scientific community so long as proper attribution is given to the journal # 
# article from which it was obtained.                                        #
#                                                                            #
##############################################################################
data_3-I
_audit_creation_method
;
Olex2 1.5
(compiled 2022.04.07 svn.rca3783a0 for OlexSys, GUI svn.r6498)
;
_audit_block_code     GOD-GB-171-01
_chemical_name_systematic
;
3-[(Benzo-1,3-dioxol-5-yl)amino]-4-methoxycyclobut-3-ene-1,2-dione
;
_chemical_formula_moiety     'C12 H9 N O5'
_chemical_formula_sum     'C12 H9 N O5'
_chemical_formula_iupac     'C12 H9 N O5'
_chemical_formula_weight     247.209
_chemical_melting_point     ?
_space_group_crystal_system     monoclinic
_space_group_name_H-M_alt     'P 1 21/c 1'
_space_group_name_Hall     '-P 2ybc'
loop_
    _space_group_symop_id
    _space_group_symop_operation_xyz
    1 x,y,z
    2 -x,y+1/2,-z+1/2
    3 -x,-y,-z
    4 x,-y-1/2,z-1/2
_cell_length_a     13.0541(7)
_cell_length_b     13.4304(7)
_cell_length_c     13.1257(7)
_cell_angle_alpha     90
_cell_angle_beta     115.354(2)
_cell_angle_gamma     90
_cell_volume     2079.57(19)
_cell_formula_units_Z     8
_cell_measurement_reflns_used     9631
_cell_measurement_theta_min     2.2908
_cell_measurement_theta_max     25.0086
_cell_measurement_temperature     100(2)
_exptl_crystal_description     block
_exptl_crystal_colour     colourless
_exptl_crystal_size_max     0.068
_exptl_crystal_size_mid     0.065
_exptl_crystal_size_min     0.045
_exptl_crystal_density_diffrn     1.579
_exptl_crystal_density_meas     ?
_exptl_crystal_density_method     ?
_exptl_crystal_F_000     1024.847
loop_
    _exptl_crystal_face_index_h
    _exptl_crystal_face_index_k
    _exptl_crystal_face_index_l
    _exptl_crystal_face_perp_dist
    -2.000 0.000 1.000 0.03100
    0.000 1.000 -1.000 0.00400
    0.000 -1.000 1.000 0.02000
    0.000 1.000 1.000 0.03100
    0.000 -1.000 -1.000 0.03200
    2.000 0.000 -1.000 0.01900
_exptl_absorpt_coefficient_mu     0.125
_exptl_absorpt_correction_type     gaussian
_exptl_absorpt_process_details
;
(SADABS; Bruker, 2016)
;
_exptl_absorpt_correction_T_min     0.99207
_exptl_absorpt_correction_T_max     0.99702
_exptl_special_details
;
 Crystal mounted on a MiTeGen loop using Perfluoropolyether Fomblin YR-1800
;
_diffrn_ambient_temperature     100(2)
_diffrn_source_power     0.07
_diffrn_source_current     1.4
_diffrn_radiation_type     Mo-K\a
_diffrn_radiation_wavelength     0.71073
_diffrn_radiation_source     I\mS-Diamond
_diffrn_radiation_monochromator     'Montel multilayer optics'
_diffrn_measurement_device_type     'Bruker D8 Venture'
_diffrn_measurement_method     '\f- and \w-scans'
_diffrn_detector_area_resol_mean     7.391
_diffrn_reflns_number     806109
_diffrn_reflns_av_R_equivalents     0.1479
_diffrn_reflns_av_unetI/netI     0.0212
_diffrn_reflns_theta_min     2.29
_diffrn_reflns_theta_max     30.66
_diffrn_reflns_theta_full     25.2417
_diffrn_measured_fraction_theta_max     0.9924
_diffrn_measured_fraction_theta_full     0.9992
_diffrn_reflns_limit_h_min     -18
_diffrn_reflns_limit_h_max     18
_diffrn_reflns_limit_k_min     -19
_diffrn_reflns_limit_k_max     19
_diffrn_reflns_limit_l_min     -18
_diffrn_reflns_limit_l_max     18
_refine_special_details
;
Refinement using NoSpherA2, an implementation of
NOn-SPHERical Atom-form-factors in Olex2.
Please cite:
F. Kleemiss et al. Chem. Sci. DOI 10.1039/D0SC05526C - 2021
NoSpherA2 implementation of HAR makes use of
tailor-made aspherical atomic form factors calculated
on-the-fly from a Hirshfeld-partitioned electron density (ED) - not from
spherical-atom form factors.
The ED is calculated from a gaussian basis set single determinant SCF
wavefunction - either Hartree-Fock or DFT using selected funtionals
 - for a fragment of the crystal.
This fragment can be embedded in an electrostatic crystal field by employing
cluster charges or modelled using implicit solvation models, depending on the
software used.
The following options were used:
   SOFTWARE:       ORCA 5.0
   PARTITIONING:   NoSpherA2
   INT ACCURACY:   Normal
   METHOD:         B3LYP
   BASIS SET:      def2-TZVPP
   CHARGE:         0
   MULTIPLICITY:   1
   DATE:           2024-02-18_15-57-08
;
_reflns_number_total     6382
_reflns_number_gt     5025
_reflns_threshold_expression     I>=2\s(I)
_refine_ls_structure_factor_coef     Fsqd
_refine_ls_matrix_type     full
_refine_ls_R_factor_all     0.0468
_refine_ls_R_factor_gt     0.0303
_refine_ls_wR_factor_gt     0.0665
_refine_ls_wR_factor_ref     0.0801
_refine_ls_goodness_of_fit_ref     1.1119
_refine_ls_restrained_S_all     1.1119
_refine_ls_number_reflns     6382
_refine_ls_number_parameters     397
_refine_ls_number_restraints     0
_refine_ls_number_constraints     0
_refine_ls_hydrogen_treatment     refall
_refine_ls_weighting_scheme     calc
_refine_ls_weighting_details
              'w=1/[\s^2^(Fo^2^)+(0.0302P)^2^+0.5221P] where P=(Fo^2^+2Fc^2^)/3'
_atom_sites_solution_hydrogens     difmap
_atom_sites_solution_primary     dual
_atom_sites_solution_secondary     difmap
_refine_ls_shift/su_max     -0.0002
_refine_ls_shift/su_mean     0.0001
_refine_diff_density_max     0.2351
_refine_diff_density_min     -0.2404
loop_
    _atom_type_symbol
    _atom_type_scat_dispersion_source
    _atom_type_scat_dispersion_real
    _atom_type_scat_dispersion_imag
    _atom_type_scat_source
    C 'Henke, Gullikson and Davis, At. Data and Nucl. Data Tables, 1993, 54, 2'
0.00347 0.00161 'NoSpherA2: Chem.Sci. 2021, DOI:10.1039/D0SC05526C'
    H 'Henke, Gullikson and Davis, At. Data and Nucl. Data Tables, 1993, 54, 2'
0.00000 0.00000 'NoSpherA2: Chem.Sci. 2021, DOI:10.1039/D0SC05526C'
    N 'Henke, Gullikson and Davis, At. Data and Nucl. Data Tables, 1993, 54, 2'
0.00653 0.00323 'NoSpherA2: Chem.Sci. 2021, DOI:10.1039/D0SC05526C'
    O 'Henke, Gullikson and Davis, At. Data and Nucl. Data Tables, 1993, 54, 2'
0.01158 0.00611 'NoSpherA2: Chem.Sci. 2021, DOI:10.1039/D0SC05526C'
_computing_data_collection
;
APEX5 (Bruker, 2022)
;
_computing_cell_refinement
;
SAINT (Bruker, 2019)
;
_computing_data_reduction
;
SAINT (Bruker, 2019)
;
_computing_structure_solution
;
SHELXT (Sheldrick, 2015a)
;
_computing_structure_refinement
;
olex2.refine (Bourhis <i>et al.</i>,  2015)
;
_computing_molecular_graphics
;
DIAMOND (Brandenburg, 2018) and Mercury (Macrae <i>et al.</i>,
2020)
;
_computing_publication_material
;
publCIF (Westrip, 2010)
;
loop_
    _atom_site_type_symbol
    _atom_site_label
    _atom_site_fract_x
    _atom_site_fract_y
    _atom_site_fract_z
    _atom_site_U_iso_or_equiv
    _atom_site_adp_type
    _atom_site_occupancy
    C C1_1 0.26369(8) 0.44697(7) 0.27179(7) 0.01613(17) Uani 1.000000
    C C2_1 0.27221(7) 0.55888(7) 0.26774(7) 0.01554(16) Uani 1.000000
    C C3_1 0.21158(7) 0.55434(7) 0.14363(7) 0.01429(16) Uani 1.000000
    C C4_1 0.20786(7) 0.44933(7) 0.14776(7) 0.01447(16) Uani 1.000000
    C C5_1 0.17077(9) 0.27915(7) 0.10794(8) 0.01873(18) Uani 1.000000
    H H5A_1 0.1246(12) 0.2748(10) 0.1589(11) 0.042(4) Uiso 1.000000
    H H5B_1 0.1331(13) 0.2336(11) 0.0338(13) 0.052(4) Uiso 1.000000
    H H5C_1 0.2576(11) 0.2572(10) 0.1573(11) 0.039(3) Uiso 1.000000
    C C6_1 0.11785(7) 0.62620(7) -0.04802(7) 0.01495(16) Uani 1.000000
    C C7_1 0.11598(8) 0.71211(7) -0.10882(8) 0.01770(18) Uani 1.000000
    H H7_1 0.1592(11) 0.7776(10) -0.0630(10) 0.031(3) Uiso 1.000000
    C C8_1 0.05948(8) 0.71394(7) -0.22702(8) 0.01946(18) Uani 1.000000
    H H8_1 0.0582(12) 0.7803(10) -0.2737(11) 0.040(4) Uiso 1.000000
    C C9_1 0.00739(8) 0.62721(7) -0.28028(8) 0.01795(18) Uani 1.000000
    C C10_1 0.00833(7) 0.54273(7) -0.21896(7) 0.01528(16) Uani 1.000000
    C C11_1 0.06101(7) 0.53926(7) -0.10312(7) 0.01539(17) Uani 1.000000
    H H11_1 0.0572(11) 0.4714(10) -0.0596(11) 0.032(3) Uiso 1.000000
    C C12_1 -0.08091(9) 0.50525(8) -0.40248(8) 0.02020(19) Uani 1.000000
    H H12A_1 -0.1725(12) 0.4984(10) -0.4494(11) 0.040(3) Uiso 1.000000
    H H12B_1 -0.0339(11) 0.4646(10) -0.4388(11) 0.041(3) Uiso 1.000000
    N N1_1 0.17809(7) 0.62977(6) 0.07064(6) 0.01611(15) Uani 1.000000
    H H1_1 0.2063(12) 0.7000(11) 0.1037(12) 0.029(3) Uiso 1.000000
    O O1_1 0.28910(7) 0.38475(5) 0.34562(6) 0.02350(15) Uani 1.000000
    O O2_1 0.31200(6) 0.62523(5) 0.33642(6) 0.02118(15) Uani 1.000000
    O O3_1 0.16809(6) 0.38102(5) 0.06912(5) 0.01823(14) Uani 1.000000
    O O4_1 -0.05020(7) 0.60814(6) -0.39294(6) 0.02496(16) Uani 1.000000
    O O5_1 -0.05040(6) 0.46787(5) -0.29030(5) 0.01980(14) Uani 1.000000
    C C1_2 0.23258(8) 1.00458(7) 0.22341(7) 0.01576(17) Uani 1.000000
    C C2_2 0.26011(8) 0.89563(7) 0.22196(7) 0.01526(16) Uani 1.000000
    C C3_2 0.32099(7) 0.89865(7) 0.34671(7) 0.01437(16) Uani 1.000000
    C C4_2 0.29175(7) 0.99967(7) 0.34681(7) 0.01422(16) Uani 1.000000
    C C5_2 0.27582(9) 1.16532(7) 0.39345(8) 0.01903(18) Uani 1.000000
    H H5A_2 0.1836(12) 1.1683(10) 0.3457(12) 0.045(4) Uiso 1.000000
    H H5B_2 0.3033(11) 1.2105(10) 0.4681(11) 0.042(4) Uiso 1.000000
    H H5C_2 0.3154(12) 1.1910(10) 0.3415(12) 0.042(4) Uiso 1.000000
    C C6_2 0.42635(8) 0.82361(7) 0.53578(7) 0.01480(17) Uani 1.000000
    C C7_2 0.44992(8) 0.73029(7) 0.58741(8) 0.01704(17) Uani 1.000000
    H H7_2 0.4288(11) 0.6627(10) 0.5361(11) 0.036(3) Uiso 1.000000
    C C8_2 0.49833(8) 0.72046(7) 0.70496(8) 0.01809(18) Uani 1.000000
    H H8_2 0.5161(12) 0.6466(11) 0.7449(12) 0.042(4) Uiso 1.000000
    C C9_2 0.52104(8) 0.80678(7) 0.76698(7) 0.01549(17) Uani 1.000000
    C C10_2 0.49879(7) 0.89956(7) 0.71534(7) 0.01472(16) Uani 1.000000
    C C11_2 0.45216(8) 0.91158(7) 0.60026(7) 0.01543(17) Uani 1.000000
    H H11_2 0.4357(11) 0.9850(10) 0.5620(11) 0.032(3) Uiso 1.000000
    C C12_2 0.58083(9) 0.92240(7) 0.90227(8) 0.01991(19) Uani 1.000000
    H H12A_2 0.5420(11) 0.9458(10) 0.9575(11) 0.042(4) Uiso 1.000000
    H H12B_2 0.6707(12) 0.9374(11) 0.9375(12) 0.047(4) Uiso 1.000000
    N N1_2 0.37637(7) 0.82530(6) 0.41670(6) 0.01615(15) Uani 1.000000
    H H1_2 0.3660(12) 0.7574(11) 0.3778(12) 0.031(3) Uiso 1.000000
    O O1_2 0.18218(6) 1.06711(5) 0.15251(6) 0.02236(15) Uani 1.000000
    O O2_2 0.23957(6) 0.83191(5) 0.15024(6) 0.01967(14) Uani 1.000000
    O O3_2 0.30968(6) 1.06339(5) 0.42876(5) 0.01656(13) Uani 1.000000
    O O4_2 0.56380(6) 0.81791(5) 0.88150(6) 0.02041(14) Uani 1.000000
    O O5_2 0.52757(6) 0.97254(5) 0.79554(5) 0.02011(14) Uani 1.000000
loop_
    _atom_site_aniso_label
    _atom_site_aniso_U_11
    _atom_site_aniso_U_22
    _atom_site_aniso_U_33
    _atom_site_aniso_U_12
    _atom_site_aniso_U_13
    _atom_site_aniso_U_23
    C1_1 0.0198(4) 0.0155(4) 0.0117(4) 0.0002(3) 0.0053(3) -0.0004(3)
    C2_1 0.0176(4) 0.0143(4) 0.0131(4) -0.0009(3) 0.0050(3) -0.0021(3)
    C3_1 0.0160(4) 0.0139(4) 0.0119(4) -0.0005(3) 0.0050(3) -0.0013(3)
    C4_1 0.0176(4) 0.0135(4) 0.0114(4) 0.0003(3) 0.0054(3) -0.0007(3)
    C5_1 0.0232(5) 0.0148(4) 0.0167(4)  0.0000(3) 0.0072(4) -0.0005(3)
    C6_1 0.0167(4) 0.0149(4) 0.0137(4) 0.0000(3) 0.0070(3) 0.0004(3)
    C7_1 0.0211(4) 0.0149(4) 0.0160(4) -0.0006(3) 0.0069(3) 0.0014(3)
    C8_1 0.0243(5) 0.0170(4) 0.0165(4) 0.0003(4) 0.0081(4) 0.0034(3)
    C9_1 0.0212(4) 0.0180(4) 0.0137(4) 0.0011(3) 0.0065(3) 0.0030(3)
    C10_1 0.0169(4) 0.0165(4) 0.0121(4) 0.0005(3) 0.0059(3) 0.0016(3)
    C11_1 0.0169(4) 0.0154(4) 0.0134(4) -0.0012(3) 0.0060(3) 0.0006(3)
    C12_1 0.0213(5) 0.0239(5) 0.0134(4) -0.0001(4) 0.0056(4) 0.0006(3)
    N1_1 0.0193(4) 0.0139(3) 0.0136(3) -0.0005(3) 0.0057(3) -0.0005(3)
    O1_1 0.0345(4) 0.0178(3) 0.0132(3) 0.0020(3) 0.0055(3) 0.0019(3)
    O2_1 0.0264(3) 0.0179(3) 0.0156(3) -0.0031(3) 0.0054(3) -0.0039(3)
    O3_1 0.0253(3) 0.0149(3) 0.0123(3) 0.0002(3) 0.0061(3) -0.0010(2)
    O4_1 0.0342(4) 0.0229(4) 0.0137(3) -0.0013(3) 0.0065(3) 0.0036(3)
    O5_1 0.0246(3) 0.0189(3) 0.0134(3) -0.0026(3) 0.0058(3) -0.0002(2)
    C1_2 0.0195(4) 0.0144(4) 0.0122(4) -0.0001(3) 0.0056(3) 0.0002(3)
    C2_2 0.0185(4) 0.0144(4) 0.0128(4) -0.0004(3) 0.0066(3) -0.0012(3)
    C3_2 0.0160(4) 0.0145(4) 0.0126(4) 0.0000(3) 0.0060(3) -0.0010(3)
    C4_2 0.0166(4) 0.0135(4) 0.0125(4) -0.0007(3) 0.0062(3) -0.0006(3)
    C5_2 0.0251(5) 0.0149(4) 0.0172(4) 0.0008(3) 0.0091(4) -0.0009(3)
    C6_2 0.0166(4) 0.0143(4) 0.0132(4) 0.0006(3) 0.0061(3) 0.0000(3)
    C7_2 0.0209(4) 0.0136(4) 0.0152(4) 0.0002(3) 0.0065(3) -0.0001(3)
    C8_2 0.0228(4) 0.0147(4) 0.0158(4) 0.0002(3) 0.0074(3) 0.0013(3)
    C9_2 0.0176(4) 0.0153(4) 0.0129(4) 0.0008(3) 0.0058(3) 0.0016(3)
    C10_2 0.0174(4) 0.0142(4) 0.0114(4) 0.0003(3) 0.0051(3) 0.0005(3)
    C11_2 0.0186(4) 0.0137(4) 0.0126(4) 0.0000(3) 0.0054(3) -0.0004(3)
    C12_2 0.0235(5) 0.0217(5) 0.0126(4) -0.0019(4) 0.0059(4) -0.0006(3)
    N1_2 0.0200(4) 0.0148(4) 0.0125(3) 0.0010(3) 0.0059(3) -0.0009(3)
    O1_2 0.0313(4) 0.0172(3) 0.0137(3) 0.0026(3) 0.0050(3) 0.0015(3)
    O2_2 0.0254(3) 0.0176(3) 0.0150(3) -0.0003(3) 0.0076(3) -0.0039(2)
    O3_2 0.0219(3) 0.0142(3) 0.0126(3) 0.0006(2) 0.0065(2) -0.0008(2)
    O4_2 0.0256(4) 0.0201(3) 0.0136(3) 0.0021(3) 0.0065(3) 0.0027(2)
    O5_2 0.0271(4) 0.0164(3) 0.0135(3) 0.0007(3) 0.0055(3) -0.0012(2)
loop_
    _geom_bond_atom_site_label_1
    _geom_bond_atom_site_label_2
    _geom_bond_site_symmetry_2
    _geom_bond_distance
    _geom_bond_publ_flag
    C1_1 C2_1 . 1.5098(13) ?
    C1_1 C4_1 . 1.4719(12) ?
    C1_1 O1_1 . 1.2132(11) ?
    C2_1 C3_1 . 1.4764(12) ?
    C2_1 O2_1 . 1.2147(11) ?
    C3_1 C4_1 . 1.4130(12) ?
    C3_1 N1_1 . 1.3329(11) ?
    C4_1 O3_1 . 1.3106(10) ?
    C5_1 H5A_1 . 1.077(14) ?
    C5_1 H5B_1 . 1.073(15) ?
    C5_1 H5C_1 . 1.078(13) ?
    C5_1 O3_1 . 1.4551(11) ?
    C6_1 C7_1 . 1.3972(12) ?
    C6_1 C11_1 . 1.4061(12) ?
    C6_1 N1_1 . 1.4133(11) ?
    C7_1 H7_1 . 1.078(13) ?
    C7_1 C8_1 . 1.4041(13) ?
    C8_1 H8_1 . 1.077(14) ?
    C8_1 C9_1 . 1.3787(13) ?
    C9_1 C10_1 . 1.3881(12) ?
    C9_1 O4_1 . 1.3657(11) ?
    C10_1 C11_1 . 1.3753(12) ?
    C10_1 O5_1 . 1.3641(11) ?
    C11_1 H11_1 . 1.088(13) ?
    C12_1 H12A_1 . 1.089(13) ?
    C12_1 H12B_1 . 1.073(14) ?
    C12_1 O4_1 . 1.4294(13) ?
    C12_1 O5_1 . 1.4411(11) ?
    N1_1 H1_1 . 1.037(15) ?
    C1_2 C2_2 . 1.5087(13) ?
    C1_2 C4_2 . 1.4673(12) ?
    C1_2 O1_2 . 1.2165(11) ?
    C2_2 C3_2 . 1.4832(12) ?
    C2_2 O2_2 . 1.2141(11) ?
    C3_2 C4_2 . 1.4096(12) ?
    C3_2 N1_2 . 1.3297(11) ?
    C4_2 O3_2 . 1.3148(10) ?
    C5_2 H5A_2 . 1.094(14) ?
    C5_2 H5B_2 . 1.075(14) ?
    C5_2 H5C_2 . 1.074(14) ?
    C5_2 O3_2 . 1.4522(11) ?
    C6_2 C7_2 . 1.3951(12) ?
    C6_2 C11_2 . 1.4077(12) ?
    C6_2 N1_2 . 1.4127(11) ?
    C7_2 H7_2 . 1.093(14) ?
    C7_2 C8_2 . 1.4009(13) ?
    C8_2 H8_2 . 1.100(15) ?
    C8_2 C9_2 . 1.3740(13) ?
    C9_2 C10_2 . 1.3886(12) ?
    C9_2 O4_2 . 1.3692(11) ?
    C10_2 C11_2 . 1.3751(12) ?
    C10_2 O5_2 . 1.3678(11) ?
    C11_2 H11_2 . 1.085(13) ?
    C12_2 H12A_2 . 1.093(14) ?
    C12_2 H12B_2 . 1.080(14) ?
    C12_2 O4_2 . 1.4287(12) ?
    C12_2 O5_2 . 1.4371(11) ?
    N1_2 H1_2 . 1.026(15) ?
loop_
    _geom_angle_atom_site_label_1
    _geom_angle_atom_site_label_2
    _geom_angle_atom_site_label_3
    _geom_angle_site_symmetry_1
    _geom_angle_site_symmetry_3
    _geom_angle
    _geom_angle_publ_flag
    C4_1 C1_1 C2_1 . . 87.06(7) ?
    O1_1 C1_1 C2_1 . . 135.62(8) ?
    O1_1 C1_1 C4_1 . . 137.29(9) ?
    C3_1 C2_1 C1_1 . . 89.14(7) ?
    O2_1 C2_1 C1_1 . . 135.95(9) ?
    O2_1 C2_1 C3_1 . . 134.91(9) ?
    C4_1 C3_1 C2_1 . . 90.57(7) ?
    N1_1 C3_1 C2_1 . . 128.14(8) ?
    N1_1 C3_1 C4_1 . . 141.27(8) ?
    C3_1 C4_1 C1_1 . . 93.16(7) ?
    O3_1 C4_1 C1_1 . . 134.24(8) ?
    O3_1 C4_1 C3_1 . . 132.60(8) ?
    H5B_1 C5_1 H5A_1 . . 111.7(11) ?
    H5C_1 C5_1 H5A_1 . . 109.7(10) ?
    H5C_1 C5_1 H5B_1 . . 110.2(11) ?
    O3_1 C5_1 H5A_1 . . 109.4(7) ?
    O3_1 C5_1 H5B_1 . . 106.6(8) ?
    O3_1 C5_1 H5C_1 . . 109.2(7) ?
    C11_1 C6_1 C7_1 . . 121.04(8) ?
    N1_1 C6_1 C7_1 . . 117.83(8) ?
    N1_1 C6_1 C11_1 . . 121.13(8) ?
    H7_1 C7_1 C6_1 . . 118.5(7) ?
    C8_1 C7_1 C6_1 . . 121.20(9) ?
    C8_1 C7_1 H7_1 . . 120.2(7) ?
    H8_1 C8_1 C7_1 . . 121.1(7) ?
    C9_1 C8_1 C7_1 . . 117.20(9) ?
    C9_1 C8_1 H8_1 . . 121.7(7) ?
    C10_1 C9_1 C8_1 . . 121.10(8) ?
    O4_1 C9_1 C8_1 . . 129.10(9) ?
    O4_1 C9_1 C10_1 . . 109.80(8) ?
    C11_1 C10_1 C9_1 . . 123.02(9) ?
    O5_1 C10_1 C9_1 . . 109.97(8) ?
    O5_1 C10_1 C11_1 . . 127.00(8) ?
    C10_1 C11_1 C6_1 . . 116.38(8) ?
    H11_1 C11_1 C6_1 . . 123.9(7) ?
    H11_1 C11_1 C10_1 . . 119.7(7) ?
    H12B_1 C12_1 H12A_1 . . 113.8(10) ?
    O4_1 C12_1 H12A_1 . . 109.3(7) ?
    O4_1 C12_1 H12B_1 . . 109.8(7) ?
    O5_1 C12_1 H12A_1 . . 107.8(7) ?
    O5_1 C12_1 H12B_1 . . 108.4(7) ?
    O5_1 C12_1 O4_1 . . 107.63(7) ?
    C6_1 N1_1 C3_1 . . 128.52(8) ?
    H1_1 N1_1 C3_1 . . 116.2(8) ?
    H1_1 N1_1 C6_1 . . 115.0(8) ?
    C5_1 O3_1 C4_1 . . 116.12(7) ?
    C12_1 O4_1 C9_1 . . 106.25(7) ?
    C12_1 O5_1 C10_1 . . 105.83(7) ?
    C4_2 C1_2 C2_2 . . 87.40(7) ?
    O1_2 C1_2 C2_2 . . 135.53(8) ?
    O1_2 C1_2 C4_2 . . 137.06(9) ?
    C3_2 C2_2 C1_2 . . 88.71(7) ?
    O2_2 C2_2 C1_2 . . 135.94(8) ?
    O2_2 C2_2 C3_2 . . 135.33(9) ?
    C4_2 C3_2 C2_2 . . 90.57(7) ?
    N1_2 C3_2 C2_2 . . 128.19(8) ?
    N1_2 C3_2 C4_2 . . 141.23(8) ?
    C3_2 C4_2 C1_2 . . 93.26(7) ?
    O3_2 C4_2 C1_2 . . 134.35(8) ?
    O3_2 C4_2 C3_2 . . 132.37(8) ?
    H5B_2 C5_2 H5A_2 . . 110.9(10) ?
    H5C_2 C5_2 H5A_2 . . 109.6(10) ?
    H5C_2 C5_2 H5B_2 . . 109.5(10) ?
    O3_2 C5_2 H5A_2 . . 109.1(7) ?
    O3_2 C5_2 H5B_2 . . 107.7(7) ?
    O3_2 C5_2 H5C_2 . . 110.0(7) ?
    C11_2 C6_2 C7_2 . . 121.05(8) ?
    N1_2 C6_2 C7_2 . . 116.95(8) ?
    N1_2 C6_2 C11_2 . . 122.00(8) ?
    H7_2 C7_2 C6_2 . . 120.1(7) ?
    C8_2 C7_2 C6_2 . . 121.42(9) ?
    C8_2 C7_2 H7_2 . . 118.4(7) ?
    H8_2 C8_2 C7_2 . . 120.9(8) ?
    C9_2 C8_2 C7_2 . . 117.01(8) ?
    C9_2 C8_2 H8_2 . . 122.1(8) ?
    C10_2 C9_2 C8_2 . . 121.40(8) ?
    O4_2 C9_2 C8_2 . . 128.73(8) ?
    O4_2 C9_2 C10_2 . . 109.85(8) ?
    C11_2 C10_2 C9_2 . . 122.90(8) ?
    O5_2 C10_2 C9_2 . . 109.65(7) ?
    O5_2 C10_2 C11_2 . . 127.43(8) ?
    C10_2 C11_2 C6_2 . . 116.19(8) ?
    H11_2 C11_2 C6_2 . . 122.3(7) ?
    H11_2 C11_2 C10_2 . . 121.5(7) ?
    H12B_2 C12_2 H12A_2 . . 112.9(10) ?
    O4_2 C12_2 H12A_2 . . 109.3(7) ?
    O4_2 C12_2 H12B_2 . . 108.5(8) ?
    O5_2 C12_2 H12A_2 . . 110.1(7) ?
    O5_2 C12_2 H12B_2 . . 108.3(8) ?
    O5_2 C12_2 O4_2 . . 107.66(7) ?
    C6_2 N1_2 C3_2 . . 129.28(8) ?
    H1_2 N1_2 C3_2 . . 113.4(8) ?
    H1_2 N1_2 C6_2 . . 115.9(8) ?
    C5_2 O3_2 C4_2 . . 115.42(7) ?
    C12_2 O4_2 C9_2 . . 105.89(7) ?
    C12_2 O5_2 C10_2 . . 105.86(7) ?
loop_
    _geom_torsion_atom_site_label_1
    _geom_torsion_atom_site_label_2
    _geom_torsion_atom_site_label_3
    _geom_torsion_atom_site_label_4
    _geom_torsion_site_symmetry_1
    _geom_torsion_site_symmetry_2
    _geom_torsion_site_symmetry_3
    _geom_torsion_site_symmetry_4
    _geom_torsion
    _geom_torsion_publ_flag
    C1_1 C2_1 C3_1 C4_1 . . . . -2.16(7) ?
    C1_1 C2_1 C3_1 N1_1 . . . . 176.34(6) ?
    C1_1 C4_1 C3_1 C2_1 . . . . 2.22(7) ?
    C1_1 C4_1 C3_1 N1_1 . . . . -175.90(7) ?
    C1_1 C4_1 O3_1 C5_1 . . . . 4.84(13) ?
    C2_1 C3_1 C4_1 O3_1 . . . . -178.29(6) ?
    C2_1 C3_1 N1_1 C6_1 . . . . -178.45(9) ?
    C3_1 C4_1 O3_1 C5_1 . . . . -174.45(10) ?
    C3_1 N1_1 C6_1 C7_1 . . . . -164.77(10) ?
    C3_1 N1_1 C6_1 C11_1 . . . . 15.64(11) ?
    C6_1 C7_1 C8_1 C9_1 . . . . -0.81(11) ?
    C6_1 C11_1 C10_1 C9_1 . . . . -1.65(10) ?
    C6_1 C11_1 C10_1 O5_1 . . . . 179.13(7) ?
    C7_1 C8_1 C9_1 C10_1 . . . . 1.78(11) ?
    C7_1 C8_1 C9_1 O4_1 . . . . -178.25(8) ?
    C8_1 C9_1 C10_1 C11_1 . . . . -0.56(12) ?
    C8_1 C9_1 C10_1 O5_1 . . . . 178.78(9) ?
    C8_1 C9_1 O4_1 C12_1 . . . . 176.58(11) ?
    C9_1 C10_1 O5_1 C12_1 . . . . 5.25(9) ?
    C9_1 O4_1 C12_1 O5_1 . . . . 6.60(8) ?
    C10_1 O5_1 C12_1 O4_1 . . . . -7.28(7) ?
    C1_2 C2_2 C3_2 C4_2 . . . . 1.59(7) ?
    C1_2 C2_2 C3_2 N1_2 . . . . -178.77(6) ?
    C1_2 C4_2 C3_2 C2_2 . . . . -1.64(7) ?
    C1_2 C4_2 C3_2 N1_2 . . . . 178.82(7) ?
    C1_2 C4_2 O3_2 C5_2 . . . . -8.27(12) ?
    C2_2 C3_2 C4_2 O3_2 . . . . 176.92(6) ?
    C2_2 C3_2 N1_2 C6_2 . . . . -173.79(9) ?
    C3_2 C4_2 O3_2 C5_2 . . . . 173.75(10) ?
    C3_2 N1_2 C6_2 C7_2 . . . . 161.89(10) ?
    C3_2 N1_2 C6_2 C11_2 . . . . -18.46(11) ?
    C6_2 C7_2 C8_2 C9_2 . . . . 0.28(11) ?
    C6_2 C11_2 C10_2 C9_2 . . . . 0.66(10) ?
    C6_2 C11_2 C10_2 O5_2 . . . . -177.63(7) ?
    C7_2 C8_2 C9_2 C10_2 . . . . -1.11(11) ?
    C7_2 C8_2 C9_2 O4_2 . . . . 177.37(8) ?
    C8_2 C9_2 C10_2 C11_2 . . . . 0.64(11) ?
    C8_2 C9_2 C10_2 O5_2 . . . . 179.20(9) ?
    C8_2 C9_2 O4_2 C12_2 . . . . 174.65(11) ?
    C9_2 C10_2 O5_2 C12_2 . . . . 5.97(9) ?
    C9_2 O4_2 C12_2 O5_2 . . . . 10.30(7) ?
    C10_2 O5_2 C12_2 O4_2 . . . . -10.03(7) ?
loop_
    _geom_hbond_atom_site_label_D
    _geom_hbond_atom_site_label_H
    _geom_hbond_atom_site_label_A
    _geom_hbond_site_symmetry_A
    _geom_hbond_distance_DH
    _geom_hbond_distance_HA
    _geom_hbond_distance_DA
    _geom_hbond_angle_DHA
    N1_1 H1_1 O2_2 . 1.037(15) 1.864(15) 2.8963(10) 172.9(12)
    N1_2 H1_2 O2_1 . 1.026(15) 1.901(15) 2.8772(10) 157.8(12)
_iucr_refine_instructions_details
;
TITL 15407sadabs_a.res in P2(1)/c
CELL 0.71073 13.0541 13.4304 13.1257 90 115.354 90
ZERR 8 0.0007 0.0007 0.0007 0 0.002 0
LATT 1
SYMM -X,0.5+Y,0.5-Z
SFAC C H N O
UNIT 96 72 8 40
EQIV $1 -X,-0.5+Y,-0.5-Z
EQIV $2 1-X,0.5+Y,1.5-Z
EQIV $3 1-X,-0.5+Y,1.5-Z
EQIV $4 +X,1.5-Y,-0.5+Z
L.S. 6
PLAN  40
SIZE 0.045 0.065 0.068
TEMP -173
CONF
HTAB_1 C5 O4_$1
HTAB_1 C11 O3
HTAB N1_1 O2_2
HTAB_2 C5 O4_$2
HTAB C7_2 O2_1
HTAB_2 C8 O5_$3
HTAB_2 C11 O3
HTAB N1_2 O2_1
HTAB_2 C12_1 O1_$4
BOND $H
FMAP 2
LIST 4
ACTA
MORE -1
MERG 2
OMIT -12 0 6
WGHT 0.03016 0.522148
FVAR 0.492659
REM <olex2.extras>
REM <HklSrc "%.\\15407sadabs.hkl">
REM </olex2.extras>
RESI A 1
C1    1     0.26369  0.44697  0.27179  11.00000  0.01976  0.01546  0.01168 =
 -0.00043  0.00530  0.00022
C2    1     0.27221  0.55888  0.26774  11.00000  0.01763  0.01430  0.01308 =
 -0.00209  0.00504 -0.00089
C3    1     0.21158  0.55434  0.14363  11.00000  0.01597  0.01392  0.01193 =
 -0.00127  0.00496 -0.00048
C4    1     0.20786  0.44933  0.14776  11.00000  0.01760  0.01352  0.01143 =
 -0.00074  0.00541  0.00028
C5    1     0.17077  0.27915  0.10794  11.00000  0.02325  0.01481  0.01670 =
 -0.00050  0.00719 -0.00005
H5A   2     0.12457  0.27479  0.15890  11.00000  0.04228
H5B   2     0.13305  0.23364  0.03384  11.00000  0.05224
H5C   2     0.25761  0.25723  0.15727  11.00000  0.03872
C6    1     0.11785  0.62620 -0.04802  11.00000  0.01668  0.01493  0.01374 =
 0.00036  0.00700  0.00003
C7    1     0.11598  0.71211 -0.10882  11.00000  0.02114  0.01488  0.01601 =
 0.00136  0.00693 -0.00061
H7    2     0.15925  0.77755 -0.06302  11.00000  0.03130
C8    1     0.05948  0.71394 -0.22702  11.00000  0.02427  0.01700  0.01650 =
 0.00335  0.00813  0.00032
H8    2     0.05823  0.78027 -0.27371  11.00000  0.03992
C9    1     0.00739  0.62721 -0.28028  11.00000  0.02115  0.01805  0.01368 =
 0.00299  0.00652  0.00110
C10   1     0.00833  0.54273 -0.21896  11.00000  0.01690  0.01652  0.01209 =
 0.00158  0.00590  0.00052
C11   1     0.06101  0.53926 -0.10312  11.00000  0.01693  0.01540  0.01335 =
 0.00057  0.00601 -0.00122
H11   2     0.05724  0.47138 -0.05961  11.00000  0.03171
C12   1    -0.08091  0.50525 -0.40248  11.00000  0.02135  0.02394  0.01342 =
 0.00058  0.00565 -0.00006
H12A  2    -0.17248  0.49840 -0.44944  11.00000  0.03972
H12B  2    -0.03394  0.46458 -0.43880  11.00000  0.04113
N1    3     0.17809  0.62977  0.07064  11.00000  0.01935  0.01392  0.01364 =
 -0.00047  0.00569 -0.00052
H1    2     0.20632  0.69996  0.10369  11.00000  0.02935
O1    4     0.28910  0.38475  0.34562  11.00000  0.03449  0.01781  0.01325 =
 0.00192  0.00549  0.00198
O2    4     0.31200  0.62523  0.33642  11.00000  0.02638  0.01788  0.01555 =
 -0.00387  0.00542 -0.00310
O3    4     0.16809  0.38102  0.06912  11.00000  0.02534  0.01490  0.01234 =
 -0.00102  0.00606  0.00017
O4    4    -0.05020  0.60814 -0.39294  11.00000  0.03424  0.02294  0.01370 =
 0.00358  0.00647 -0.00125
O5    4    -0.05040  0.46787 -0.29030  11.00000  0.02457  0.01890  0.01344 =
 -0.00017  0.00578 -0.00263
RESI A 2
C1    1     0.23258  1.00458  0.22341  11.00000  0.01945  0.01439  0.01224 =
 0.00016  0.00563 -0.00011
C2    1     0.26011  0.89563  0.22196  11.00000  0.01852  0.01439  0.01280 =
 -0.00118  0.00663 -0.00042
C3    1     0.32099  0.89865  0.34671  11.00000  0.01595  0.01447  0.01260 =
 -0.00102  0.00603  0.00004
C4    1     0.29175  0.99967  0.34681  11.00000  0.01664  0.01349  0.01247 =
 -0.00064  0.00617 -0.00071
C5    1     0.27582  1.16532  0.39345  11.00000  0.02509  0.01492  0.01718 =
 -0.00090  0.00914  0.00083
H5A   2     0.18362  1.16828  0.34574  11.00000  0.04487
H5B   2     0.30329  1.21055  0.46810  11.00000  0.04160
H5C   2     0.31544  1.19104  0.34152  11.00000  0.04203
C6    1     0.42635  0.82361  0.53578  11.00000  0.01659  0.01431  0.01317 =
 0.00004  0.00608  0.00056
C7    1     0.44992  0.73029  0.58741  11.00000  0.02093  0.01363  0.01524 =
 -0.00007  0.00647  0.00023
H7    2     0.42878  0.66269  0.53610  11.00000  0.03572
C8    1     0.49833  0.72046  0.70496  11.00000  0.02284  0.01475  0.01575 =
 0.00133  0.00737  0.00023
H8    2     0.51608  0.64658  0.74488  11.00000  0.04223
C9    1     0.52104  0.80678  0.76698  11.00000  0.01755  0.01527  0.01286 =
 0.00161  0.00576  0.00080
C10   1     0.49879  0.89956  0.71534  11.00000  0.01742  0.01416  0.01145 =
 0.00048  0.00511  0.00027
C11   1     0.45216  0.91158  0.60026  11.00000  0.01865  0.01366  0.01261 =
 -0.00043  0.00540  0.00003
H11   2     0.43575  0.98499  0.56197  11.00000  0.03176
C12   1     0.58083  0.92240  0.90227  11.00000  0.02353  0.02165  0.01261 =
 -0.00063  0.00590 -0.00193
H12A  2     0.54203  0.94575  0.95752  11.00000  0.04157
H12B  2     0.67069  0.93743  0.93753  11.00000  0.04680
N1    3     0.37637  0.82530  0.41670  11.00000  0.02004  0.01481  0.01248 =
 -0.00087  0.00589  0.00103
H1    2     0.36600  0.75740  0.37776  11.00000  0.03139
O1    4     0.18218  1.06711  0.15251  11.00000  0.03131  0.01719  0.01370 =
 0.00154  0.00499  0.00258
O2    4     0.23957  0.83191  0.15024  11.00000  0.02537  0.01759  0.01498 =
 -0.00386  0.00761 -0.00032
O3    4     0.30968  1.06339  0.42876  11.00000  0.02194  0.01424  0.01257 =
 -0.00079  0.00652  0.00057
O4    4     0.56380  0.81791  0.88150  11.00000  0.02560  0.02010  0.01355 =
 0.00273  0.00649  0.00206
O5    4     0.52757  0.97254  0.79554  11.00000  0.02711  0.01644  0.01348 =
 -0.00118  0.00555  0.00072
HKLF 4
END
Q1 1 0.577778 0.855556 0.722222 11 0.05 0.24
Q2 1 0.222222 0.433333 0.3 11 0.05 0.23
Q3 1 0.266667 1.077778 0.277778 11 0.05 0.22
Q4 1 -0.022222 0.244444 -0.111111 11 0.05 0.22
Q5 1 0.088889 0.266667 0.111111 11 0.05 0.22
  REM The information below was added by Olex2.
  REM
  REM R1 = 0.0303 for 5025 Fo > 4sig(Fo) and 0.0468 for all 6382 data
  REM 397 parameters refined using 0 restraints
  REM Highest difference peak 0.2351, deepest hole -0.2404
  REM Mean Shift 0.0001, Max Shift -0.0002.
  REM +++ Tabular Listing of Refinement Information +++
  REM R1_all = 0.0468
  REM R1_gt = 0.0303
  REM wR_ref = 0.0801
  REM GOOF = 1.1119
  REM Shift_max = -0.0002
  REM Shift_mean = 0.0001
  REM Reflections_all = 6382
  REM Reflections_gt = 5025
  REM Parameters = 397
  REM Hole = -0.2404
  REM Peak = 0.2351
  REM Flack = n/a
;
data_3-II
_audit_creation_method     'SHELXL-2019/3'
_chemical_name_systematic
;
3-[(Benzo-1,3-dioxol-5-yl)amino]-4-methoxycyclobut-3-ene-1,2-dione
;
_chemical_name_common     ?
_chemical_formula_moiety     'C12 H9 N O5'
_chemical_formula_sum     'C12 H9 N O5'
_chemical_formula_iupac     'C12 H9 N O5'
_chemical_formula_weight     247.20
_chemical_melting_point     ?
_space_group_crystal_system     triclinic
_space_group_name_H-M_alt     'P -1'
_space_group_name_Hall     '-P 1'
loop_
    _space_group_symop_operation_xyz
    'x, y, z'
    '-x, -y, -z'
_cell_length_a     3.7001(4)
_cell_length_b     12.4583(15)
_cell_length_c     22.846(3)
_cell_angle_alpha     89.550(8)
_cell_angle_beta     86.967(6)
_cell_angle_gamma     81.460(6)
_cell_volume     1040.0(2)
_cell_formula_units_Z     4
_cell_measurement_reflns_used     6912
_cell_measurement_theta_min     2.43
_cell_measurement_theta_max     24.85
_cell_measurement_temperature     100(2)
_exptl_crystal_description     needle
_exptl_crystal_colour     colourless
_exptl_crystal_size_max     0.117
_exptl_crystal_size_mid     0.047
_exptl_crystal_size_min     0.031
_exptl_crystal_density_diffrn     1.579
_exptl_crystal_density_meas     ?
_exptl_crystal_density_method     ?
_exptl_crystal_F_000     512
loop_
    _exptl_crystal_face_index_h
    _exptl_crystal_face_index_k
    _exptl_crystal_face_index_l
    _exptl_crystal_face_perp_dist
    -1.00 -1.00 1.00 0.053
    -1.00 0.00 0.00 0.058
    0.00 -1.00 1.00 0.005
    0.00 1.00 -1.00 0.015
    0.00 0.00 1.00 0.009
    0.00 0.00 -1.00 0.017
    1.00 0.00 0.00 0.043
_exptl_absorpt_coefficient_mu     0.125
_exptl_absorpt_correction_type     gaussian
_exptl_absorpt_process_details
;
(SADABS; Bruker, 2016)
;
_exptl_absorpt_correction_T_min     0.99135
_exptl_absorpt_correction_T_max     0.99782
_diffrn_ambient_temperature     100(2)
_diffrn_source     'microfocus X-ray tube'
_diffrn_radiation_type     MoK\a
_diffrn_radiation_wavelength     0.71073
_diffrn_measurement_device_type     'Bruker D8 Venture'
_diffrn_measurement_method     '\f- and \w-scans'
_diffrn_detector_area_resol_mean     7.391
_diffrn_reflns_number     76269
_diffrn_reflns_av_R_equivalents     0.1344
_diffrn_reflns_av_unetI/netI     0.0763
_diffrn_reflns_theta_min     2.433
_diffrn_reflns_theta_max     28.363
_diffrn_reflns_theta_full     25.242
_diffrn_measured_fraction_theta_max     0.993
_diffrn_measured_fraction_theta_full     0.999
_diffrn_reflns_limit_h_min     -4
_diffrn_reflns_limit_h_max     4
_diffrn_reflns_limit_k_min     -16
_diffrn_reflns_limit_k_max     16
_diffrn_reflns_limit_l_min     -30
_diffrn_reflns_limit_l_max     30
_refine_special_details
;
Refined as a 2-component twin.
;
_reflns_number_total     5138
_reflns_number_gt     3902
_reflns_threshold_expression     'I > 2\s(I)'
_refine_ls_structure_factor_coef     Fsqd
_refine_ls_matrix_type     full
_refine_ls_R_factor_all     0.0903
_refine_ls_R_factor_gt     0.0643
_refine_ls_wR_factor_gt     0.1551
_refine_ls_wR_factor_ref     0.1699
_refine_ls_goodness_of_fit_ref     1.036
_refine_ls_restrained_S_all     1.036
_refine_ls_number_reflns     5138
_refine_ls_number_parameters     337
_refine_ls_number_restraints     1
_refine_ls_hydrogen_treatment     mixed
_refine_ls_weighting_scheme     calc
_refine_ls_weighting_details
              'w=1/[\s^2^(Fo^2^)+(0.0992P)^2^+0.1380P] where P=(Fo^2^+2Fc^2^)/3'
_atom_sites_solution_hydrogens     mixed
_atom_sites_solution_primary     dual
_atom_sites_solution_secondary     difmap
_refine_ls_shift/su_max     0.000
_refine_ls_shift/su_mean     0.000
_refine_diff_density_max     0.376
_refine_diff_density_min     -0.355
_refine_ls_extinction_method
;
SHELXL2019 (Sheldrick, 2015<i>b</i>)
;
_refine_ls_extinction_coef     0.042(6)
_refine_ls_extinction_expression
                                  'Fc^*^=kFc[1+0.001xFc^2^\l^3^/sin(2\q)]^-1/4^'
loop_
    _atom_type_symbol
    _atom_type_description
    _atom_type_scat_dispersion_real
    _atom_type_scat_dispersion_imag
    _atom_type_scat_source
    'C' 'C' 0.0033 0.0016
                         'International Tables Vol C Tables 4.2.6.8 and 6.1.1.4'
    'H' 'H' 0.0000 0.0000
                         'International Tables Vol C Tables 4.2.6.8 and 6.1.1.4'
    'N' 'N' 0.0061 0.0033
                         'International Tables Vol C Tables 4.2.6.8 and 6.1.1.4'
    'O' 'O' 0.0106 0.0060
                         'International Tables Vol C Tables 4.2.6.8 and 6.1.1.4'
_computing_data_collection
;
APEX5 (Bruker, 2022)
;
_computing_cell_refinement
;
SAINT (Bruker, 2019)
;
_computing_data_reduction
;
SAINT (Bruker, 2019)
;
_computing_structure_solution
;
SHELXT (Sheldrick, 2015a)
;
_computing_structure_refinement
;
SHELXL (Sheldrick, 2015b)
;
_computing_molecular_graphics
;
DIAMOND (Brandenburg, 2018) and Mercury (Macrae <i>et al.</i>,
2020)
;
_computing_publication_material
;
publCIF (Westrip, 2010)
;
loop_
    _atom_site_type_symbol
    _atom_site_label
    _atom_site_fract_x
    _atom_site_fract_y
    _atom_site_fract_z
    _atom_site_U_iso_or_equiv
    _atom_site_adp_type
    _atom_site_calc_flag
    _atom_site_occupancy
    _atom_site_disorder_assembly
    _atom_site_disorder_group
    C C1_1 0.2402(10) 0.7866(3) 0.51046(13) 0.0255(7) Uani d 1 . .
    C C2_1 0.1226(10) 0.6755(3) 0.51094(13) 0.0250(7) Uani d 1 . .
    C C3_1 0.2399(10) 0.6649(3) 0.44813(13) 0.0247(7) Uani d 1 . .
    C C4_1 0.3445(10) 0.7697(3) 0.44802(13) 0.0237(7) Uani d 1 . .
    C C5_1 0.5495(10) 0.9354(3) 0.42243(14) 0.0268(7) Uani d 1 . .
    H H5A_1 0.695205 0.930734 0.457201 0.040 Uiso calc 1 . .
    H H5B_1 0.313730 0.981055 0.431108 0.040 Uiso calc 1 . .
    H H5C_1 0.681263 0.967252 0.389944 0.040 Uiso calc 1 . .
    C C6_1 0.3797(10) 0.5791(3) 0.35222(13) 0.0251(7) Uani d 1 . .
    C C7_1 0.5768(10) 0.4828(3) 0.33207(14) 0.0285(8) Uani d 1 . .
    H H7_1 0.612141 0.421794 0.357437 0.034 Uiso calc 1 . .
    C C8_1 0.7247(10) 0.4745(3) 0.27456(14) 0.0285(8) Uani d 1 . .
    H H8_1 0.858046 0.408337 0.259804 0.034 Uiso calc 1 . .
    C C9_1 0.6700(10) 0.5655(3) 0.24018(13) 0.0257(7) Uani d 1 . .
    C C10_1 0.4620(10) 0.6604(3) 0.26002(13) 0.0258(7) Uani d 1 . .
    C C11_1 0.3108(10) 0.6714(3) 0.31610(13) 0.0255(7) Uani d 1 . .
    H H11_1 0.168412 0.736995 0.329787 0.031 Uiso calc 1 . .
    C C12_1 0.6376(11) 0.6866(3) 0.16599(14) 0.0324(8) Uani d 1 . .
    H H12A_1 0.465799 0.681057 0.134751 0.039 Uiso calc 1 . .
    H H12B_1 0.829074 0.728670 0.150642 0.039 Uiso calc 1 . .
    N N1_1 0.2392(9) 0.5827(2) 0.41202(11) 0.0259(6) Uani d 1 . .
    H H1_1 0.187(14) 0.517(3) 0.430(2) 0.055(14) Uiso d 1 . .
    O O1_1 0.2459(8) 0.8580(2) 0.54614(10) 0.0321(6) Uani d 1 . .
    O O2_1 -0.0123(7) 0.6176(2) 0.54736(10) 0.0289(6) Uani d 1 . .
    O O3_1 0.4870(7) 0.82578(19) 0.40592(9) 0.0259(5) Uani d 1 . .
    O O4_1 0.7999(8) 0.5808(2) 0.18365(10) 0.0328(6) Uani d 1 . .
    O O5_1 0.4462(8) 0.7392(2) 0.21652(10) 0.0351(6) Uani d 1 . .
    C C1_2 -0.0234(10) 0.2902(3) -0.01201(13) 0.0251(7) Uani d 1 . .
    C C2_2 0.1966(10) 0.1789(3) -0.01516(13) 0.0252(7) Uani d 1 . .
    C C3_2 0.1312(9) 0.1663(3) 0.04828(13) 0.0237(7) Uani d 1 . .
    C C4_2 -0.0716(10) 0.2701(3) 0.05150(13) 0.0236(7) Uani d 1 . .
    C C5_2 -0.4349(10) 0.4327(3) 0.08122(15) 0.0281(7) Uani d 1 . .
    H H5A_2 -0.582883 0.427038 0.047354 0.042 Uiso calc 1 . .
    H H5B_2 -0.255440 0.481501 0.071770 0.042 Uiso calc 1 . .
    H H5C_2 -0.594347 0.461496 0.114837 0.042 Uiso calc 1 . .
    C C6_2 0.1661(10) 0.0821(3) 0.14662(12) 0.0245(7) Uani d 1 . .
    C C7_2 0.0471(10) -0.0099(3) 0.17147(14) 0.0257(7) Uani d 1 . .
    H H7_2 0.004350 -0.067252 0.146838 0.031 Uiso calc 1 . .
    C C8_2 -0.0108(10) -0.0188(3) 0.23268(14) 0.0286(8) Uani d 1 . .
    H H8_2 -0.094132 -0.080522 0.250434 0.034 Uiso calc 1 . .
    C C9_2 0.0609(10) 0.0671(3) 0.26493(13) 0.0239(7) Uani d 1 . .
    C C10_2 0.1883(10) 0.1576(3) 0.23942(13) 0.0247(7) Uani d 1 . .
    C C11_2 0.2434(9) 0.1692(3) 0.18013(13) 0.0241(7) Uani d 1 . .
    H H11_2 0.327330 0.231263 0.162966 0.029 Uiso calc 1 . .
    C C12_2 0.1126(11) 0.1850(3) 0.33644(13) 0.0286(8) Uani d 1 . .
    H H12A_2 0.290638 0.183380 0.367415 0.034 Uiso calc 1 . .
    H H12B_2 -0.115970 0.232001 0.349835 0.034 Uiso calc 1 . .
    N N1_2 0.2357(9) 0.0846(2) 0.08406(11) 0.0261(6) Uani d 1 . .
    H H1_2 0.347(12) 0.017(3) 0.0690(19) 0.043(12) Uiso d 1 . .
    O O1_2 -0.1202(7) 0.3619(2) -0.04711(10) 0.0308(6) Uani d 1 . .
    O O2_2 0.3643(8) 0.1206(2) -0.05342(10) 0.0311(6) Uani d 1 . .
    O O3_2 -0.2439(7) 0.32517(19) 0.09569(9) 0.0274(5) Uani d 1 . .
    O O4_2 0.0395(8) 0.07640(19) 0.32501(10) 0.0298(6) Uani d 1 . .
    O O5_2 0.2608(7) 0.22682(19) 0.28226(9) 0.0271(5) Uani d 1 . .
loop_
    _atom_site_aniso_label
    _atom_site_aniso_U_11
    _atom_site_aniso_U_22
    _atom_site_aniso_U_33
    _atom_site_aniso_U_12
    _atom_site_aniso_U_13
    _atom_site_aniso_U_23
    C1_1 0.0336(19) 0.0267(17) 0.0162(14) -0.0040(14) -0.0017(13) 0.0011(12)
    C2_1 0.0349(19) 0.0242(16) 0.0156(14) -0.0020(14) -0.0061(13) 0.0009(12)
    C3_1 0.0355(19) 0.0230(16) 0.0156(14) -0.0033(14) -0.0027(12) 0.0004(12)
    C4_1 0.0292(18) 0.0259(17) 0.0174(14) -0.0078(13) -0.0030(13) -0.0018(12)
    C5_1 0.038(2) 0.0245(17) 0.0192(15) -0.0081(14) -0.0047(13) -0.0011(12)
    C6_1 0.0335(19) 0.0289(17) 0.0136(13) -0.0070(14) -0.0014(12) -0.0019(12)
    C7_1 0.040(2) 0.0257(17) 0.0204(15) -0.0062(15) -0.0047(14) 0.0001(12)
    C8_1 0.041(2) 0.0227(17) 0.0211(15) -0.0025(15) -0.0046(14) -0.0023(12)
    C9_1 0.0336(19) 0.0278(17) 0.0158(14) -0.0039(14) -0.0017(12) -0.0065(12)
    C10_1 0.0333(19) 0.0263(16) 0.0192(14) -0.0078(14) -0.0030(13) -0.0019(12)
    C11_1 0.0352(19) 0.0225(16) 0.0196(14) -0.0058(14) -0.0049(13) -0.0019(12)
    C12_1 0.045(2) 0.0362(19) 0.0163(15) -0.0061(17) -0.0012(14) -0.0007(14)
    N1_1 0.0389(17) 0.0239(15) 0.0160(12) -0.0066(13) -0.0041(11) -0.0006(11)
    O1_1 0.0536(17) 0.0276(13) 0.0173(11) -0.0125(11) -0.0016(10) -0.0055(9)
    O2_1 0.0414(15) 0.0283(13) 0.0180(11) -0.0090(11) -0.0017(10) 0.0005(9)
    O3_1 0.0408(14) 0.0248(12) 0.0137(10) -0.0109(11) -0.0005(9) -0.0011(9)
    O4_1 0.0489(16) 0.0322(13) 0.0157(10) -0.0008(12) -0.0034(10) -0.0024(10)
    O5_1 0.0567(17) 0.0303(13) 0.0160(10) 0.0003(12) 0.0005(11) -0.0014(9)
    C1_2 0.0332(19) 0.0243(17) 0.0178(14) -0.0030(14) -0.0056(13) -0.0014(12)
    C2_2 0.0342(19) 0.0255(17) 0.0162(14) -0.0050(14) -0.0032(13) -0.0024(12)
    C3_2 0.0309(18) 0.0260(16) 0.0152(14) -0.0065(14) -0.0030(12) -0.0035(12)
    C4_2 0.0333(18) 0.0235(16) 0.0144(13) -0.0055(14) 0.0000(12) -0.0006(12)
    C5_2 0.035(2) 0.0237(17) 0.0246(15) -0.0016(14) -0.0037(14) -0.0017(13)
    C6_2 0.0345(19) 0.0251(16) 0.0131(14) -0.0009(14) -0.0035(12) 0.0005(12)
    C7_2 0.036(2) 0.0223(15) 0.0188(15) -0.0018(14) -0.0063(13) -0.0021(12)
    C8_2 0.037(2) 0.0250(17) 0.0233(16) -0.0023(14) -0.0023(14) 0.0010(13)
    C9_2 0.0316(18) 0.0276(17) 0.0111(13) -0.0002(14) 0.0003(12) 0.0020(12)
    C10_2 0.0329(19) 0.0229(15) 0.0181(14) -0.0029(14) -0.0030(13) -0.0023(12)
    C11_2 0.0305(18) 0.0236(16) 0.0181(14) -0.0040(13) 0.0001(12) -0.0013(12)
    C12_2 0.041(2) 0.0297(18) 0.0156(14) -0.0067(15) 0.0000(14) -0.0012(13)
    N1_2 0.0372(17) 0.0239(14) 0.0157(12) 0.0009(12) -0.0038(11) -0.0023(11)
    O1_2 0.0426(16) 0.0301(14) 0.0181(11) -0.0003(11) -0.0016(10) 0.0008(9)
    O2_2 0.0450(16) 0.0301(13) 0.0166(11) -0.0002(11) -0.0013(10) -0.0044(9)
    O3_2 0.0390(14) 0.0267(12) 0.0152(10) -0.0009(10) 0.0007(9) -0.0059(9)
    O4_2 0.0493(16) 0.0271(13) 0.0138(10) -0.0090(11) -0.0001(10) 0.0000(9)
    O5_2 0.0435(15) 0.0263(12) 0.0122(10) -0.0077(10) -0.0009(9) -0.0021(8)
_geom_special_details
;
 All esds (except the esd in the dihedral angle between two l.s. planes)
 are estimated using the full covariance matrix.  The cell esds are taken
 into account individually in the estimation of esds in distances, angles
 and torsion angles; correlations between esds in cell parameters are only
 used when they are defined by crystal symmetry.  An approximate (isotropic)
 treatment of cell esds is used for estimating esds involving l.s. planes.
;
loop_
    _geom_bond_atom_site_label_1
    _geom_bond_atom_site_label_2
    _geom_bond_site_symmetry_2
    _geom_bond_distance
    _geom_bond_publ_flag
    C1_1 O1_1 . 1.215(4) ?
    C1_1 C4_1 . 1.467(4) ?
    C1_1 C2_1 . 1.510(5) ?
    C2_1 O2_1 . 1.231(4) ?
    C2_1 C3_1 . 1.478(4) ?
    C3_1 N1_1 . 1.321(4) ?
    C3_1 C4_1 . 1.415(5) ?
    C4_1 O3_1 . 1.318(4) ?
    C5_1 O3_1 . 1.474(4) ?
    C5_1 H5A_1 . 0.9800 ?
    C5_1 H5B_1 . 0.9800 ?
    C5_1 H5C_1 . 0.9800 ?
    C6_1 C7_1 . 1.377(5) ?
    C6_1 C11_1 . 1.409(5) ?
    C6_1 N1_1 . 1.435(4) ?
    C7_1 C8_1 . 1.395(5) ?
    C7_1 H7_1 . 0.9500 ?
    C8_1 C9_1 . 1.370(5) ?
    C8_1 H8_1 . 0.9500 ?
    C9_1 O4_1 . 1.376(4) ?
    C9_1 C10_1 . 1.378(5) ?
    C10_1 C11_1 . 1.370(4) ?
    C10_1 O5_1 . 1.389(4) ?
    C11_1 H11_1 . 0.9500 ?
    C12_1 O4_1 . 1.429(5) ?
    C12_1 O5_1 . 1.432(4) ?
    C12_1 H12A_1 . 0.9900 ?
    C12_1 H12B_1 . 0.9900 ?
    N1_1 H1_1 . 0.94(3) ?
    C1_2 O1_2 . 1.222(4) ?
    C1_2 C4_2 . 1.476(4) ?
    C1_2 C2_2 . 1.501(5) ?
    C2_2 O2_2 . 1.223(4) ?
    C2_2 C3_2 . 1.468(4) ?
    C2_2 C4_2 . 2.032(5) ?
    C3_2 N1_2 . 1.325(4) ?
    C3_2 C4_2 . 1.396(5) ?
    C4_2 O3_2 . 1.307(4) ?
    C5_2 O3_2 . 1.462(4) ?
    C5_2 H5A_2 . 0.9800 ?
    C5_2 H5B_2 . 0.9800 ?
    C5_2 H5C_2 . 0.9800 ?
    C6_2 C7_2 . 1.393(5) ?
    C6_2 C11_2 . 1.405(4) ?
    C6_2 N1_2 . 1.440(4) ?
    C7_2 C8_2 . 1.410(5) ?
    C7_2 H7_2 . 0.9500 ?
    C8_2 C9_2 . 1.370(5) ?
    C8_2 H8_2 . 0.9500 ?
    C9_2 O4_2 . 1.376(3) ?
    C9_2 C10_2 . 1.397(5) ?
    C10_2 C11_2 . 1.369(4) ?
    C10_2 O5_2 . 1.372(4) ?
    C11_2 H11_2 . 0.9500 ?
    C12_2 O4_2 . 1.447(4) ?
    C12_2 O5_2 . 1.452(4) ?
    C12_2 H12A_2 . 0.9900 ?
    C12_2 H12B_2 . 0.9900 ?
    N1_2 H1_2 . 0.94(3) ?
loop_
    _geom_angle_atom_site_label_1
    _geom_angle_atom_site_label_2
    _geom_angle_atom_site_label_3
    _geom_angle_site_symmetry_1
    _geom_angle_site_symmetry_3
    _geom_angle
    _geom_angle_publ_flag
    O1_1 C1_1 C4_1 . . 136.3(3) ?
    O1_1 C1_1 C2_1 . . 136.0(3) ?
    C4_1 C1_1 C2_1 . . 87.7(2) ?
    O2_1 C2_1 C3_1 . . 135.0(3) ?
    O2_1 C2_1 C1_1 . . 136.3(3) ?
    C3_1 C2_1 C1_1 . . 88.6(3) ?
    N1_1 C3_1 C4_1 . . 139.5(3) ?
    N1_1 C3_1 C2_1 . . 129.6(3) ?
    C4_1 C3_1 C2_1 . . 90.9(3) ?
    O3_1 C4_1 C3_1 . . 131.3(3) ?
    O3_1 C4_1 C1_1 . . 135.8(3) ?
    C3_1 C4_1 C1_1 . . 92.8(3) ?
    O3_1 C5_1 H5A_1 . . 109.5 ?
    O3_1 C5_1 H5B_1 . . 109.5 ?
    H5A_1 C5_1 H5B_1 . . 109.5 ?
    O3_1 C5_1 H5C_1 . . 109.5 ?
    H5A_1 C5_1 H5C_1 . . 109.5 ?
    H5B_1 C5_1 H5C_1 . . 109.5 ?
    C7_1 C6_1 C11_1 . . 122.3(3) ?
    C7_1 C6_1 N1_1 . . 117.5(3) ?
    C11_1 C6_1 N1_1 . . 120.2(3) ?
    C6_1 C7_1 C8_1 . . 120.3(3) ?
    C6_1 C7_1 H7_1 . . 119.9 ?
    C8_1 C7_1 H7_1 . . 119.9 ?
    C9_1 C8_1 C7_1 . . 117.4(3) ?
    C9_1 C8_1 H8_1 . . 121.3 ?
    C7_1 C8_1 H8_1 . . 121.3 ?
    C8_1 C9_1 O4_1 . . 129.1(3) ?
    C8_1 C9_1 C10_1 . . 122.0(3) ?
    O4_1 C9_1 C10_1 . . 108.9(3) ?
    C11_1 C10_1 C9_1 . . 122.2(3) ?
    C11_1 C10_1 O5_1 . . 127.4(3) ?
    C9_1 C10_1 O5_1 . . 110.4(3) ?
    C10_1 C11_1 C6_1 . . 115.8(3) ?
    C10_1 C11_1 H11_1 . . 122.1 ?
    C6_1 C11_1 H11_1 . . 122.1 ?
    O4_1 C12_1 O5_1 . . 107.5(3) ?
    O4_1 C12_1 H12A_1 . . 110.2 ?
    O5_1 C12_1 H12A_1 . . 110.2 ?
    O4_1 C12_1 H12B_1 . . 110.2 ?
    O5_1 C12_1 H12B_1 . . 110.2 ?
    H12A_1 C12_1 H12B_1 . . 108.5 ?
    C3_1 N1_1 C6_1 . . 124.8(3) ?
    C3_1 N1_1 H1_1 . . 116(3) ?
    C6_1 N1_1 H1_1 . . 118(3) ?
    C4_1 O3_1 C5_1 . . 115.5(2) ?
    C9_1 O4_1 C12_1 . . 107.1(2) ?
    C10_1 O5_1 C12_1 . . 105.6(3) ?
    O1_2 C1_2 C4_2 . . 138.1(3) ?
    O1_2 C1_2 C2_2 . . 135.8(3) ?
    C4_2 C1_2 C2_2 . . 86.1(2) ?
    O2_2 C2_2 C3_2 . . 133.7(3) ?
    O2_2 C2_2 C1_2 . . 136.4(3) ?
    C3_2 C2_2 C1_2 . . 89.9(3) ?
    O2_2 C2_2 C4_2 . . 177.1(3) ?
    C3_2 C2_2 C4_2 . . 43.41(18) ?
    C1_2 C2_2 C4_2 . . 46.46(18) ?
    N1_2 C3_2 C4_2 . . 138.3(3) ?
    N1_2 C3_2 C2_2 . . 131.3(3) ?
    C4_2 C3_2 C2_2 . . 90.3(3) ?
    O3_2 C4_2 C3_2 . . 131.5(3) ?
    O3_2 C4_2 C1_2 . . 134.8(3) ?
    C3_2 C4_2 C1_2 . . 93.7(3) ?
    O3_2 C4_2 C2_2 . . 177.6(3) ?
    C3_2 C4_2 C2_2 . . 46.25(19) ?
    C1_2 C4_2 C2_2 . . 47.47(18) ?
    O3_2 C5_2 H5A_2 . . 109.5 ?
    O3_2 C5_2 H5B_2 . . 109.5 ?
    H5A_2 C5_2 H5B_2 . . 109.5 ?
    O3_2 C5_2 H5C_2 . . 109.5 ?
    H5A_2 C5_2 H5C_2 . . 109.5 ?
    H5B_2 C5_2 H5C_2 . . 109.5 ?
    C7_2 C6_2 C11_2 . . 123.0(3) ?
    C7_2 C6_2 N1_2 . . 118.4(3) ?
    C11_2 C6_2 N1_2 . . 118.5(3) ?
    C6_2 C7_2 C8_2 . . 120.9(3) ?
    C6_2 C7_2 H7_2 . . 119.6 ?
    C8_2 C7_2 H7_2 . . 119.6 ?
    C9_2 C8_2 C7_2 . . 115.7(3) ?
    C9_2 C8_2 H8_2 . . 122.1 ?
    C7_2 C8_2 H8_2 . . 122.1 ?
    C8_2 C9_2 O4_2 . . 127.0(3) ?
    C8_2 C9_2 C10_2 . . 122.7(3) ?
    O4_2 C9_2 C10_2 . . 110.2(3) ?
    C11_2 C10_2 O5_2 . . 127.1(3) ?
    C11_2 C10_2 C9_2 . . 122.9(3) ?
    O5_2 C10_2 C9_2 . . 110.0(3) ?
    C10_2 C11_2 C6_2 . . 114.8(3) ?
    C10_2 C11_2 H11_2 . . 122.6 ?
    C6_2 C11_2 H11_2 . . 122.6 ?
    O4_2 C12_2 O5_2 . . 107.7(2) ?
    O4_2 C12_2 H12A_2 . . 110.2 ?
    O5_2 C12_2 H12A_2 . . 110.2 ?
    O4_2 C12_2 H12B_2 . . 110.2 ?
    O5_2 C12_2 H12B_2 . . 110.2 ?
    H12A_2 C12_2 H12B_2 . . 108.5 ?
    C3_2 N1_2 C6_2 . . 126.9(3) ?
    C3_2 N1_2 H1_2 . . 121(3) ?
    C6_2 N1_2 H1_2 . . 112(3) ?
    C4_2 O3_2 C5_2 . . 115.3(3) ?
    C9_2 O4_2 C12_2 . . 105.0(2) ?
    C10_2 O5_2 C12_2 . . 105.1(3) ?
loop_
    _geom_torsion_atom_site_label_1
    _geom_torsion_atom_site_label_2
    _geom_torsion_atom_site_label_3
    _geom_torsion_atom_site_label_4
    _geom_torsion_site_symmetry_1
    _geom_torsion_site_symmetry_2
    _geom_torsion_site_symmetry_3
    _geom_torsion_site_symmetry_4
    _geom_torsion
    _geom_torsion_publ_flag
    O1_1 C1_1 C2_1 O2_1 . . . . 0.7(8) ?
    C4_1 C1_1 C2_1 O2_1 . . . . -179.4(4) ?
    O1_1 C1_1 C2_1 C3_1 . . . . -179.2(4) ?
    C4_1 C1_1 C2_1 C3_1 . . . . 0.7(3) ?
    O2_1 C2_1 C3_1 N1_1 . . . . -2.1(7) ?
    C1_1 C2_1 C3_1 N1_1 . . . . 177.8(4) ?
    O2_1 C2_1 C3_1 C4_1 . . . . 179.3(4) ?
    C1_1 C2_1 C3_1 C4_1 . . . . -0.7(3) ?
    N1_1 C3_1 C4_1 O3_1 . . . . 1.5(8) ?
    C2_1 C3_1 C4_1 O3_1 . . . . 179.8(4) ?
    N1_1 C3_1 C4_1 C1_1 . . . . -177.6(5) ?
    C2_1 C3_1 C4_1 C1_1 . . . . 0.8(3) ?
    O1_1 C1_1 C4_1 O3_1 . . . . 0.2(8) ?
    C2_1 C1_1 C4_1 O3_1 . . . . -179.7(4) ?
    O1_1 C1_1 C4_1 C3_1 . . . . 179.2(4) ?
    C2_1 C1_1 C4_1 C3_1 . . . . -0.8(3) ?
    C11_1 C6_1 C7_1 C8_1 . . . . 1.7(5) ?
    N1_1 C6_1 C7_1 C8_1 . . . . -179.2(3) ?
    C6_1 C7_1 C8_1 C9_1 . . . . 1.0(5) ?
    C7_1 C8_1 C9_1 O4_1 . . . . 176.4(4) ?
    C7_1 C8_1 C9_1 C10_1 . . . . -3.3(5) ?
    C8_1 C9_1 C10_1 C11_1 . . . . 3.0(6) ?
    O4_1 C9_1 C10_1 C11_1 . . . . -176.7(3) ?
    C8_1 C9_1 C10_1 O5_1 . . . . -179.2(3) ?
    O4_1 C9_1 C10_1 O5_1 . . . . 1.0(4) ?
    C9_1 C10_1 C11_1 C6_1 . . . . -0.3(5) ?
    O5_1 C10_1 C11_1 C6_1 . . . . -177.7(3) ?
    C7_1 C6_1 C11_1 C10_1 . . . . -2.0(5) ?
    N1_1 C6_1 C11_1 C10_1 . . . . 178.9(3) ?
    C4_1 C3_1 N1_1 C6_1 . . . . 1.5(7) ?
    C2_1 C3_1 N1_1 C6_1 . . . . -176.3(3) ?
    C7_1 C6_1 N1_1 C3_1 . . . . 138.8(4) ?
    C11_1 C6_1 N1_1 C3_1 . . . . -42.0(5) ?
    C3_1 C4_1 O3_1 C5_1 . . . . 178.2(4) ?
    C1_1 C4_1 O3_1 C5_1 . . . . -3.1(6) ?
    C8_1 C9_1 O4_1 C12_1 . . . . 174.8(4) ?
    C10_1 C9_1 O4_1 C12_1 . . . . -5.4(4) ?
    O5_1 C12_1 O4_1 C9_1 . . . . 7.7(4) ?
    C11_1 C10_1 O5_1 C12_1 . . . . -178.6(4) ?
    C9_1 C10_1 O5_1 C12_1 . . . . 3.8(4) ?
    O4_1 C12_1 O5_1 C10_1 . . . . -7.0(4) ?
    O1_2 C1_2 C2_2 O2_2 . . . . 2.0(8) ?
    C4_2 C1_2 C2_2 O2_2 . . . . -179.4(5) ?
    O1_2 C1_2 C2_2 C3_2 . . . . -178.2(4) ?
    C4_2 C1_2 C2_2 C3_2 . . . . 0.4(3) ?
    O1_2 C1_2 C2_2 C4_2 . . . . -178.6(6) ?
    O2_2 C2_2 C3_2 N1_2 . . . . -0.7(7) ?
    C1_2 C2_2 C3_2 N1_2 . . . . 179.5(4) ?
    C4_2 C2_2 C3_2 N1_2 . . . . 179.8(5) ?
    O2_2 C2_2 C3_2 C4_2 . . . . 179.4(4) ?
    C1_2 C2_2 C3_2 C4_2 . . . . -0.4(3) ?
    N1_2 C3_2 C4_2 O3_2 . . . . -0.8(7) ?
    C2_2 C3_2 C4_2 O3_2 . . . . 179.0(4) ?
    N1_2 C3_2 C4_2 C1_2 . . . . -179.4(4) ?
    C2_2 C3_2 C4_2 C1_2 . . . . 0.4(3) ?
    N1_2 C3_2 C4_2 C2_2 . . . . -179.8(6) ?
    O1_2 C1_2 C4_2 O3_2 . . . . -0.4(8) ?
    C2_2 C1_2 C4_2 O3_2 . . . . -178.9(4) ?
    O1_2 C1_2 C4_2 C3_2 . . . . 178.1(4) ?
    C2_2 C1_2 C4_2 C3_2 . . . . -0.4(3) ?
    O1_2 C1_2 C4_2 C2_2 . . . . 178.5(6) ?
    C11_2 C6_2 C7_2 C8_2 . . . . 1.5(5) ?
    N1_2 C6_2 C7_2 C8_2 . . . . 177.3(3) ?
    C6_2 C7_2 C8_2 C9_2 . . . . -0.6(5) ?
    C7_2 C8_2 C9_2 O4_2 . . . . -177.4(3) ?
    C7_2 C8_2 C9_2 C10_2 . . . . -0.9(5) ?
    C8_2 C9_2 C10_2 C11_2 . . . . 1.7(6) ?
    O4_2 C9_2 C10_2 C11_2 . . . . 178.7(3) ?
    C8_2 C9_2 C10_2 O5_2 . . . . -175.7(3) ?
    O4_2 C9_2 C10_2 O5_2 . . . . 1.4(4) ?
    O5_2 C10_2 C11_2 C6_2 . . . . 176.1(3) ?
    C9_2 C10_2 C11_2 C6_2 . . . . -0.8(5) ?
    C7_2 C6_2 C11_2 C10_2 . . . . -0.8(5) ?
    N1_2 C6_2 C11_2 C10_2 . . . . -176.6(3) ?
    C4_2 C3_2 N1_2 C6_2 . . . . -2.5(7) ?
    C2_2 C3_2 N1_2 C6_2 . . . . 177.7(3) ?
    C7_2 C6_2 N1_2 C3_2 . . . . 134.7(4) ?
    C11_2 C6_2 N1_2 C3_2 . . . . -49.3(5) ?
    C3_2 C4_2 O3_2 C5_2 . . . . -178.8(3) ?
    C1_2 C4_2 O3_2 C5_2 . . . . -0.7(6) ?
    C8_2 C9_2 O4_2 C12_2 . . . . -175.5(4) ?
    C10_2 C9_2 O4_2 C12_2 . . . . 7.6(4) ?
    O5_2 C12_2 O4_2 C9_2 . . . . -13.4(3) ?
    C11_2 C10_2 O5_2 C12_2 . . . . 173.1(4) ?
    C9_2 C10_2 O5_2 C12_2 . . . . -9.7(4) ?
    O4_2 C12_2 O5_2 C10_2 . . . . 14.3(3) ?
loop_
    _geom_hbond_atom_site_label_D
    _geom_hbond_atom_site_label_H
    _geom_hbond_atom_site_label_A
    _geom_hbond_site_symmetry_A
    _geom_hbond_distance_DH
    _geom_hbond_distance_HA
    _geom_hbond_distance_DA
    _geom_hbond_angle_DHA
    _geom_hbond_publ_flag
    N1_1 H1_1 O2_1 2_566 0.94(3) 1.95(4) 2.880(4) 168(4) yes
    N1_2 H1_2 O2_2 2_655 0.94(3) 1.91(3) 2.831(4) 167(4) yes
_shelx_space_group_comment
;
The symmetry employed for this shelxl refinement is uniquely defined
by the following loop, which should always be used as a source of
symmetry information in preference to the above space-group names.
They are only intended as comments.
;
_shelx_estimated_absorpt_T_min     0.985
_shelx_estimated_absorpt_T_max     0.996
_shelx_hkl_file
;
   1   1   0  650.83  103.29
   1   1   0  517.85  103.09
   1   1   0  530.25  103.09
   1   1   0  568.44  102.99
   1   1   0  506.65  103.39
   1   1   0  627.54  103.09
   1   1   0  570.34  102.99
  -1  -1   0  580.24  103.19
  -1  -1   0  545.25  103.09
  -1  -1   0  529.75  103.09
  -1  -1   0  548.45  102.99
  -1  -1   0  513.85  103.39
  -1  -1   0  584.44  102.99
  -1  -1   0  539.45  102.89
  -1  -1   0  570.64  102.99
  -1  -1   0  592.44  103.29
   2   2   0   66.99   14.00
   2   2   0   63.89   13.70
   2   2   0   49.40   13.00
   2   2   0   66.39   13.50
   2   2   0   50.79   14.50
  -2  -2   0   70.39   14.20
  -2  -2   0   77.89   13.60
  -2  -2   0   68.69   13.70
  -2  -2   0   72.59   15.30
  -2  -2   0   34.70   13.30
  -2  -2   0   53.29   14.50
  -2  -2   0   84.79   15.00
   3   3   0   10.20    8.60
   3   3   0    0.10    5.90
   3   3   0    1.00    7.10
  -3  -3   0    9.60    7.70
  -3  -3   0   18.80    9.30
  -3  -3   0   -6.20    7.30
  -3  -3   0   19.30   12.00
  -3  -3   0   11.50    8.20
  -3  -3   0   22.70   13.60
   4   4   0   10.60    9.60
   4   4   0   36.00   13.10
  -4  -4   0   37.20   17.00
  -4  -4   0   12.10   11.10
  -4  -4   0    9.90   12.50
  -4  -4   0    7.30   10.50
  -4  -4   0   -9.80   11.10
  -4  -4   0   15.30   15.50
  -4  -4   0   21.90   13.30
  -4  -5   0   10.70   18.10
  -4  -5   0   10.00   11.30
  -4  -5   0    3.00   10.00
  -4  -5   0   -3.10    9.70
  -4  -5   0   15.10   15.30
  -4  -5   0    9.70   13.10
  -4  -5   0   -1.80   12.30
  -4  -5   0    5.70   14.60
   4   5   0   -1.60    9.10
   4   5   0    6.70   12.40
   4   5   0   -3.20    8.00
  -3  -4   0   18.10    8.80
  -3  -4   0   21.20   12.40
  -3  -4   0    4.40    7.70
  -3  -4   0   -1.70    7.50
  -3  -4   0   16.40    9.70
  -3  -4   0   -1.50   10.80
   3   4   0   -0.70    7.10
   3   4   0   14.10    8.60
   3   4   0    3.90    6.80
  -2  -3   0  186.08   37.60
  -2  -3   0  201.98   39.50
  -2  -3   0  204.48   37.80
  -2  -3   0  219.98   38.30
  -2  -3   0  203.58   38.70
  -2  -3   0  189.38   37.50
   2   3   0  218.98   38.10
   2   3   0  194.48   37.80
   2   3   0  204.58   37.70
   2   3   0  178.98   37.40
  -1  -2   0 1774.92  318.77
  -1  -2   0 1700.73  318.77
  -1  -2   0 1716.73  318.87
  -1  -2   0 1731.13  318.77
  -1  -2   0 1752.22  319.07
  -1  -2   0 1766.22  319.17
  -1  -2   0 1772.42  318.97
  -1  -2   0 1641.94  318.87
  -1  -2   0 1677.03  319.07
  -1  -2   0 1733.13  319.17
   1   2   0 1765.82  318.87
   1   2   0 1735.13  318.97
   1   2   0 1747.23  319.07
   1   2   0 1775.02  318.87
   1   2   0 1795.52  318.87
   1   2   0 1736.53  318.77
   1   2   0 1742.93  319.17
   1   0   0  525.85   89.59
   1   0   0  521.35   89.49
   1   0   0  467.25   89.19
   1   0   0  517.45   89.39
   1   0   0  466.65   89.09
   1   0   0  501.15   89.19
   1   0   0  504.65   89.19
  -1   0   0  486.35   89.19
  -1   0   0  467.25   89.19
  -1   0   0  483.75   89.19
  -1   0   0  476.35   89.19
  -1   0   0  505.75   89.39
  -1   0   0  420.56   89.79
  -1   0   0  482.85   89.49
  -1   0   0  482.35   89.39
  -1   0   0  441.76   89.49
   2   1   0   -6.50    6.10
   2   1   0   12.50    5.70
   2   1   0   -4.20    4.90
   2   1   0    1.30    5.20
   2   1   0    3.30    5.70
  -2  -1   0  -13.40    6.00
  -2  -1   0    7.70    7.40
  -2  -1   0   13.30    8.90
  -2  -1   0   -4.50    5.30
  -2  -1   0   -6.20    5.10
  -2  -1   0  -10.30    5.80
   3   2   0   -5.40    8.90
   3   2   0   -7.50    6.70
   3   2   0   -3.20    7.00
  -3  -2   0   21.30   14.90
  -3  -2   0    7.60    8.80
  -3  -2   0    4.70    9.20
  -3  -2   0    6.90    7.80
  -3  -2   0   13.20    8.60
   4   3   0    8.10    9.80
   4   3   0   15.40   11.80
  -4  -3   0   18.70   14.90
  -4  -3   0   17.10   11.40
  -4  -3   0    4.50   13.30
  -4  -3   0   17.30   13.40
  -4  -3   0   -7.60    9.90
  -4  -3   0   -7.80    9.80
  -4  -3   0   17.60   11.00
  -4  -6   0   24.70   15.60
  -4  -6   0   -8.90   14.00
  -4  -6   0   -0.50    9.70
  -4  -6   0   -4.00   17.60
  -4  -6   0   -9.40   18.40
  -4  -6   0   -8.70    9.10
  -4  -6   0    4.00   12.30
   4   6   0   23.60   14.10
   4   6   0   -4.60    7.50
   4   6   0   13.80   10.00
  -3  -5   0   70.09   15.70
  -3  -5   0   45.10   13.00
  -3  -5   0   58.89   12.00
  -3  -5   0    4.60   11.10
  -3  -5   0   53.09   13.80
  -3  -5   0   49.60   11.90
  -3  -5   0   30.20   11.30
   3   5   0   45.80   12.40
   3   5   0   16.50   10.40
   3   5   0   49.60   12.50
  -2  -4   0  565.74  107.49
  -2  -4   0  600.34  107.09
  -2  -4   0  588.34  107.59
  -2  -4   0  604.64  107.89
  -2  -4   0  574.54  107.59
  -2  -4   0  546.25  107.09
  -2  -4   0  623.34  107.59
   2   4   0  577.64  107.19
   2   4   0  562.34  106.99
   2   4   0  562.14  106.99
   2   4   0  577.34  107.39
  -1  -3   0 1683.33  307.67
  -1  -3   0 1579.14  307.97
  -1  -3   0 1628.84  307.77
  -1  -3   0 1646.84  307.57
  -1  -3   0 1643.44  307.47
  -1  -3   0 1689.73  307.57
  -1  -3   0 1707.03  307.37
   1   3   0 1631.54  307.77
   1   3   0 1703.83  308.07
   1   3   0 1678.03  307.47
   1   3   0 1842.22  307.77
   0  -2   0  397.56   76.59
   0  -2   0  436.86   76.59
   0  -2   0  413.76   76.99
   0  -2   0  415.56   76.89
   0  -2   0  406.66   76.69
   0  -2   0  384.76   76.69
   0  -2   0  408.46   76.99
   0  -2   0  434.06   76.89
   0  -2   0  444.46   76.89
   0  -2   0  399.46   76.79
   0  -2   0  418.26   76.99
   0  -2   0  410.86   76.69
   0  -2   0  443.36   77.19
   0   2   0  420.06   76.89
   0   2   0  422.06   76.79
   0   2   0  422.76   76.69
   0   2   0  459.65   76.89
   0   2   0  415.76   76.69
   0   2   0  423.06   76.79
   0   2   0  411.36   76.79
   0   2   0  419.66   76.89
   0   2   0  393.56   76.59
   0   2   0  416.46   76.79
   0   2   0  431.26   76.69
   0   2   0  390.36   76.99
   1  -1   0 1473.45  268.97
   1  -1   0 1585.64  269.27
   1  -1   0 1508.15  269.27
   1  -1   0 1537.55  268.97
   1  -1   0 1475.75  269.27
   1  -1   0 1424.36  268.97
   1  -1   0 1419.26  269.07
  -1   1   0 1449.55  268.97
  -1   1   0 1395.86  269.07
  -1   1   0 1502.45  268.97
  -1   1   0 1375.16  269.37
  -1   1   0 1470.95  269.17
  -1   1   0 1457.75  269.17
  -1   1   0 1380.86  269.37
  -1   1   0 1531.45  269.27
  -1   1   0 1481.35  269.27
   2   0   0   65.59   14.90
   2   0   0   63.79   15.10
   2   0   0   74.59   17.00
   2   0   0   70.19   15.70
   2   0   0   69.19   16.20
   2   0   0  104.89   15.70
  -2   0   0   96.29   16.40
  -2   0   0   57.09   14.80
  -2   0   0  123.09   18.80
  -2   0   0   69.99   14.80
  -2   0   0  105.49   17.70
  -2   0   0   60.19   15.00
  -2   0   0   72.89   17.40
  -2   0   0   37.20   15.20
  -2   0   0   62.79   16.80
   3   1   0   -3.70    7.70
   3   1   0    5.50    7.10
   3   1   0    3.60    7.50
   3   1   0    7.20    9.80
  -3  -1   0   -7.00    7.60
  -3  -1   0    3.00    9.00
  -3  -1   0    9.70   10.90
  -3  -1   0   16.80    8.60
  -3  -1   0   13.30    9.10
   4   2   0    8.00   11.50
   4   2   0   -4.50    9.70
  -4  -2   0    0.80   10.40
  -4  -2   0   10.70   10.90
  -4  -2   0    2.80   11.10
  -4  -2   0    6.90   15.00
  -4  -2   0    0.10   14.80
  -4  -2   0  -21.70   11.10
  -4  -2   0   -6.40    9.80
  -4  -7   0   10.30   13.60
  -4  -7   0    5.70   19.10
  -4  -7   0   -7.90   11.80
  -4  -7   0   -1.00   15.50
  -4  -7   0   -2.30    9.60
  -4  -7   0    3.90   11.30
   4   7   0    7.20   10.70
   4   7   0   -4.60    8.80
  -3  -6   0   71.29   23.10
  -3  -6   0   95.19   26.20
  -3  -6   0   77.09   23.10
  -3  -6   0   99.59   22.20
  -3  -6   0  120.59   23.70
  -3  -6   0  162.28   26.00
   3   6   0   70.59   21.50
   3   6   0  165.78   24.20
   3   6   0  114.69   23.10
  -2  -5   0  262.87   48.00
  -2  -5   0  243.08   46.00
  -2  -5   0  258.67   46.10
  -2  -5   0  249.58   47.20
  -2  -5   0  233.58   46.90
   2   5   0  183.88   47.10
   2   5   0  262.07   46.80
   2   5   0  255.17   46.20
   2   5   0  244.48   46.30
  -1  -4   0  669.33  130.79
  -1  -4   0  685.03  130.09
  -1  -4   0  692.73  129.99
  -1  -4   0  725.33  130.59
  -1  -4   0  733.73  130.29
  -1  -4   0  803.52  130.59
  -1  -4   0  850.31  131.19
  -1  -4   0  695.43  129.99
  -1  -4   0  643.54  130.09
   1   4   0  678.03  130.89
   1   4   0  673.23  130.19
   1   4   0  761.22  130.39
   1   4   0  651.83  130.39
   1   4   0  692.53  129.89
   0  -3   0    9.80    5.60
   0  -3   0    1.40    4.90
   0  -3   0    0.10    6.10
   0  -3   0    5.00    4.20
   0  -3   0    2.50    6.00
   0  -3   0    6.80    4.50
   0  -3   0   -8.50    5.70
   0  -3   0    5.70    4.50
   0  -3   0   11.70    5.80
   0  -3   0   -6.80    4.50
   0  -3   0    0.50    4.50
   0  -3   0    0.10    3.70
   0  -3   0   -2.30    5.50
   0  -3   0    1.10    4.40
   0  -3   0   -2.30    3.90
   0   3   0   -4.70    3.50
   0   3   0   -3.70    4.10
   0   3   0   -3.00    4.60
   0   3   0    5.70    4.70
   0   3   0   -3.20    4.10
   0   3   0    3.00    5.30
   0   3   0    1.40    5.60
   0   3   0   -1.50    3.70
   0   3   0   -7.80    5.20
   0   3   0   -5.70    4.80
   0   3   0    2.60    5.00
   0   3   0    4.50    4.50
   0   3   0    2.60    6.40
   1  -2   0 1997.90  364.26
   1  -2   0 1934.71  363.96
   1  -2   0 1976.90  364.46
   1  -2   0 1963.50  364.06
   1  -2   0 2060.99  364.46
   1  -2   0 1926.41  363.96
   1  -2   0 2105.69  364.46
   1  -2   0 2030.80  364.26
   1  -2   0 1961.90  364.16
  -1   2   0 1949.70  364.46
  -1   2   0 2040.20  364.46
  -1   2   0 1978.50  364.16
  -1   2   0 1965.30  364.06
  -1   2   0 2020.50  364.26
  -1   2   0 1996.20  363.96
  -1   2   0 1921.31  364.26
  -1   2   0 2007.40  364.36
  -1   2   0 2017.50  364.26
  -1   2   0 1927.41  364.06
  -1   2   0 1980.90  364.46
  -1   2   0 1948.80  364.26
   2  -1   0  202.38   36.60
   2  -1   0  185.18   35.80
   2  -1   0  161.68   36.80
   2  -1   0  235.58   36.00
   2  -1   0  174.78   36.10
   2  -1   0  197.08   36.00
   2  -1   0  166.48   35.70
   2  -1   0  237.68   37.30
  -2   1   0  161.78   36.40
  -2   1   0  184.28   36.70
  -2   1   0  152.08   37.00
  -2   1   0  239.58   38.10
  -2   1   0  194.78   36.50
  -2   1   0  165.78   36.10
  -2   1   0  192.68   36.80
   3   0   0    7.10    9.70
   3   0   0    2.00    7.80
   3   0   0    5.20   11.20
   3   0   0   -6.50    6.60
   3   0   0   18.20    8.80
  -3   0   0   -7.20    7.60
  -3   0   0   -8.30    9.40
  -3   0   0   15.60    9.70
  -3   0   0   13.30    9.40
  -3   0   0   25.30   12.30
   4   1   0    9.10    9.50
   4   1   0    7.00   10.20
   4   1   0   11.00   12.40
  -4  -1   0  -10.40    9.80
  -4  -1   0   -0.50   11.80
  -4  -1   0    9.20   10.50
  -4  -1   0    2.30   10.80
  -4  -1   0   21.40   17.10
  -4  -1   0    5.70   18.30
  -4  -8   0  -23.50   21.40
  -4  -8   0   15.80   17.40
  -4  -8   0  -12.00   12.40
  -4  -8   0   -0.70   12.80
  -4  -8   0   -8.50   20.80
   4   8   0   -0.90    9.70
   4   8   0   -6.00    9.70
  -3  -7   0   56.29   15.60
  -3  -7   0   49.90   20.90
  -3  -7   0    0.80   12.20
  -3  -7   0   24.60   12.10
  -3  -7   0   45.40   13.70
  -3  -7   0   25.40   10.50
   3   7   0   55.49   12.80
   3   7   0   58.99   12.90
   3   7   0   24.40   10.90
  -2  -6   0   60.29   15.50
  -2  -6   0   92.99   17.20
  -2  -6   0   85.59   18.00
  -2  -6   0   45.30   12.60
  -2  -6   0   64.29   12.90
   2   6   0   63.29   13.20
   2   6   0   41.70   13.40
   2   6   0   86.09   17.00
   2   6   0   59.79   13.90
  -1  -5   0  150.18   29.20
  -1  -5   0  152.38   29.60
  -1  -5   0  171.08   29.60
  -1  -5   0  164.58   29.30
  -1  -5   0  156.08   29.70
  -1  -5   0  168.08   31.10
  -1  -5   0  148.69   30.90
   1   5   0  165.68   29.40
   1   5   0  162.88   30.40
   1   5   0  132.29   28.80
   1   5   0  152.98   29.50
   1   5   0  131.39   30.60
   1   5   0  151.18   29.40
   1   5   0  140.19   29.10
   0  -4   0  524.85   94.69
   0  -4   0  508.25   94.79
   0  -4   0  514.65   94.79
   0  -4   0  500.55   95.09
   0  -4   0  521.95   94.89
   0  -4   0  516.45   94.69
   0  -4   0  466.55   95.19
   0  -4   0  547.95   95.29
   0  -4   0  532.25   95.19
   0  -4   0  472.95   94.89
   0  -4   0  523.05   95.29
   0  -4   0  524.95   95.09
   0   4   0  525.15   94.69
   0   4   0  500.85   95.09
   0   4   0  528.95   94.79
   0   4   0  505.15   94.59
   0   4   0  491.35   94.79
   0   4   0  496.25   95.09
   0   4   0  509.65   94.99
   0   4   0  525.55   95.39
   0   4   0  553.34   95.19
   0   4   0  480.55   94.59
   0   4   0  555.94   95.29
   0   4   0  518.65   94.99
   1  -3   0  806.92  147.99
   1  -3   0  816.72  148.29
   1  -3   0  829.12  147.69
   1  -3   0  763.72  147.99
   1  -3   0  828.42  147.79
   1  -3   0  767.92  147.79
   1  -3   0  744.23  148.09
   1  -3   0  832.22  147.59
   1  -3   0  803.02  147.39
   1  -3   0  773.32  148.09
   1  -3   0  817.32  147.69
  -1   3   0  772.92  147.99
  -1   3   0  803.22  147.39
  -1   3   0  851.91  148.19
  -1   3   0  770.62  147.89
  -1   3   0  751.72  148.09
  -1   3   0  737.63  147.89
  -1   3   0  819.82  147.79
  -1   3   0  924.61  149.49
  -1   3   0  770.02  147.89
  -1   3   0  868.21  149.29
  -1   3   0  792.42  147.79
  -1   3   0  853.41  147.99
  -1   3   0  810.52  147.69
   2  -2   0  533.35   96.89
   2  -2   0  545.85   97.99
   2  -2   0  478.55   97.69
   2  -2   0  544.25   97.19
   2  -2   0  495.45   97.39
   2  -2   0  521.85   97.69
   2  -2   0  537.45   96.99
  -2   2   0  561.84   97.99
  -2   2   0  498.45   97.89
  -2   2   0  480.85   97.19
  -2   2   0  536.95   97.59
  -2   2   0  521.15   97.59
  -2   2   0  549.85   98.29
  -2   2   0  534.05   97.49
   3  -1   0    7.60   10.30
   3  -1   0   12.90    8.00
   3  -1   0    5.90    5.60
   3  -1   0    4.50    7.70
   3  -1   0    3.70    7.80
   3  -1   0   11.30    8.80
   3  -1   0   -1.70   11.00
  -3   1   0   16.10   12.00
  -3   1   0    6.70   10.10
  -3   1   0    4.20    8.30
  -3   1   0   10.50   10.10
  -3   1   0   -0.60    8.20
  -3   1   0    6.70    9.00
  -3   1   0    1.30    6.80
  -3   1   0   10.70    9.50
   4   0   0   44.20   15.80
   4   0   0    6.30   11.20
   4   0   0   34.50   13.00
   4   0   0   11.80   10.60
  -4   0   0   49.00   16.90
  -4   0   0   21.70   13.20
  -4   0   0   12.80   20.60
  -4   0   0   42.50   14.90
  -4  -9   0   15.00   14.50
  -4  -9   0   36.00   29.50
  -4  -9   0  -13.60   17.00
  -4  -9   0    1.20   13.20
   4   9   0   -2.20   10.30
   4   9   0    4.60   10.00
  -3  -8   0   53.79   23.10
  -3  -8   0   55.69   17.60
  -3  -8   0   53.49   17.60
   3   8   0   64.89   16.80
   3   8   0   84.59   16.80
   3   8   0   64.09   16.70
  -2  -7   0   28.60   13.00
  -2  -7   0   16.00    7.00
  -2  -7   0   15.80    9.60
  -2  -7   0   50.39   13.20
   2   7   0   16.90    7.70
   2   7   0   19.30    8.30
   2   7   0   15.00    8.80
   2   7   0   47.70   12.60
   2   7   0    7.80    7.10
  -1  -6   0   96.59   23.30
  -1  -6   0  120.39   21.90
  -1  -6   0  129.09   24.40
  -1  -6   0   93.99   22.80
  -1  -6   0  111.29   21.90
  -1  -6   0  115.89   22.50
   1   6   0  110.59   21.40
   1   6   0  119.89   22.20
   1   6   0   92.39   21.90
   1   6   0  114.69   23.10
   1   6   0  117.79   21.90
   1   6   0   89.09   21.40
   1   6   0  114.79   23.60
   0  -5   0   21.70    9.10
   0  -5   0   28.30    9.80
   0  -5   0   32.20    8.50
   0  -5   0   14.20    7.80
   0  -5   0   31.80    9.60
   0  -5   0   17.90    7.90
   0  -5   0   36.90    9.90
   0  -5   0   12.60    8.70
   0  -5   0   33.50    7.50
   0  -5   0   28.20    7.80
   0  -5   0   22.30    8.00
   0  -5   0   25.90    9.80
   0  -5   0   23.20    8.10
   0   5   0   16.50    8.00
   0   5   0   31.10    8.20
   0   5   0   27.10    8.00
   0   5   0   29.00    7.00
   0   5   0   20.40    6.60
   0   5   0   25.50    8.90
   0   5   0   16.60   11.30
   0   5   0   16.40    7.80
   0   5   0   24.20    9.00
   0   5   0   32.30    9.00
   0   5   0   24.50    7.70
   0   5   0   26.20    7.40
   1  -4   0  177.78   36.00
   1  -4   0  203.98   36.80
   1  -4   0  168.98   35.70
   1  -4   0  178.98   35.80
   1  -4   0  227.48   37.10
   1  -4   0  186.98   36.60
   1  -4   0  172.18   34.90
   1  -4   0  200.28   36.50
   1  -4   0  171.38   35.70
   1  -4   0  190.48   36.80
   1  -4   0  213.08   36.50
   1  -4   0  177.08   35.70
  -1   4   0  182.48   35.60
  -1   4   0  173.98   35.00
  -1   4   0  158.68   35.70
  -1   4   0  174.78   36.10
  -1   4   0  215.98   36.60
  -1   4   0  192.88   36.00
  -1   4   0  197.08   36.50
  -1   4   0  203.18   37.10
  -1   4   0  192.88   36.10
  -1   4   0  194.78   35.70
  -1   4   0  196.48   36.70
   2  -3   0  285.97   51.99
   2  -3   0  266.07   52.49
   2  -3   0  230.68   51.79
   2  -3   0  270.67   53.19
   2  -3   0  228.68   52.89
   2  -3   0  349.07   54.79
   2  -3   0  277.57   52.19
   2  -3   0  279.57   52.79
   2  -3   0  250.97   53.19
   2  -3   0  297.97   52.29
  -2   3   0  279.67   53.09
  -2   3   0  280.07   53.29
  -2   3   0  286.57   52.99
  -2   3   0  301.27   52.59
  -2   3   0  286.17   53.19
  -2   3   0  288.17   52.79
  -2   3   0  292.67   52.79
  -2   3   0  280.77   52.19
  -2   3   0  278.87   52.59
  -2   3   0  273.97   52.19
  -2   3   0  291.47   53.69
  -2   3   0  289.17   52.79
   3  -2   0   42.50   11.90
   3  -2   0   27.30   12.50
   3  -2   0   21.60   14.50
   3  -2   0   38.70   12.30
   3  -2   0   70.59   13.90
   3  -2   0   39.60   12.40
   3  -2   0   43.10   13.50
  -3   2   0   38.40   13.30
  -3   2   0   43.40   17.70
  -3   2   0   63.99   15.10
  -3   2   0   61.39   14.90
  -3   2   0   84.59   16.90
  -3   2   0   89.59   16.60
  -3   2   0   76.09   24.10
  -3   2   0   71.89   16.20
   4  -1   0  -10.10    9.90
   4  -1   0   -3.60   12.60
   4  -1   0   12.10   10.60
   4  -1   0   -5.70    8.40
  -4   1   0    1.30   15.10
  -4   1   0   -7.10   13.40
  -4   1   0   -0.90   11.80
  -4   1   0    3.10   10.60
  -4   1   0   -8.40    9.70
  -4 -10   0    7.60   15.00
  -4 -10   0  -24.90   15.80
  -4 -10   0    0.40   12.80
  -4 -10   0   10.10   15.10
  -4 -10   0   -2.90   26.20
   4  10   0    1.10   10.80
  -3  -9   0   53.49   18.70
  -3  -9   0   90.09   22.40
  -3  -9   0  103.49   26.60
  -3  -9   0   60.19   18.50
   3   9   0   74.09   17.50
   3   9   0   61.79   17.00
   3   9   0   55.69   16.30
  -2  -8   0    6.60    9.00
  -2  -8   0   32.50   13.70
  -2  -8   0   14.30   11.60
   2   8   0   13.20   11.20
   2   8   0    4.30    7.20
   2   8   0    8.30    7.70
   2   8   0   13.50    8.50
   2   8   0   22.70   12.30
  -1  -7   0   14.30    9.50
  -1  -7   0   16.80    8.70
  -1  -7   0   37.50   10.90
  -1  -7   0   15.70   10.20
  -1  -7   0   16.30    7.70
  -1  -7   0   26.40    8.10
   1   7   0   29.50    9.60
   1   7   0   28.80   10.40
   1   7   0   25.90    8.60
   1   7   0   18.60    7.80
   1   7   0   21.20    8.00
   1   7   0   23.60    7.40
   0  -6   0    7.90    6.00
   0  -6   0   -1.70    8.20
   0  -6   0   18.00    8.60
   0  -6   0   16.30    7.40
   0  -6   0    6.30    7.00
   0  -6   0   21.40    8.30
   0  -6   0   11.00    8.50
   0  -6   0   11.10    6.50
   0  -6   0   14.50    8.80
   0  -6   0    7.90    8.40
   0  -6   0    7.60    6.40
   0  -6   0   13.30    8.10
   0  -6   0    2.30    6.40
   0   6   0   13.00    7.50
   0   6   0    9.40    6.30
   0   6   0    7.30    8.20
   0   6   0    9.90    7.20
   0   6   0    4.30    6.90
   0   6   0   18.40    7.70
   0   6   0   18.60    9.50
   0   6   0    6.60    8.30
   0   6   0   16.00    6.70
   0   6   0    5.90    5.10
   0   6   0    8.30    7.60
   0   6   0    2.50    4.90
   1  -5   0  119.69   26.20
   1  -5   0  167.08   26.60
   1  -5   0  108.49   26.50
   1  -5   0  126.79   26.30
   1  -5   0  113.39   25.90
   1  -5   0  161.28   27.50
   1  -5   0  129.99   25.90
   1  -5   0  143.89   26.60
   1  -5   0   90.09   25.40
   1  -5   0  126.09   26.70
   1  -5   0  106.59   24.40
   1  -5   0  124.39   26.60
   1  -5   0  162.98   27.30
  -1   5   0  163.58   27.90
  -1   5   0  147.09   26.40
  -1   5   0  112.59   25.70
  -1   5   0  138.69   26.00
  -1   5   0  104.59   24.60
  -1   5   0  147.49   27.00
  -1   5   0  171.58   27.00
  -1   5   0  103.39   26.60
  -1   5   0  174.88   27.50
  -1   5   0  143.29   25.80
  -1   5   0  150.48   26.70
  -1   5   0  156.78   27.30
  -1   5   0  126.99   26.10
  -1   5   0  107.29   26.40
   2  -4   0   46.30   12.50
   2  -4   0   28.80   10.10
   2  -4   0   27.70   10.70
   2  -4   0   31.60    9.40
   2  -4   0   35.30   12.00
   2  -4   0   40.20   13.10
   2  -4   0   49.90   12.50
   2  -4   0   50.59   10.90
   2  -4   0   31.90    9.70
   2  -4   0   73.69   14.10
  -2   4   0   41.80   11.50
  -2   4   0   69.59   12.70
  -2   4   0   41.30   11.80
  -2   4   0   29.00   11.80
  -2   4   0   43.10   12.10
  -2   4   0   48.90   13.60
  -2   4   0   32.10   10.30
  -2   4   0   54.29   12.00
  -2   4   0   54.49   12.00
  -2   4   0   33.00   11.50
  -2   4   0   44.00   10.90
   3  -3   0  129.79   24.20
   3  -3   0   73.49   19.80
   3  -3   0   96.29   20.60
   3  -3   0   50.79   20.40
   3  -3   0   80.29   21.10
   3  -3   0   61.49   19.60
   3  -3   0   82.09   23.10
   3  -3   0  100.09   20.20
  -3   3   0  155.88   25.20
  -3   3   0  147.19   25.20
  -3   3   0  136.29   24.40
  -3   3   0  134.79   23.50
  -3   3   0   76.29   25.10
  -3   3   0  129.89   22.90
  -3   3   0  104.79   21.70
  -3   3   0  162.88   26.50
  -3   3   0  118.09   22.90
   4  -2   0    4.40   10.60
   4  -2   0   15.60   13.80
   4  -2   0   24.20   15.40
   4  -2   0    8.50    8.80
  -4   2   0   11.20   12.40
  -4   2   0   -1.80   14.70
  -4   2   0    5.20   13.70
  -4   2   0   11.10   16.90
  -4   2   0   20.00   12.20
  -4   2   0   -2.30    9.30
  -4   2   0    2.80   11.80
  -4 -11   0  -11.70   27.50
  -4 -11   0  -10.30   16.50
  -4 -11   0   -4.40   25.00
  -4 -11   0    1.60   15.50
   4  11   0    2.60   12.20
   4  11   0   -3.60   10.90
  -3 -10   0   22.40   20.40
  -3 -10   0   18.50   14.00
  -3 -10   0    5.50   16.10
   3  10   0   47.90   12.60
   3  10   0   50.39   12.90
   3  10   0   -1.40   10.00
  -2  -9   0   73.19   20.40
  -2  -9   0   32.80   15.90
  -2  -9   0   60.29   14.20
  -2  -9   0   48.30   12.90
   2   9   0   36.70   15.50
   2   9   0   58.09   13.50
   2   9   0   73.99   14.80
   2   9   0   42.10   14.40
   2   9   0   57.89   18.30
  -1  -8   0   63.69   15.40
  -1  -8   0   86.29   15.40
  -1  -8   0   52.49   13.20
  -1  -8   0   42.80   13.90
  -1  -8   0   60.89   13.90
  -1  -8   0   66.39   14.10
  -1  -8   0   54.89   15.90
  -1  -8   0   72.29   15.50
  -1  -8   0   76.99   17.60
  -1  -8   0   58.99   15.70
   1   8   0   45.20   13.10
   1   8   0   78.99   14.80
   1   8   0   69.19   17.10
   1   8   0   48.60   15.80
   1   8   0   56.99   13.30
   1   8   0   61.59   14.40
   0  -7   0    6.00    6.60
   0  -7   0    3.40    8.50
   0  -7   0    4.80    6.10
   0  -7   0    5.40    8.10
   0  -7   0   -3.70    6.10
   0  -7   0   -8.30    7.60
   0  -7   0    4.50    9.00
   0  -7   0  -11.10    5.40
   0  -7   0    7.10    6.00
   0  -7   0    5.10    7.70
   0  -7   0    1.80    6.60
   0  -7   0    4.50    7.70
   0  -7   0    7.30    7.00
   0   7   0   -1.40    5.90
   0   7   0  -12.50    7.20
   0   7   0    1.90    7.20
   0   7   0  -13.00    5.90
   0   7   0   -7.70    5.80
   0   7   0  -14.60    8.50
   0   7   0   -2.70    6.60
   0   7   0   -1.30    4.60
   0   7   0   -2.60    6.20
   0   7   0    8.90    6.50
   0   7   0   -1.60    6.60
   0   7   0   -3.50    4.60
   1  -6   0   27.50    9.80
   1  -6   0   20.90   10.00
   1  -6   0   43.60   11.50
   1  -6   0   37.50   10.10
   1  -6   0   24.80    9.30
   1  -6   0   10.30    8.90
   1  -6   0   12.70    8.70
   1  -6   0   41.20   10.70
   1  -6   0   32.20    9.40
   1  -6   0   18.20   10.20
   1  -6   0   21.20   10.30
   1  -6   0   29.70    8.70
  -1   6   0   24.00   10.70
  -1   6   0   12.70    9.00
  -1   6   0   31.40    9.10
  -1   6   0   26.10   10.20
  -1   6   0   20.30    8.70
  -1   6   0   36.20   10.90
  -1   6   0   41.00    9.40
  -1   6   0   48.10   10.60
  -1   6   0   14.60   10.30
  -1   6   0   20.80    9.10
  -1   6   0   43.80   10.20
  -1   6   0   24.50    8.40
  -1   6   0   35.70    9.30
   2  -5   0   23.70    9.60
   2  -5   0   10.80    7.00
   2  -5   0   31.10   11.00
   2  -5   0   -4.20    7.50
   2  -5   0   16.80    6.80
   2  -5   0   19.30   10.40
   2  -5   0   10.10   10.50
   2  -5   0   18.60    7.60
   2  -5   0   24.80   11.00
  -2   5   0   12.80    9.90
  -2   5   0    1.20    8.60
  -2   5   0   15.40    8.20
  -2   5   0   22.30    9.40
  -2   5   0   34.70   10.20
  -2   5   0   42.60   12.10
  -2   5   0   32.00   11.00
  -2   5   0   34.40   11.60
  -2   5   0   19.80    8.30
  -2   5   0    1.10    9.80
  -2   5   0   37.70    9.80
  -2   5   0   25.20   10.10
  -2   5   0   37.60   10.20
   3  -4   0   54.69   22.60
   3  -4   0   42.00   14.40
   3  -4   0   38.70   16.40
   3  -4   0   93.79   18.00
   3  -4   0   59.19   18.30
   3  -4   0   35.00   17.80
  -3   4   0   70.19   19.40
  -3   4   0   67.49   18.50
  -3   4   0  107.79   17.40
  -3   4   0   48.00   16.60
  -3   4   0   62.59   16.80
  -3   4   0  111.29   18.00
  -3   4   0   94.49   18.90
  -3   4   0  102.29   22.70
  -3   4   0   81.39   18.60
  -3   4   0   47.00   17.40
   4  -3   0   13.70   10.00
   4  -3   0   15.40   11.30
   4  -3   0   20.30   15.60
   4  -3   0   12.60    9.40
  -4   3   0    3.20   12.60
  -4   3   0   -6.80   14.80
  -4   3   0    7.80   16.80
  -4   3   0   22.10   14.20
  -4   3   0  -10.10   12.70
  -4   3   0    2.20   10.10
  -4   3   0   32.90   13.00
  -4   3   0   14.80   12.10
  -4   3   0   19.90   13.20
  -3 -11   0    4.30   17.90
  -3 -11   0   58.39   20.10
  -3 -11   0    9.80   14.90
  -3 -11   0   24.00   13.60
   3  11   0   29.70   12.40
   3  11   0   12.10   12.00
  -2 -10   0   85.59   17.30
  -2 -10   0   50.99   19.90
  -2 -10   0   85.59   22.90
  -2 -10   0   69.29   17.40
  -2 -10   0   65.59   16.50
  -2 -10   0   88.79   23.00
   2  10   0   90.89   18.50
   2  10   0   69.39   15.90
   2  10   0   51.09   17.20
   2  10   0   69.39   16.00
   2  10   0   62.79   18.40
  -1  -9   0   26.40   15.60
  -1  -9   0   39.30   11.80
  -1  -9   0   61.49   12.30
  -1  -9   0   70.69   13.20
  -1  -9   0   32.30   13.90
  -1  -9   0   16.60   16.30
  -1  -9   0   26.40   16.10
  -1  -9   0   46.40   12.00
  -1  -9   0    7.70   19.00
  -1  -9   0   33.40   11.80
   1   9   0   59.89   12.70
   1   9   0   53.89   13.30
   1   9   0   39.30   13.60
   1   9   0   70.89   12.30
   1   9   0   37.20   11.10
   0  -8   0  441.66   74.49
   0  -8   0  394.76   74.79
   0  -8   0  449.16   74.59
   0  -8   0  387.46   74.69
   0  -8   0  369.86   74.49
   0  -8   0  371.56   74.79
   0  -8   0  409.76   74.19
   0  -8   0  391.76   73.89
   0  -8   0  391.06   74.69
   0  -8   0  378.36   74.29
   0  -8   0  364.16   74.29
   0  -8   0  412.16   73.89
   0   8   0  374.76   73.39
   0   8   0  338.57   73.49
   0   8   0  388.46   74.39
   0   8   0  417.66   75.19
   0   8   0  395.86   74.29
   0   8   0  409.96   73.49
   0   8   0  404.86   74.19
   0   8   0  408.16   75.09
   0   8   0  368.06   74.39
   0   8   0  417.36   73.59
   0   8   0  390.86   73.79
   1  -7   0  114.59   19.60
   1  -7   0   61.39   17.20
   1  -7   0   79.49   17.90
   1  -7   0   63.29   17.40
   1  -7   0   94.39   17.70
   1  -7   0   42.40   16.40
   1  -7   0   78.39   18.20
   1  -7   0   84.79   18.70
   1  -7   0   68.69   16.50
   1  -7   0   69.29   18.10
   1  -7   0   75.79   17.90
   1  -7   0   68.29   17.10
  -1   7   0   85.79   18.30
  -1   7   0  115.69   18.80
  -1   7   0   70.29   17.80
  -1   7   0   60.99   17.30
  -1   7   0   78.99   17.20
  -1   7   0   86.49   18.70
  -1   7   0   58.49   16.40
  -1   7   0   77.79   18.40
  -1   7   0  111.19   18.60
  -1   7   0   76.59   18.70
  -1   7   0   65.49   16.60
  -1   7   0   65.69   15.60
  -1   7   0   91.19   17.10
   2  -6   0   17.20   11.80
   2  -6   0    3.80    5.80
   2  -6   0   -9.20    6.10
   2  -6   0   34.20   12.20
   2  -6   0    6.00    8.10
   2  -6   0   22.60   12.20
   2  -6   0    2.40    6.50
   2  -6   0   14.70    8.40
   2  -6   0   13.70   10.50
  -2   6   0    7.10    7.80
  -2   6   0    8.10    7.30
  -2   6   0   19.00    9.70
  -2   6   0    5.30    9.00
  -2   6   0   14.10   10.70
  -2   6   0    3.80    7.70
  -2   6   0   -1.30   12.70
  -2   6   0   19.10    9.60
  -2   6   0    7.90    9.50
  -2   6   0    4.00    7.90
  -2   6   0    2.20    7.80
  -2   6   0   -8.80    9.90
   3  -5   0   34.00   12.50
   3  -5   0   22.50   12.10
   3  -5   0   51.09   14.40
   3  -5   0   46.70   12.00
   3  -5   0   85.49   17.60
   3  -5   0   67.19   19.10
   3  -5   0   40.30   19.90
   3  -5   0   49.99   15.50
   3  -5   0   38.70   15.30
  -3   5   0   57.39   16.20
  -3   5   0   58.29   15.30
  -3   5   0   42.10   14.80
  -3   5   0   38.40   12.90
  -3   5   0   24.80   16.60
  -3   5   0   53.29   15.30
  -3   5   0   42.90   18.40
  -3   5   0   66.79   24.50
  -3   5   0   57.79   14.90
  -3   5   0   23.20   15.40
  -3   5   0   74.69   16.40
  -3   5   0   63.69   17.20
  -3   5   0   67.79   15.70
   4  -4   0   -1.40   11.60
   4  -4   0    7.40    9.00
   4  -4   0  -10.80    9.30
   4  -4   0    4.90   14.90
  -4   4   0    9.20   12.30
  -4   4   0    1.00   17.00
  -4   4   0   10.30   11.90
  -4   4   0   -5.10   11.40
  -4   4   0   -9.00   11.80
  -4   4   0   27.40   15.60
  -4   4   0   22.50   18.30
  -3 -12   0   12.80   19.60
   3  12   0   13.70   12.10
   3  12   0    8.60   12.10
  -2 -11   0  326.87   58.19
  -2 -11   0  330.47   57.79
  -2 -11   0  407.86   63.89
  -2 -11   0  297.47   57.49
  -2 -11   0  316.07   58.09
  -2 -11   0  394.96   61.49
  -2 -11   0  261.67   62.39
   2  11   0  305.67   57.69
   2  11   0  322.47   57.79
   2  11   0  272.47   56.69
   2  11   0  179.88   58.09
  -1 -10   0  456.25   83.59
  -1 -10   0  449.66   82.99
  -1 -10   0  504.35   90.99
  -1 -10   0  440.76   82.89
  -1 -10   0  456.95   83.39
  -1 -10   0  411.56   82.79
  -1 -10   0  564.54   85.89
  -1 -10   0  430.16   84.59
  -1 -10   0  467.15   82.79
  -1 -10   0  404.26   84.19
  -1 -10   0  433.06   83.39
   1  10   0  444.86   84.69
   1  10   0  393.66   82.99
   1  10   0  488.85   82.79
   1  10   0  471.55   83.09
   1  10   0  419.86   82.29
   1  10   0  417.56   83.29
   1  10   0  399.26   82.49
   1  10   0  436.26   83.69
   0  -9   0   -6.30    7.40
   0  -9   0   11.50    9.90
   0  -9   0   14.90    9.40
   0  -9   0   -4.90    8.90
   0  -9   0   33.80   11.60
   0  -9   0    0.80    8.00
   0  -9   0   -1.60   10.60
   0  -9   0    8.40    9.40
   0  -9   0   -2.00    8.00
   0  -9   0   12.10    7.90
   0  -9   0    0.50   10.60
   0  -9   0    6.10    7.10
   0  -9   0    4.90    9.30
   0   9   0    0.20    5.40
   0   9   0    4.50    5.20
   0   9   0   -1.80    9.10
   0   9   0    2.00    6.90
   0   9   0    4.00    7.50
   0   9   0    2.30    8.20
   0   9   0    6.30    8.30
   0   9   0   24.30   11.60
   0   9   0   -4.00    7.20
   0   9   0   13.80    9.40
   0   9   0    6.70    7.20
   0   9   0   -3.30    6.90
   1  -8   0   43.00   15.70
   1  -8   0   65.49   16.30
   1  -8   0   57.49   15.80
   1  -8   0   41.10   14.50
   1  -8   0   35.20   14.70
   1  -8   0   50.09   16.10
   1  -8   0   52.79   15.40
   1  -8   0   77.89   17.90
   1  -8   0   52.29   16.60
   1  -8   0   73.49   16.10
   1  -8   0   63.49   15.60
  -1   8   0   55.39   16.00
  -1   8   0  104.89   17.20
  -1   8   0   83.49   17.70
  -1   8   0   57.19   14.30
  -1   8   0   63.99   16.20
  -1   8   0   38.70   15.10
  -1   8   0   46.50   13.60
  -1   8   0  105.29   17.70
  -1   8   0   53.09   14.30
  -1   8   0   77.09   15.30
  -1   8   0   51.59   15.60
  -1   8   0   72.09   14.70
   2  -7   0   35.30   12.70
   2  -7   0   24.20   13.20
   2  -7   0   21.60   12.40
   2  -7   0   32.60   12.00
   2  -7   0   43.40   12.10
   2  -7   0   28.00    9.00
   2  -7   0   42.30   14.30
   2  -7   0   41.70   11.10
   2  -7   0   55.99   15.50
   2  -7   0   30.40   10.40
   2  -7   0   40.60   14.00
  -2   7   0   20.70   12.80
  -2   7   0   35.50   14.90
  -2   7   0   31.60   11.50
  -2   7   0   13.40   13.80
  -2   7   0   28.20   11.60
  -2   7   0   55.89   15.30
  -2   7   0   46.30   12.20
  -2   7   0   63.09   15.60
  -2   7   0   54.79   14.60
  -2   7   0   49.40   13.00
  -2   7   0   19.70   12.70
  -2   7   0   33.00   13.40
  -2   7   0   35.80   11.80
   3  -6   0   45.60   15.80
   3  -6   0   35.20   15.10
   3  -6   0   24.30    9.50
   3  -6   0   12.50   10.80
   3  -6   0   18.40   14.40
   3  -6   0   19.00   13.60
   3  -6   0   22.40   11.80
   3  -6   0   37.20   11.60
   3  -6   0   26.80   14.40
  -3   6   0   52.19   17.10
  -3   6   0   45.90   14.60
  -3   6   0   24.40   12.70
  -3   6   0   24.20   14.20
  -3   6   0   32.50   15.40
  -3   6   0   42.60   17.50
  -3   6   0   53.79   16.90
  -3   6   0   34.20   14.00
  -3   6   0   62.99   14.70
  -3   6   0   12.20   10.90
  -3   6   0   45.10   12.50
  -3   6   0   13.50   11.70
  -3   6   0   30.70   13.30
   4  -5   0   13.50   11.70
   4  -5   0    4.70    9.00
   4  -5   0    0.50   14.90
   4  -5   0    1.60   10.70
  -4   5   0   20.60   16.40
  -4   5   0    2.70   11.50
  -4   5   0  -15.40   16.20
  -4   5   0   15.90   16.40
  -4   5   0    2.30   16.10
  -4   5   0  -18.90   10.90
  -4   5   0    0.50   14.80
  -4   5   0   -2.10   12.00
  -4   5   0   -8.50   15.40
  -3 -13   0   43.10   25.50
  -3 -13   0   61.69   24.00
   3  13   0    0.70   12.50
  -2 -12   0   22.40   13.90
  -2 -12   0    7.70   16.20
  -2 -12   0    5.10   11.10
  -2 -12   0    1.50   11.70
  -2 -12   0   32.30   11.00
  -2 -12   0   36.20   20.00
   2  12   0   16.00   16.90
   2  12   0   21.70    9.70
   2  12   0   15.10    8.50
   2  12   0   16.70   11.00
  -1 -11   0  140.89   28.20
  -1 -11   0  121.79   29.50
  -1 -11   0  120.69   26.00
  -1 -11   0   84.09   24.70
  -1 -11   0   96.39   27.70
  -1 -11   0  137.19   30.10
  -1 -11   0  113.69   26.30
  -1 -11   0  139.49   27.00
  -1 -11   0  106.89   24.50
  -1 -11   0  103.39   25.00
   1  11   0  145.49   25.60
   1  11   0  118.79   24.00
   1  11   0  102.79   25.00
   1  11   0  128.39   24.70
   1  11   0  117.59   25.90
   1  11   0   89.29   25.00
   1  11   0   86.89   25.50
   0 -10   0   -2.20    8.40
   0 -10   0   21.20    9.20
   0 -10   0   33.90   14.00
   0 -10   0   26.20   10.90
   0 -10   0   25.80   12.20
   0 -10   0    9.30   13.10
   0 -10   0   -1.00   10.40
   0 -10   0   19.90   10.00
   0 -10   0   24.50   10.90
   0 -10   0   22.60   10.20
   0 -10   0    1.10   10.70
   0 -10   0   14.00   11.60
   0  10   0    4.30    9.10
   0  10   0    6.20    9.40
   0  10   0   10.60    9.00
   0  10   0  -18.30    8.80
   0  10   0   27.90   14.70
   0  10   0    3.50    6.70
   0  10   0   14.80    9.20
   0  10   0   10.40    8.90
   0  10   0   18.00    9.80
   0  10   0    6.30    6.70
   0  10   0   12.00   11.80
   1  -9   0  396.36   80.39
   1  -9   0  348.97   80.49
   1  -9   0  452.85   81.69
   1  -9   0  390.46   80.49
   1  -9   0  446.56   80.29
   1  -9   0  475.25   81.49
   1  -9   0  429.26   81.19
   1  -9   0  362.76   80.59
   1  -9   0  450.55   81.09
   1  -9   0  378.76   79.99
   1  -9   0  379.06   80.49
   1  -9   0  429.26   80.89
   1  -9   0  480.45   80.79
  -1   9   0  456.65   80.29
  -1   9   0  436.56   81.29
  -1   9   0  401.66   79.79
  -1   9   0  392.56   80.49
  -1   9   0  482.25   80.69
  -1   9   0  435.76   79.29
  -1   9   0  510.15   83.19
  -1   9   0  472.15   80.49
  -1   9   0  410.16   79.99
  -1   9   0  364.66   80.49
  -1   9   0  434.26   81.09
  -1   9   0  407.26   79.49
  -1   9   0  485.55   80.89
   2  -8   0   73.99   16.80
   2  -8   0   41.50   16.00
   2  -8   0   77.99   18.70
   2  -8   0   90.49   19.60
   2  -8   0   34.70   15.30
   2  -8   0   47.70   14.40
   2  -8   0  126.59   21.20
   2  -8   0   49.50   16.30
   2  -8   0  109.89   20.10
  -2   8   0   48.40   18.20
  -2   8   0   73.29   16.20
  -2   8   0   58.99   18.50
  -2   8   0   73.69   17.50
  -2   8   0   56.99   15.90
  -2   8   0   47.10   17.00
  -2   8   0   67.39   17.60
  -2   8   0  105.79   19.90
  -2   8   0   43.00   22.70
  -2   8   0   43.30   15.00
  -2   8   0   64.59   17.40
  -2   8   0   34.10   15.10
   3  -7   0   17.30    9.60
   3  -7   0   42.60   16.90
   3  -7   0   30.50   18.80
   3  -7   0   15.70   11.70
   3  -7   0   12.90   13.90
  -3   7   0   34.90   14.50
  -3   7   0   32.70   15.40
  -3   7   0   12.10   12.60
  -3   7   0   34.40   15.20
  -3   7   0   32.30   13.20
  -3   7   0   18.50   12.20
  -3   7   0   37.90   14.30
  -3   7   0   56.79   17.00
  -3   7   0   35.10   16.60
  -3   7   0   43.30   13.30
  -3   7   0   51.09   17.60
   4  -6   0    3.80    9.90
   4  -6   0  -35.40   16.10
   4  -6   0   11.00    9.60
   4  -6   0   -0.40   12.10
  -4   6   0   -2.90   17.10
  -4   6   0   -4.90   15.70
  -4   6   0   18.80   18.20
  -4   6   0    6.30   12.30
  -4   6   0   -3.60   15.50
  -4   6   0    3.70   15.10
  -4   6   0    8.00   11.10
  -4   6   0    7.90   11.90
   3  14   0   28.30   14.80
  -2 -13   0   49.50   21.40
  -2 -13   0   41.70   19.30
  -2 -13   0    3.50   12.20
  -2 -13   0   45.40   16.50
  -2 -13   0   32.50   13.90
  -2 -13   0   49.60   13.80
  -2 -13   0    7.00   12.50
   2  13   0   28.20   11.70
   2  13   0   10.90    9.40
   2  13   0   28.90   15.40
   2  13   0   55.89   14.20
  -1 -12   0   16.80   12.10
  -1 -12   0   26.00   13.70
  -1 -12   0   17.80   17.20
  -1 -12   0   13.10   15.50
  -1 -12   0   38.30   14.40
  -1 -12   0   15.30   12.10
  -1 -12   0   23.50   12.70
  -1 -12   0   73.49   19.20
  -1 -12   0   40.80   16.00
  -1 -12   0   20.20   10.90
   1  12   0   37.70   13.20
   1  12   0    7.50   10.60
   1  12   0    7.10   10.60
   1  12   0   56.29   12.20
   1  12   0   47.10   12.40
   1  12   0    9.90   13.50
   1  12   0   10.70   11.50
   0 -11   0   -2.10   10.00
   0 -11   0    0.50    8.40
   0 -11   0   14.80   10.00
   0 -11   0   -1.30   11.10
   0 -11   0    8.70   10.90
   0 -11   0   -1.20    8.90
   0 -11   0  -27.60   12.60
   0 -11   0   11.20   12.20
   0 -11   0   13.40   12.40
   0 -11   0    0.30   11.80
   0  11   0   -8.90    8.40
   0  11   0   -2.50    9.60
   0  11   0   10.20   10.80
   0  11   0   -5.40    5.80
   0  11   0    0.10   10.90
   0  11   0   -9.60    8.00
   0  11   0    4.80    9.70
   1 -10   0  138.29   23.90
   1 -10   0  131.09   24.90
   1 -10   0   75.79   23.50
   1 -10   0  105.29   25.10
   1 -10   0  115.29   26.00
   1 -10   0  124.29   25.20
   1 -10   0  169.88   29.50
   1 -10   0  103.49   25.20
   1 -10   0  137.59   27.00
   1 -10   0   84.29   23.10
   1 -10   0   85.49   23.50
   1 -10   0   86.79   25.40
  -1  10   0   97.99   25.40
  -1  10   0   83.59   23.60
  -1  10   0   75.79   21.90
  -1  10   0   91.09   21.80
  -1  10   0   83.79   24.00
  -1  10   0  103.79   24.60
  -1  10   0  104.09   24.20
  -1  10   0  102.99   23.90
  -1  10   0   98.19   22.20
  -1  10   0  123.19   23.70
  -1  10   0  141.59   24.90
  -1  10   0   79.89   24.00
  -1  10   0   86.09   22.10
   2  -9   0  281.77   53.19
   2  -9   0  212.38   53.29
   2  -9   0  309.27   55.39
   2  -9   0  283.57   51.79
   2  -9   0  330.87   55.09
   2  -9   0  281.47   52.29
   2  -9   0  281.07   54.39
   2  -9   0  242.88   53.89
  -2   9   0  304.17   53.39
  -2   9   0  219.08   53.49
  -2   9   0  308.47   52.19
  -2   9   0  256.47   54.09
  -2   9   0  276.87   52.49
  -2   9   0  182.78   52.49
  -2   9   0  285.97   55.09
  -2   9   0  306.27   52.99
  -2   9   0  259.07   55.09
  -2   9   0  326.37   61.69
  -2   9   0  287.17   56.59
  -2   9   0  200.98   52.59
   3  -8   0   15.60   10.70
   3  -8   0    7.10   14.00
   3  -8   0    6.70   15.10
   3  -8   0    7.00    7.90
   3  -8   0    2.10   14.70
  -3   8   0    6.20   13.60
  -3   8   0  -14.90   11.50
  -3   8   0    8.10   12.60
  -3   8   0   23.50   16.90
  -3   8   0   15.60   15.50
  -3   8   0    9.10   10.50
  -3   8   0   14.80   12.30
  -3   8   0   20.20   13.20
   4  -7   0    3.10   12.70
   4  -7   0   -3.70   18.50
  -4   7   0    0.60   17.50
  -4   7   0   -6.00   13.10
  -4   7   0    3.40   17.30
  -4   7   0    1.20   16.50
  -2 -14   0   -8.90   18.70
  -2 -14   0    0.90   13.60
  -2 -14   0  -11.30   21.60
  -2 -14   0   21.10   12.60
  -2 -14   0   12.10   13.00
   2  14   0   -1.10    9.70
   2  14   0   12.40    9.30
   2  14   0    9.10    8.60
   2  14   0   18.40   12.40
  -1 -13   0    5.60   18.80
  -1 -13   0   29.60   18.20
  -1 -13   0   29.00   14.80
  -1 -13   0   61.49   16.50
  -1 -13   0   -8.80   12.20
  -1 -13   0   59.29   16.90
  -1 -13   0   54.59   15.30
  -1 -13   0   37.90   15.40
  -1 -13   0   19.50   12.90
   1  13   0   21.30   12.30
   1  13   0   33.40   12.70
   1  13   0   53.99   15.00
   1  13   0   38.80   16.90
   1  13   0   53.49   14.00
   0 -12   0  530.75   93.59
   0 -12   0  437.76   93.49
   0 -12   0  514.85   94.39
   0 -12   0  454.95   93.59
   0 -12   0  456.55   94.09
   0 -12   0  475.65   94.79
   0 -12   0  521.35   92.49
   0 -12   0  474.85   95.29
   0 -12   0  450.25   92.89
   0 -12   0  486.85   94.09
   0 -12   0  502.35   94.39
   0 -12   0  463.95   93.49
   0 -12   0  525.85   95.29
   0 -12   0  502.65   93.19
   0  12   0  506.95   92.29
   0  12   0  423.56   98.39
   0  12   0  463.25  100.19
   0  12   0  481.65   94.39
   0  12   0  503.65   93.69
   0  12   0  593.64   93.59
   1 -11   0   23.80   15.50
   1 -11   0   47.40   16.80
   1 -11   0   50.09   18.30
   1 -11   0   25.60   14.20
   1 -11   0   42.60   14.30
   1 -11   0   38.20   14.70
   1 -11   0   46.30   14.60
   1 -11   0   18.70   13.80
   1 -11   0   24.90   17.30
   1 -11   0   15.80   13.60
   1 -11   0   65.09   19.00
   1 -11   0   -7.10   12.80
  -1  11   0   29.60   13.20
  -1  11   0   28.30   14.30
  -1  11   0   29.60   13.70
  -1  11   0   52.99   14.40
  -1  11   0   40.10   12.60
  -1  11   0   40.70   12.90
  -1  11   0   18.20   13.30
  -1  11   0   48.60   16.60
  -1  11   0   41.20   12.10
  -1  11   0   10.40   13.80
  -1  11   0   28.40   11.10
   2 -10   0   19.70   14.20
   2 -10   0  -15.80   14.90
   2 -10   0   17.00   11.20
   2 -10   0   15.00   12.00
   2 -10   0   30.10   15.10
   2 -10   0   26.80   22.90
   2 -10   0   32.70   11.20
   2 -10   0   32.40   15.50
   2 -10   0    5.80   11.10
  -2  10   0   20.50   10.30
  -2  10   0   13.10   10.50
  -2  10   0   -4.10   10.30
  -2  10   0  -10.20   11.30
  -2  10   0   19.20   12.30
  -2  10   0   35.50   15.20
  -2  10   0   33.80   16.10
  -2  10   0   14.20   14.30
  -2  10   0   18.10   14.00
  -2  10   0   17.30   13.70
   3  -9   0    1.70   16.30
   3  -9   0   -4.00    8.20
   3  -9   0    7.10   17.10
   3  -9   0    5.10   14.70
   3  -9   0   16.10   11.00
  -3   9   0   20.00   13.20
  -3   9   0    2.60   15.70
  -3   9   0   -1.70   17.80
  -3   9   0   12.80   16.10
  -3   9   0    0.30   15.80
  -3   9   0   28.80   18.20
  -3   9   0    8.40   12.00
  -3   9   0   -1.60    9.40
  -2 -15   0    6.40   19.60
  -2 -15   0    0.70   21.00
  -2 -15   0    8.00   13.70
  -2 -15   0    5.60   12.00
  -2 -15   0    3.00   15.20
  -2 -15   0    3.40   21.10
   2  15   0   -0.20    8.20
   2  15   0   14.50   10.20
   2  15   0   -3.30   13.60
   2  15   0    3.90   10.90
  -1 -14   0   47.20   18.60
  -1 -14   0   29.90   18.00
  -1 -14   0   44.00   19.10
  -1 -14   0   47.50   19.00
  -1 -14   0  110.49   24.40
  -1 -14   0   72.89   19.60
  -1 -14   0   10.90   23.00
  -1 -14   0   43.40   18.30
  -1 -14   0   41.50   17.30
  -1 -14   0   75.49   18.30
   1  14   0   69.89   19.40
   1  14   0   50.29   18.90
   1  14   0   71.19   17.80
   1  14   0   61.29   19.30
   0 -13   0   -0.60   14.30
   0 -13   0   -3.60   12.20
   0 -13   0   18.30   14.90
   0 -13   0  -13.10   15.80
   0 -13   0    6.20   16.00
   0 -13   0    4.70   13.00
   0 -13   0   33.70   16.70
   0 -13   0    5.70   17.80
   0 -13   0  -16.00   12.90
   0 -13   0   14.40   12.80
   0 -13   0   -9.30   11.20
   0 -13   0    5.10   14.20
   0  13   0    0.20   10.90
   0  13   0  -13.40   10.10
   0  13   0   21.50   14.00
   0  13   0    9.40   11.10
   0  13   0   -4.30   13.70
   0  13   0    4.20   10.80
   1 -12   0   37.90   16.00
   1 -12   0   23.30   15.80
   1 -12   0   60.19   19.70
   1 -12   0   46.70   16.90
   1 -12   0   16.80   13.80
   1 -12   0   48.70   19.10
   1 -12   0   27.80   15.20
   1 -12   0   33.70   16.30
   1 -12   0   27.80   27.00
  -1  12   0   76.79   15.00
  -1  12   0   34.60   13.00
  -1  12   0   32.60   17.10
  -1  12   0   36.90   14.90
  -1  12   0   26.40   15.70
  -1  12   0   24.10   11.30
  -1  12   0   37.20   15.90
  -1  12   0   53.39   16.30
  -1  12   0   17.00   15.20
  -1  12   0   42.60   15.20
   2 -11   0   18.40   16.10
   2 -11   0   54.29   19.40
   2 -11   0   28.90   18.60
   2 -11   0   25.60   11.90
   2 -11   0   28.00   13.40
   2 -11   0   42.50   17.90
  -2  11   0   55.69   19.80
  -2  11   0   47.90   17.80
  -2  11   0   25.00   11.70
  -2  11   0   46.50   16.30
  -2  11   0   15.10   15.80
  -2  11   0   14.40   14.00
  -2  11   0   15.60   13.90
  -2  11   0   19.70   13.50
  -2  11   0   32.30   15.80
  -2  11   0   40.10   16.30
   3 -10   0   18.70   10.10
   3 -10   0   55.99   19.70
   3 -10   0   16.50   18.50
   3 -10   0   19.20   19.30
   3 -10   0   35.80   13.60
  -3  10   0   22.80   20.20
  -3  10   0   39.60   17.20
  -3  10   0   10.30   17.70
  -3  10   0   42.40   20.70
  -3  10   0   40.80   19.20
  -3  10   0   31.20   16.20
  -3  10   0    7.60   17.50
  -3  10   0   19.40   17.10
  -1 -15   0   57.79   26.10
  -1 -15   0   58.19   21.20
  -1 -15   0   65.29   29.00
  -1 -15   0   47.70   20.40
  -1 -15   0   53.69   25.40
  -1 -15   0   65.89   21.80
  -1 -15   0   63.89   24.80
  -1 -15   0   97.39   22.60
  -1 -15   0  114.49   24.20
   1  15   0   70.69   19.90
   1  15   0   56.39   18.70
   1  15   0   64.39   21.20
   1  15   0  128.89   24.30
   0 -14   0   33.00   15.20
   0 -14   0  -11.00   12.10
   0 -14   0   -3.80   18.00
   0 -14   0   -7.50   17.40
   0 -14   0    7.80   13.90
   0 -14   0   12.20   15.30
   0 -14   0   71.59   17.90
   0 -14   0    0.80   16.30
   0  14   0   40.10   14.50
   0  14   0   26.90   14.40
   0  14   0   56.09   15.50
   0  14   0   15.10   13.00
   1 -13   0   49.00   21.60
   1 -13   0   44.90   16.30
   1 -13   0   32.40   16.80
   1 -13   0   48.30   20.20
   1 -13   0   47.70   20.80
   1 -13   0   74.59   18.80
   1 -13   0   47.30   18.80
   1 -13   0   19.50   16.50
   1 -13   0   41.50   17.30
  -1  13   0   54.59   16.60
  -1  13   0   30.20   16.30
  -1  13   0   38.20   15.80
  -1  13   0   48.20   14.90
  -1  13   0   53.89   20.80
  -1  13   0   26.30   16.70
  -1  13   0   66.69   17.50
  -1  13   0   67.99   21.10
  -1  13   0    9.40   11.70
   2 -12   0   11.40   12.90
   2 -12   0    3.00   18.10
   2 -12   0    8.10   23.50
   2 -12   0   37.60   20.20
   2 -12   0   -3.20   14.30
   2 -12   0   17.10   11.30
  -2  12   0   11.20   14.30
  -2  12   0    3.80   15.00
  -2  12   0   48.10   25.90
  -2  12   0   26.90   18.50
  -2  12   0   20.80   17.50
  -2  12   0  -17.10   15.80
  -2  12   0   48.70   18.30
  -2  12   0   37.10   15.00
  -2  12   0   11.90   14.00
  -2  12   0   44.10   12.90
   3 -11   0   58.99   31.70
   3 -11   0    6.60   11.40
   3 -11   0   14.10   19.50
   3 -11   0   18.80   23.50
   3 -11   0    2.90    8.60
  -3  11   0    5.80   13.60
  -3  11   0    9.20   20.20
  -3  11   0   14.10   21.60
  -3  11   0   11.70   12.60
  -3  11   0  -13.80   17.20
  -3  11   0   22.20   19.40
  -1 -16   0   -3.70   15.40
  -1 -16   0    8.70   22.00
  -1 -16   0   36.20   22.20
  -1 -16   0   -5.50   14.60
  -1 -16   0    7.40   17.10
   1  16   0    7.30   14.40
   1  16   0    0.00   11.30
   1  16   0   38.80   16.10
   0 -15   0    7.80   15.40
   0 -15   0  -35.90   18.60
   0 -15   0   13.00   24.30
   0 -15   0    2.70   14.50
   0 -15   0    2.40   14.30
   0 -15   0   27.10   16.70
   0 -15   0  -11.20   13.70
   0  15   0    3.60   13.80
   0  15   0   16.60   14.40
   0  15   0  -10.10   13.40
   1 -14   0   74.09   24.70
   1 -14   0   55.89   22.40
   1 -14   0   52.79   21.30
   1 -14   0  107.49   24.30
   1 -14   0  105.39   29.40
   1 -14   0   93.09   27.30
   1 -14   0   98.09   24.50
  -1  14   0   95.29   22.00
  -1  14   0  105.89   24.10
  -1  14   0   35.10   18.40
  -1  14   0   48.00   19.40
  -1  14   0   76.29   18.80
  -1  14   0  114.49   24.70
   2 -13   0   21.80   17.00
   2 -13   0   -5.80   17.00
   2 -13   0   18.80   17.90
   2 -13   0   54.79   22.70
   2 -13   0   26.40   15.40
   2 -13   0    7.80   13.10
   2 -13   0   48.70   24.80
  -2  13   0   18.80   12.30
  -2  13   0   22.40   19.80
  -2  13   0   -8.50   15.00
  -2  13   0   31.60   17.60
  -2  13   0   19.10   15.30
  -2  13   0   -7.80   12.40
  -2  13   0   10.20   17.70
  -2  13   0   35.50   20.70
  -2  13   0   21.60   14.60
  -2  13   0   10.80   18.20
   0 -16   0    4.40   23.10
   0 -16   0   15.70   18.40
   0 -16   0  -14.50   18.60
   0 -16   0    2.80   17.10
   0  16   0   23.10   15.70
   0  16   0  -17.90   17.90
   0  16   0   10.20   15.70
   0  16   0    2.70   14.00
   1 -15   0  -15.00   17.10
   1 -15   0   11.50   23.30
   1 -15   0    0.00   15.40
   1 -15   0   13.20   18.80
  -1  15   0   -4.50   13.90
  -1  15   0   -6.50   10.70
  -1  15   0   17.60   15.90
  -1  15   0    6.60   10.70
  -1  15   0   16.80   16.60
  -1  15   0   -8.10   15.10
  -1  15   0   -2.60   14.60
   2 -14   0    7.80   11.80
   2 -14   0   -3.80   15.10
   2 -14   0  -14.30   21.70
  -2  14   0   35.30   20.90
  -2  14   0    9.60   18.80
  -2  14   0   95.39   28.10
  -2  14   0    3.50   13.70
   2 -14  -1   52.79   17.20
  -1  15   1    9.00   15.50
  -1  15   1   15.70   15.80
  -1  15   1    7.20   16.80
  -1  15   1   17.80   10.70
  -1  15   1   -9.90   14.40
  -1  15   1   -1.00   14.10
   1 -15  -1   22.50   19.30
   1 -15  -1   -5.80   22.20
   1 -15  -1    7.80   18.20
   1 -15  -1   22.30   16.40
   0  16   1   -8.60   14.90
   0  16   1    1.70   15.30
   0  16   1  -15.30   17.40
   0  16   1   -8.90   13.80
   0 -16  -1  -12.50   17.50
   0 -16  -1   13.50   23.30
   0 -16  -1   -8.50   18.50
   0 -16  -1   40.20   21.10
   0 -16  -1   -1.10   16.60
  -2  13   1   26.40   18.40
  -2  13   1   30.60   21.30
  -2  13   1   24.90   17.20
  -2  13   1   46.90   18.20
  -2  13   1   47.80   19.80
  -2  13   1   13.10   20.90
  -2  13   1   35.50   19.70
  -2  13   1   42.70   13.90
   2 -13  -1   44.20   18.20
   2 -13  -1   -4.80   16.40
   2 -13  -1   -2.80   18.30
   2 -13  -1   50.79   24.40
   2 -13  -1   37.10   15.90
  -1  14   1   46.30   18.40
  -1  14   1   89.49   22.20
  -1  14   1   61.29   21.60
  -1  14   1   84.49   18.50
  -1  14   1  119.59   21.10
  -1  14   1   56.89   21.90
   1 -14  -1   72.09   27.30
   1 -14  -1   93.29   27.10
   1 -14  -1   48.40   20.70
   1 -14  -1   42.80   22.90
   1 -14  -1   75.09   21.40
   1 -14  -1   70.99   26.30
   1 -14  -1   47.50   22.00
   0  15   1   44.10   16.60
   0  15   1   42.60   17.60
   0  15   1   47.90   18.60
   0  15   1   32.50   16.80
   0 -15  -1   57.69   29.60
   0 -15  -1   57.79   19.00
   0 -15  -1   36.10   19.00
   0 -15  -1   23.20   18.10
   0 -15  -1   21.10   19.20
   0 -15  -1   29.20   22.90
   0 -15  -1   26.00   17.70
   1  16   1   -7.80   12.60
   1  16   1   13.10   13.60
   1  16   1    0.70   11.30
   1  16   1  -11.80   15.50
  -1 -16  -1    2.40   16.20
  -1 -16  -1   -6.00   14.90
  -1 -16  -1   -4.90   17.00
  -1 -16  -1  -17.20   14.40
  -1 -16  -1    4.90   21.00
  -1 -16  -1   -9.60   14.30
  -3  11   1   24.60   23.90
  -3  11   1   34.90   22.20
  -3  11   1   13.50   12.10
  -3  11   1   20.90   17.60
  -3  11   1    1.30   15.80
  -3  11   1    9.30   14.80
  -3  11   1   22.80   20.20
   3 -11  -1  -16.00   18.30
   3 -11  -1    7.60   11.30
   3 -11  -1   -2.70   16.00
   3 -11  -1   15.40   18.90
  -2  12   1   18.50   15.80
  -2  12   1    4.10   20.10
  -2  12   1    8.20   17.00
  -2  12   1   18.80   17.60
  -2  12   1    0.60   15.50
  -2  12   1   -8.90   17.60
  -2  12   1   12.90   17.20
  -2  12   1  -11.20   15.00
  -2  12   1    2.80   10.00
  -2  12   1    3.00   12.50
   2 -12  -1    2.10   18.00
   2 -12  -1   29.90   20.00
   2 -12  -1   29.60   14.00
   2 -12  -1   17.20   14.80
   2 -12  -1   14.30   11.20
  -1  13   1   14.80   15.60
  -1  13   1    6.70   11.90
  -1  13   1   36.10   15.80
  -1  13   1   23.10   14.40
  -1  13   1   26.70   14.20
  -1  13   1   62.79   20.30
  -1  13   1   68.59   16.50
  -1  13   1   10.00   12.70
   1 -13  -1   82.99   18.00
   1 -13  -1   27.10   16.70
   1 -13  -1   24.10   16.00
   1 -13  -1   49.20   17.80
   1 -13  -1   35.60   19.40
   1 -13  -1   29.30   19.20
   1 -13  -1   54.19   16.70
   1 -13  -1   35.90   18.80
   0  14   1   44.60   16.70
   0  14   1   28.30   17.30
   0  14   1   20.10    9.90
   0  14   1   23.80   14.00
   0  14   1   36.30   15.20
   0 -14  -1   -6.60   15.90
   0 -14  -1   10.20   17.20
   0 -14  -1   30.30   16.20
   0 -14  -1   19.80   14.70
   0 -14  -1   32.70   21.10
   0 -14  -1   51.99   19.60
   0 -14  -1   42.20   18.10
   0 -14  -1   18.00   14.80
   0 -14  -1   38.10   16.40
   1  15   1   10.00   17.80
   1  15   1    8.10   11.80
   1  15   1    6.00   11.60
   1  15   1    2.60   14.30
  -1 -15  -1   -7.60   20.50
  -1 -15  -1    6.20   13.90
  -1 -15  -1    6.50   15.20
  -1 -15  -1   13.90   18.70
  -1 -15  -1    2.40   17.10
  -1 -15  -1  -24.30   13.30
  -1 -15  -1   -2.50   16.70
  -1 -15  -1  -20.40   11.50
  -1 -15  -1    0.50   16.10
  -2 -16  -1   53.09   26.70
  -3  10   1   28.00   19.00
  -3  10   1   56.99   20.00
  -3  10   1   69.29   22.70
  -3  10   1   47.60   19.00
  -3  10   1   51.09   26.50
  -3  10   1  105.79   26.00
  -3  10   1   78.09   20.50
  -3  10   1   95.09   29.50
   3 -10  -1  100.09   27.30
   3 -10  -1   69.79   19.30
   3 -10  -1   41.90   21.50
   3 -10  -1   75.59   23.20
  -2  11   1   15.80   14.40
  -2  11   1   17.80   15.00
  -2  11   1   30.30   17.90
  -2  11   1   54.69   18.80
  -2  11   1   18.90   13.80
  -2  11   1   52.09   18.30
  -2  11   1   27.50   12.60
  -2  11   1   29.60   15.50
  -2  11   1   11.60   13.40
  -2  11   1   45.20   19.10
  -2  11   1   29.40   19.10
   2 -11  -1   50.29   18.00
   2 -11  -1   38.50   14.00
   2 -11  -1   24.30   13.50
   2 -11  -1   26.70   15.70
   2 -11  -1   30.60   19.60
   2 -11  -1   10.20   15.50
   2 -11  -1   21.40   16.00
   2 -11  -1   39.40   12.10
  -1  12   1   48.30   14.70
  -1  12   1   55.69   24.40
  -1  12   1   33.00   18.20
  -1  12   1   54.99   14.40
  -1  12   1   40.50   15.90
  -1  12   1   54.39   20.20
  -1  12   1   27.60   15.70
  -1  12   1   34.50   18.50
  -1  12   1   34.90   13.40
  -1  12   1   80.19   19.30
   1 -12  -1   52.89   18.30
   1 -12  -1   50.39   16.70
   1 -12  -1   18.00   18.40
   1 -12  -1   53.99   21.90
   1 -12  -1   59.59   18.20
   1 -12  -1   25.90   19.00
   1 -12  -1   37.50   17.00
   1 -12  -1   74.09   17.80
   1 -12  -1   65.49   18.30
   1 -12  -1   30.20   18.90
   0  13   1    9.60   13.50
   0  13   1    3.00    8.50
   0  13   1   27.90   12.90
   0  13   1   32.10   13.20
   0  13   1   18.90   15.00
   0  13   1   10.10   11.70
   0  13   1   26.30   12.70
   0 -13  -1   18.20   16.30
   0 -13  -1   11.80   16.30
   0 -13  -1   18.50   13.40
   0 -13  -1   20.40   15.10
   0 -13  -1   14.70   12.30
   0 -13  -1   -1.30   16.10
   0 -13  -1   20.30   17.70
   0 -13  -1   28.90   16.70
   0 -13  -1    7.60   12.70
   0 -13  -1   22.70   11.70
   0 -13  -1   -3.70   14.70
   0 -13  -1    2.50   13.40
   1  14   1   28.20   14.40
   1  14   1   23.50   14.50
   1  14   1   10.20   11.40
   1  14   1   20.10   12.10
  -1 -14  -1    0.90   11.70
  -1 -14  -1   22.70   13.10
  -1 -14  -1  -10.80   12.60
  -1 -14  -1   24.20   16.40
  -1 -14  -1    8.30   12.90
  -1 -14  -1   -2.90   14.50
  -1 -14  -1    3.10   18.20
  -1 -14  -1   -3.40   11.90
  -1 -14  -1   39.60   20.70
   2  15   1    7.60   11.50
   2  15   1   28.50   16.20
  -2 -15  -1   59.59   20.60
  -2 -15  -1   25.80   14.60
  -2 -15  -1   27.80   15.50
  -2 -15  -1   49.80   25.00
  -2 -15  -1   28.90   14.20
  -3   9   1    6.20   11.90
  -3   9   1    4.60   10.00
  -3   9   1   -1.80   16.90
  -3   9   1    5.00   15.10
  -3   9   1    8.40   16.30
  -3   9   1   14.20   14.10
  -3   9   1  -19.00   14.20
   3  -9  -1  -29.10   14.80
   3  -9  -1  -26.70   13.50
   3  -9  -1   -0.50   15.80
   3  -9  -1   10.30   10.50
  -2  10   1   13.40   10.50
  -2  10   1   52.39   15.30
  -2  10   1   -2.70   10.70
  -2  10   1   12.00   14.20
  -2  10   1    8.50   14.30
  -2  10   1    5.30   10.30
  -2  10   1   17.60   10.50
  -2  10   1   12.40   12.30
  -2  10   1    9.60   14.60
  -2  10   1   12.50   13.40
   2 -10  -1    4.80   14.30
   2 -10  -1   -2.30   13.70
   2 -10  -1    7.30   10.50
   2 -10  -1    8.60   13.60
   2 -10  -1   31.70   17.70
   2 -10  -1   -2.10    8.60
   2 -10  -1   12.10   11.30
   2 -10  -1    6.90   13.40
   2 -10  -1   -4.80    9.70
  -1  11   1  229.18   43.50
  -1  11   1  201.88   45.40
  -1  11   1  230.08   41.80
  -1  11   1  121.39   43.10
  -1  11   1  236.68   43.80
  -1  11   1  249.38   45.00
  -1  11   1  330.67   44.80
  -1  11   1  246.68   44.60
  -1  11   1  275.67   42.30
  -1  11   1  160.48   42.10
  -1  11   1  228.28   44.50
  -1  11   1  186.68   43.90
  -1  11   1  188.68   44.30
   1 -11  -1  194.08   44.80
   1 -11  -1  195.28   44.20
   1 -11  -1  201.48   43.70
   1 -11  -1  149.69   47.80
   1 -11  -1  219.88   44.30
   1 -11  -1  276.97   43.90
   1 -11  -1  196.38   44.00
   1 -11  -1  187.48   44.40
   1 -11  -1  211.38   45.60
   1 -11  -1  161.18   44.40
   1 -11  -1  219.58   43.80
   0  12   1  210.48   39.30
   0  12   1  166.48   37.10
   0  12   1  199.28   36.70
   0  12   1  185.18   36.10
   0  12   1  222.28   36.20
   0  12   1  154.88   38.40
   0  12   1   86.59   34.50
   0 -12  -1  207.18   38.40
   0 -12  -1  165.38   36.80
   0 -12  -1  134.09   37.10
   0 -12  -1  170.68   36.10
   0 -12  -1  187.78   35.90
   0 -12  -1  142.19   39.20
   0 -12  -1  131.19   36.30
   0 -12  -1  194.18   37.10
   0 -12  -1  211.28   35.90
   0 -12  -1  117.49   39.10
   0 -12  -1  181.38   38.20
   0 -12  -1  166.88   41.30
   0 -12  -1  168.38   35.60
   0 -12  -1  176.68   39.10
   1  13   1   71.39   19.20
   1  13   1   51.79   21.20
   1  13   1  101.59   21.20
   1  13   1  118.39   21.70
   1  13   1   89.99   21.60
  -1 -13  -1  104.59   22.00
  -1 -13  -1   59.09   25.30
  -1 -13  -1   64.19   20.70
  -1 -13  -1   92.99   22.20
  -1 -13  -1   94.99   25.10
  -1 -13  -1  100.79   20.60
  -1 -13  -1   57.49   19.50
  -1 -13  -1   92.79   22.90
  -1 -13  -1   38.40   21.00
   2  14   1   44.60   15.00
   2  14   1   51.59   16.60
  -2 -14  -1   48.40   15.90
  -2 -14  -1   28.60   20.20
  -2 -14  -1   94.89   28.20
  -2 -14  -1   51.59   18.60
  -2 -14  -1    7.10   14.90
  -4   7   1   13.90   19.00
  -4   7   1   -4.60   15.20
  -4   7   1   18.20   19.30
   4  -7  -1   -7.90   16.50
   4  -7  -1   -0.90   11.30
  -3   8   1  -15.10   13.00
  -3   8   1  -16.50   12.90
  -3   8   1   15.70   11.50
  -3   8   1    5.10   11.80
  -3   8   1    3.80   10.70
  -3   8   1    0.30   14.40
  -3   8   1   -1.40   10.20
  -3   8   1    4.20   14.80
  -3   8   1   16.60   16.60
   3  -8  -1   12.80   14.00
   3  -8  -1   12.50   15.60
   3  -8  -1   -6.60    6.70
   3  -8  -1   -5.40    9.30
   3  -8  -1   31.30   16.40
  -2   9   1   37.50   14.10
  -2   9   1   32.90   13.80
  -2   9   1   22.80   12.20
  -2   9   1   20.50   11.40
  -2   9   1   47.10   19.50
  -2   9   1    7.30   12.60
  -2   9   1   19.40   14.90
  -2   9   1   26.90   10.30
  -2   9   1   27.30   14.60
  -2   9   1   24.20   12.90
  -2   9   1   10.80   11.30
   2  -9  -1   32.50   14.10
   2  -9  -1   31.30   13.10
   2  -9  -1   -4.70    9.90
   2  -9  -1   15.80   13.90
   2  -9  -1   20.90   12.20
   2  -9  -1   25.60   16.00
   2  -9  -1    3.10   13.40
   2  -9  -1    7.60   15.20
   2  -9  -1   27.70   13.00
   2  -9  -1   34.10   11.10
   2  -9  -1   21.80    8.20
   2  -9  -1   26.60   13.50
  -1  10   1   64.09   15.20
  -1  10   1   47.10   14.40
  -1  10   1   33.90   17.20
  -1  10   1   49.10   14.40
  -1  10   1   79.49   18.10
  -1  10   1   95.49   17.80
  -1  10   1   46.60   17.20
  -1  10   1   48.40   13.70
  -1  10   1   49.00   16.10
  -1  10   1   35.00   16.00
  -1  10   1   80.19   16.80
  -1  10   1   59.49   17.00
  -1  10   1   46.80   16.90
   1 -10  -1   66.69   17.20
   1 -10  -1   63.99   16.30
   1 -10  -1   30.40   23.20
   1 -10  -1   73.39   18.30
   1 -10  -1   47.10   16.60
   1 -10  -1   61.39   17.60
   1 -10  -1   33.90   17.20
   1 -10  -1   63.69   16.40
   1 -10  -1   27.10   15.00
   1 -10  -1   50.79   18.50
   1 -10  -1   44.10   19.10
   1 -10  -1   50.69   15.70
   0  11   1  196.98   38.80
   0  11   1  225.78   38.90
   0  11   1  155.48   40.90
   0  11   1  181.68   40.50
   0  11   1  141.79   40.50
   0  11   1  214.08   39.70
   0  11   1  181.58   40.90
   0  11   1  223.48   40.90
   0  11   1  243.58   43.50
   0 -11  -1  185.58   41.30
   0 -11  -1  254.57   42.50
   0 -11  -1  191.38   40.80
   0 -11  -1  203.08   41.20
   0 -11  -1  180.38   43.80
   0 -11  -1  213.48   42.40
   0 -11  -1  208.68   42.10
   0 -11  -1  165.68   41.30
   0 -11  -1  197.88   42.40
   0 -11  -1  220.18   39.90
   0 -11  -1  190.18   44.50
   0 -11  -1  163.78   41.70
   0 -11  -1  232.28   41.00
   1  12   1   90.49   20.30
   1  12   1   73.99   22.50
   1  12   1   47.10   17.60
   1  12   1   63.29   18.10
   1  12   1   79.09   19.00
   1  12   1   59.09   16.50
   1  12   1   77.39   20.50
   1  12   1   99.89   19.10
  -1 -12  -1   85.99   25.00
  -1 -12  -1   75.39   20.90
  -1 -12  -1  111.89   20.70
  -1 -12  -1   74.69   18.50
  -1 -12  -1   89.49   20.70
  -1 -12  -1   53.39   17.50
  -1 -12  -1   70.29   21.40
  -1 -12  -1   44.40   19.70
  -1 -12  -1   79.69   19.50
  -1 -12  -1   63.29   20.10
  -1 -12  -1   79.39   18.60
   2  13   1   52.09   16.60
   2  13   1   60.49   17.80
   2  13   1   53.99   20.00
   2  13   1   54.39   14.80
   2  13   1   32.00   14.10
  -2 -13  -1   69.29   18.50
  -2 -13  -1   75.49   16.80
  -2 -13  -1   99.99   27.20
  -2 -13  -1   95.89   24.00
  -2 -13  -1  115.19   18.50
  -2 -13  -1   62.09   18.50
  -2 -13  -1   81.69   20.00
   3  14   1    6.20   12.70
  -3 -14  -1   21.60   21.90
  -4   6   1  -24.10   14.10
  -4   6   1   -1.20   11.60
  -4   6   1  -17.30   12.60
  -4   6   1   16.30   18.70
  -4   6   1   -9.40   10.40
  -4   6   1   -0.70   15.70
  -4   6   1   10.40   16.20
   4  -6  -1   12.10   12.70
   4  -6  -1    6.60   10.60
   4  -6  -1   15.00   18.10
  -3   7   1   43.10   18.20
  -3   7   1   45.90   18.70
  -3   7   1   57.39   19.00
  -3   7   1   64.39   17.70
  -3   7   1   64.09   20.50
  -3   7   1   34.30   15.30
  -3   7   1   65.09   16.70
  -3   7   1   35.40   15.50
  -3   7   1   40.70   16.70
  -3   7   1   68.99   17.70
  -3   7   1   74.59   16.80
   3  -7  -1   51.49   15.10
   3  -7  -1   27.10   16.50
   3  -7  -1  112.19   30.40
   3  -7  -1  104.69   22.10
  -2   8   1    7.00   11.30
  -2   8   1   26.70   13.20
  -2   8   1   17.00   10.30
  -2   8   1   11.30    9.60
  -2   8   1   -2.30    8.00
  -2   8   1   21.30   13.30
  -2   8   1   13.80    8.90
  -2   8   1   -3.80   10.40
  -2   8   1    1.70   10.30
  -2   8   1    4.50    9.90
  -2   8   1   15.80   13.70
  -2   8   1    0.50   12.30
   2  -8  -1    8.50   12.30
   2  -8  -1   -4.40   11.80
   2  -8  -1    1.60    6.10
   2  -8  -1    5.30    9.90
   2  -8  -1   -0.30    9.30
   2  -8  -1   12.50    8.30
   2  -8  -1    3.40   11.00
   2  -8  -1    1.20   13.50
   2  -8  -1   29.50   13.70
   2  -8  -1   -4.50   10.30
  -1   9   1  205.48   40.20
  -1   9   1  197.48   37.90
  -1   9   1  135.69   39.00
  -1   9   1  236.88   38.10
  -1   9   1  200.38   38.40
  -1   9   1  222.18   39.70
  -1   9   1  152.98   39.40
  -1   9   1  209.58   40.00
  -1   9   1  210.78   39.60
  -1   9   1  211.08   39.40
  -1   9   1  286.47   51.49
  -1   9   1  158.68   39.60
  -1   9   1  169.98   38.80
   1  -9  -1  224.98   39.10
   1  -9  -1  162.98   39.10
   1  -9  -1  206.58   40.80
   1  -9  -1  200.18   40.50
   1  -9  -1  229.58   39.20
   1  -9  -1  244.18   41.90
   1  -9  -1  159.78   39.30
   1  -9  -1  138.39   39.40
   1  -9  -1  183.98   39.50
   1  -9  -1  237.98   41.10
   1  -9  -1  181.08   39.80
   1  -9  -1  191.18   39.90
   0  10   1  413.26   78.59
   0  10   1  395.96   77.99
   0  10   1  373.16   79.49
   0  10   1  418.26   77.69
   0  10   1  366.96   78.69
   0  10   1  431.16   79.09
   0  10   1  395.66   77.39
   0  10   1  425.86   79.39
   0  10   1  454.15   78.69
   0 -10  -1  409.46   79.29
   0 -10  -1  397.66   78.09
   0 -10  -1  467.25   78.69
   0 -10  -1  432.86   79.19
   0 -10  -1  409.66   78.79
   0 -10  -1  423.36   78.69
   0 -10  -1  467.75   78.39
   0 -10  -1  413.96   79.39
   0 -10  -1  350.16   79.69
   0 -10  -1  405.36   78.39
   0 -10  -1  375.56   78.49
   0 -10  -1  438.46   77.99
   0 -10  -1  436.56   82.49
   1  11   1  148.59   34.70
   1  11   1  236.98   39.50
   1  11   1  181.68   34.60
   1  11   1  117.19   34.20
   1  11   1  118.29   34.90
   1  11   1  192.98   34.20
   1  11   1  214.98   34.60
   1  11   1  188.28   33.50
  -1 -11  -1  257.77   40.00
  -1 -11  -1  207.38   36.70
  -1 -11  -1  229.48   37.50
  -1 -11  -1  162.48   34.40
  -1 -11  -1  115.59   33.60
  -1 -11  -1  178.28   38.20
  -1 -11  -1  126.59   34.70
  -1 -11  -1  282.07   39.50
  -1 -11  -1  112.69   34.20
  -1 -11  -1  151.78   34.20
   2  12   1    6.90    8.90
   2  12   1  -10.50    9.50
   2  12   1    3.80    7.30
   2  12   1   15.70   13.70
  -2 -12  -1    5.60   10.80
  -2 -12  -1    9.90   10.30
  -2 -12  -1  -22.40   15.10
  -2 -12  -1    0.80   15.50
  -2 -12  -1  -13.90    9.90
  -2 -12  -1   19.20   13.00
   3  13   1   23.40   14.00
  -3 -13  -1    1.40   20.10
  -3 -13  -1   33.60   26.70
  -4   5   1   -1.00   15.10
  -4   5   1   -0.80   12.60
  -4   5   1   10.50   14.30
  -4   5   1   -2.70   21.50
  -4   5   1   -8.20   16.00
  -4   5   1    4.00   15.50
  -4   5   1   -0.70   11.70
  -4   5   1   -3.60   12.10
  -4   5   1   11.00   16.30
   4  -5  -1   10.00   12.50
   4  -5  -1    0.20    7.80
   4  -5  -1    3.40   11.00
   4  -5  -1   18.70   16.20
  -3   6   1    8.80   13.00
  -3   6   1   15.80   11.20
  -3   6   1    2.60   13.10
  -3   6   1    4.20   10.60
  -3   6   1    2.90    9.40
  -3   6   1   16.20   14.30
  -3   6   1   -7.00    8.40
  -3   6   1    7.10   12.30
  -3   6   1    1.00    9.20
  -3   6   1  -14.40   11.60
  -3   6   1    8.50   11.00
  -3   6   1   -3.30    9.90
   3  -6  -1    7.10    6.80
   3  -6  -1   -3.40   11.40
   3  -6  -1  -10.90    9.60
   3  -6  -1   -3.80   11.90
   3  -6  -1    0.20   13.40
   3  -6  -1    4.60    9.30
   3  -6  -1    4.20    9.40
   3  -6  -1   10.60    9.70
   3  -6  -1  -10.00   12.30
   3  -6  -1   30.00    9.80
  -2   7   1  258.87   35.00
  -2   7   1  202.68   30.70
  -2   7   1  165.38   27.80
  -2   7   1  136.79   28.20
  -2   7   1  140.59   27.20
  -2   7   1  122.89   27.20
  -2   7   1  170.78   29.90
  -2   7   1  128.09   28.50
  -2   7   1  114.49   28.20
  -2   7   1  134.09   27.70
  -2   7   1  145.79   26.80
  -2   7   1  277.27   36.20
   2  -7  -1   53.49   26.20
   2  -7  -1  149.69   29.10
   2  -7  -1  122.59   26.10
   2  -7  -1   78.99   27.10
   2  -7  -1  131.69   25.00
   2  -7  -1  112.99   26.60
   2  -7  -1  115.59   27.90
   2  -7  -1  113.29   25.60
   2  -7  -1   69.29   26.40
   2  -7  -1  126.39   26.60
  -1   8   1  129.19   23.60
  -1   8   1   84.99   20.40
  -1   8   1  124.29   22.30
  -1   8   1   87.09   21.60
  -1   8   1   83.99   20.20
  -1   8   1   91.39   21.30
  -1   8   1   90.29   20.90
  -1   8   1   84.89   21.30
  -1   8   1   21.00   22.60
  -1   8   1   81.29   20.00
  -1   8   1  114.29   20.40
  -1   8   1   81.89   22.00
  -1   8   1   68.29   21.00
   1  -8  -1  145.29   23.80
   1  -8  -1  133.09   20.60
   1  -8  -1   96.59   21.40
   1  -8  -1   82.19   20.50
   1  -8  -1  105.69   21.90
   1  -8  -1   84.99   22.30
   1  -8  -1  114.59   21.40
   1  -8  -1   68.39   20.40
   1  -8  -1   67.89   20.80
   1  -8  -1  104.79   23.30
   1  -8  -1  112.09   21.50
   1  -8  -1  123.59   22.80
   0   9   1   -4.90    7.90
   0   9   1    8.00    7.80
   0   9   1  -11.50    4.50
   0   9   1   -8.60    7.10
   0   9   1    3.00    5.50
   0   9   1   -9.80    9.00
   0   9   1   13.00   10.50
   0   9   1   10.50    8.90
   0   9   1   -4.80    7.50
   0   9   1   -2.70    7.70
   0   9   1   -3.30    6.60
   0   9   1    2.60    7.10
   0  -9  -1    2.20    9.50
   0  -9  -1   -7.00   10.70
   0  -9  -1    6.20    9.30
   0  -9  -1   -5.70    7.30
   0  -9  -1    4.80    9.10
   0  -9  -1    0.40    8.90
   0  -9  -1   15.40    8.60
   0  -9  -1  -17.00    9.10
   0  -9  -1    4.30    6.70
   0  -9  -1   -5.20    6.80
   0  -9  -1   -6.00   10.90
   0  -9  -1    2.10    7.20
   1  10   1  143.69   33.20
   1  10   1  158.08   32.30
   1  10   1  203.78   33.20
   1  10   1  172.98   31.40
   1  10   1  214.68   36.40
   1  10   1  134.49   32.40
   1  10   1  197.88   32.60
  -1 -10  -1  174.08   33.20
  -1 -10  -1  128.69   32.00
  -1 -10  -1  179.08   33.00
  -1 -10  -1  180.58   35.00
  -1 -10  -1  140.39   34.00
  -1 -10  -1  160.28   32.90
  -1 -10  -1  133.19   31.60
  -1 -10  -1   85.29   34.10
  -1 -10  -1  151.48   33.30
   2  11   1   -0.40    8.20
   2  11   1   47.60   14.50
   2  11   1   12.30    9.90
   2  11   1   13.70   10.30
   2  11   1   12.80   11.20
   2  11   1   -2.80   14.90
  -2 -11  -1   40.40   16.90
  -2 -11  -1   13.80   10.50
  -2 -11  -1   39.50   19.00
  -2 -11  -1    2.70   10.90
   3  12   1    9.60   12.40
   3  12   1    0.80   10.60
  -3 -12  -1   37.80   27.30
  -3 -12  -1   19.70   20.00
  -4   4   1   31.90   15.20
  -4   4   1   54.19   19.00
  -4   4   1   28.10   18.10
  -4   4   1   24.90   12.80
  -4   4   1   22.50   13.40
  -4   4   1   29.20   14.80
  -4   4   1   26.00   14.30
  -4   4   1   10.80   15.60
   4  -4  -1   17.60   13.70
   4  -4  -1   11.60    9.80
   4  -4  -1   13.40   15.40
   4  -4  -1   22.30   12.60
  -3   5   1   22.40   14.60
  -3   5   1   70.09   16.80
  -3   5   1   49.00   18.00
  -3   5   1   79.79   20.40
  -3   5   1   32.60   14.20
  -3   5   1   77.89   16.30
  -3   5   1   61.79   16.10
  -3   5   1   83.39   15.80
  -3   5   1   56.29   16.60
  -3   5   1   23.10   14.40
  -3   5   1   89.49   18.00
  -3   5   1   57.09   17.90
  -3   5   1   33.50   14.70
   3  -5  -1   67.89   14.10
   3  -5  -1   59.59   14.50
   3  -5  -1   31.60   12.30
   3  -5  -1   67.39   18.10
   3  -5  -1   62.09   17.40
   3  -5  -1   22.90   15.40
   3  -5  -1   81.59   15.60
   3  -5  -1   57.09   14.70
   3  -5  -1   48.50   16.70
  -2   6   1   15.10   11.90
  -2   6   1    4.20   10.10
  -2   6   1    1.90    8.90
  -2   6   1   19.80   10.30
  -2   6   1   14.90    9.10
  -2   6   1   12.50    8.60
  -2   6   1   22.80   10.30
  -2   6   1   11.60   10.60
  -2   6   1   23.40    8.80
  -2   6   1    8.80    8.00
  -2   6   1   33.00   10.40
   2  -6  -1    5.10    9.40
   2  -6  -1    6.30    6.90
   2  -6  -1   11.10    6.30
   2  -6  -1   12.70   10.40
   2  -6  -1    1.20    7.30
   2  -6  -1   21.10    8.10
   2  -6  -1    4.70   10.10
   2  -6  -1   -6.50    7.70
  -1   7   1   52.19   13.70
  -1   7   1   56.39   12.80
  -1   7   1   67.19   14.30
  -1   7   1   65.19   14.80
  -1   7   1   57.49   12.60
  -1   7   1   67.29   14.40
  -1   7   1   41.80   11.50
  -1   7   1   45.80   13.50
  -1   7   1   46.20   12.20
  -1   7   1   61.49   13.60
  -1   7   1   45.40   14.00
  -1   7   1   43.80   13.90
  -1   7   1   33.00   11.80
   1  -7  -1   33.70   12.90
   1  -7  -1   38.50   14.30
   1  -7  -1   65.99   14.40
   1  -7  -1   49.20   12.30
   1  -7  -1   29.10   12.10
   1  -7  -1   89.49   23.50
   1  -7  -1   50.89   14.40
   1  -7  -1   51.49   14.40
   1  -7  -1   48.70   13.30
   1  -7  -1   35.70   12.50
   1  -7  -1   65.09   13.80
   1  -7  -1   50.99   12.90
   0   8   1  297.07   48.60
   0   8   1  257.97   45.60
   0   8   1  224.98   46.80
   0   8   1  253.57   45.40
   0   8   1  227.58   46.20
   0   8   1  229.68   45.50
   0   8   1  214.58   47.20
   0   8   1  250.97   46.00
   0   8   1  211.18   45.00
   0   8   1  197.08   45.70
   0   8   1  237.28   46.30
   0  -8  -1  249.08   45.60
   0  -8  -1  264.57   46.30
   0  -8  -1  221.58   45.90
   0  -8  -1  232.18   46.40
   0  -8  -1  226.98   46.70
   0  -8  -1  244.48   45.90
   0  -8  -1  236.18   47.20
   0  -8  -1  246.08   46.40
   0  -8  -1  268.97   45.80
   0  -8  -1  248.78   47.80
   0  -8  -1  240.18   45.40
   0  -8  -1  247.08   47.60
   1   9   1   22.20   10.30
   1   9   1   45.60   11.30
   1   9   1   27.50   10.70
   1   9   1   24.70    9.20
   1   9   1   20.90    9.30
   1   9   1   48.00   12.00
   1   9   1   63.79   19.40
   1   9   1   41.60   12.30
  -1  -9  -1   16.10   10.30
  -1  -9  -1   45.50   13.70
  -1  -9  -1   17.50   12.20
  -1  -9  -1   27.00   10.00
  -1  -9  -1   35.60   10.60
  -1  -9  -1   62.09   15.00
  -1  -9  -1   41.70   10.50
  -1  -9  -1   53.29   14.90
  -1  -9  -1   28.00   12.10
   2  10   1   20.90   11.00
   2  10   1   45.60   15.40
   2  10   1   43.00   12.10
   2  10   1   41.80   14.10
   2  10   1   46.50   17.30
   2  10   1   63.79   14.30
  -2 -10  -1   66.69   20.10
  -2 -10  -1   45.70   17.70
  -2 -10  -1   65.09   14.70
  -2 -10  -1   11.40   14.30
  -2 -10  -1   70.99   13.50
   3  11   1   15.80   10.80
   3  11   1   -1.00   10.60
  -3 -11  -1   28.00   18.50
  -3 -11  -1    7.30   14.00
  -3 -11  -1   27.40   13.90
  -4   3   1   10.70   13.50
  -4   3   1   11.50   10.80
  -4   3   1   14.50   13.60
  -4   3   1    3.30   16.80
  -4   3   1   13.60   12.30
  -4   3   1   10.70   10.90
  -4   3   1    1.60   11.30
  -4   3   1    7.30   16.30
  -4   3   1   41.30   14.60
   4  -3  -1   12.60   11.30
   4  -3  -1   14.50    9.60
   4  -3  -1    2.30   15.10
  -3   4   1    9.00   12.50
  -3   4   1   29.00    9.60
  -3   4   1   12.60   10.20
  -3   4   1    4.00    9.00
  -3   4   1   -7.10    7.80
  -3   4   1   17.50   10.20
  -3   4   1    7.40   10.90
  -3   4   1   13.70   13.50
  -3   4   1    7.90    9.40
  -3   4   1   25.20   11.80
   3  -4  -1   22.50    8.30
   3  -4  -1   23.00   13.10
   3  -4  -1  -11.50    8.80
   3  -4  -1   -4.60   13.10
   3  -4  -1    3.70    6.70
   3  -4  -1   -2.50    3.90
   3  -4  -1  -26.00   10.80
   3  -4  -1    9.20    9.50
  -2   5   1   54.19   14.10
  -2   5   1   17.60   10.20
  -2   5   1   40.90   11.30
  -2   5   1   34.10   12.10
  -2   5   1    2.60   10.50
  -2   5   1   44.30   13.80
  -2   5   1   15.40   11.40
  -2   5   1   61.69   12.60
  -2   5   1   54.59   11.90
  -2   5   1   33.50   11.80
  -2   5   1   38.90   11.40
  -2   5   1   29.90   11.00
  -2   5   1   51.79   11.10
   2  -5  -1   38.50   13.10
   2  -5  -1   63.09   13.60
   2  -5  -1   37.20    9.70
   2  -5  -1   34.30   10.30
   2  -5  -1   44.90   12.50
   2  -5  -1   31.90   12.10
   2  -5  -1   21.70   11.70
   2  -5  -1   28.40    8.60
   2  -5  -1   36.80   10.50
   2  -5  -1   33.40    8.80
  -1   6   1   67.89   15.50
  -1   6   1   61.39   17.30
  -1   6   1   62.09   15.30
  -1   6   1   79.09   15.00
  -1   6   1   46.10   14.00
  -1   6   1   38.90   14.40
  -1   6   1   73.59   15.70
  -1   6   1  101.79   14.70
  -1   6   1   64.49   14.90
  -1   6   1   58.99   14.40
  -1   6   1   54.09   15.80
  -1   6   1   60.49   15.50
  -1   6   1   89.99   17.40
  -1   6   1   61.79   14.80
   1  -6  -1   73.89   16.20
   1  -6  -1   71.99   14.80
   1  -6  -1   61.59   15.20
   1  -6  -1   83.89   16.70
   1  -6  -1   37.40   14.30
   1  -6  -1   78.79   16.60
   1  -6  -1   65.59   15.60
   1  -6  -1   73.39   15.70
   1  -6  -1   58.19   14.60
   1  -6  -1   80.29   17.00
   1  -6  -1   33.60   14.00
   1  -6  -1   89.99   16.90
   0   7   1  243.88   48.60
   0   7   1  263.17   48.00
   0   7   1  201.78   48.00
   0   7   1  259.67   47.60
   0   7   1  284.87   48.50
   0   7   1  250.67   47.70
   0   7   1  253.27   49.40
   0   7   1  275.17   49.00
   0   7   1  236.78   48.50
   0   7   1  258.87   48.50
   0   7   1  244.28   47.60
   0   7   1  263.67   48.00
   0  -7  -1  281.07   48.10
   0  -7  -1  248.98   49.00
   0  -7  -1  224.08   48.50
   0  -7  -1  238.68   47.80
   0  -7  -1  249.58   49.00
   0  -7  -1  257.97   48.70
   0  -7  -1  250.07   47.90
   0  -7  -1  253.17   48.40
   0  -7  -1  258.67   49.60
   0  -7  -1  251.77   49.10
   0  -7  -1  281.07   48.50
   0  -7  -1  262.27   49.00
   0  -7  -1  251.37   47.60
   1   8   1   45.30   10.00
   1   8   1   18.30    8.20
   1   8   1   35.60   10.50
   1   8   1   18.30    9.10
   1   8   1   43.80   10.20
   1   8   1   31.40   12.00
   1   8   1   15.50   11.10
  -1  -8  -1   29.50   10.20
  -1  -8  -1   13.40    8.60
  -1  -8  -1   22.60    8.70
  -1  -8  -1   29.80   11.70
  -1  -8  -1   54.89   11.60
  -1  -8  -1   47.20   12.80
  -1  -8  -1   23.40   11.80
  -1  -8  -1   42.00    9.90
   2   9   1  557.74  100.79
   2   9   1  506.15   98.89
   2   9   1  588.84   98.99
   2   9   1  460.95   99.59
  -2  -9  -1  537.85   98.89
  -2  -9  -1  582.74  101.99
  -2  -9  -1  540.95   98.59
  -2  -9  -1  422.86   99.89
  -2  -9  -1  587.94  100.39
   3  10   1    8.70   10.10
   3  10   1   10.50   10.40
  -3 -10  -1    2.70   13.40
  -3 -10  -1   12.60   12.50
  -3 -10  -1   16.60   17.20
  -3 -10  -1   30.40   19.10
   4  11   1   -0.40   11.50
   4  11   1   28.00   13.30
  -4 -11  -1   -5.20   15.10
  -4 -11  -1    2.20   20.00
  -4 -11  -1   48.90   30.20
  -4   2   1    7.80   11.90
  -4   2   1    6.50   10.80
  -4   2   1   14.30    9.90
  -4   2   1    9.90   15.90
  -4   2   1    5.20   13.10
  -4   2   1  -23.80   10.70
  -4   2   1   -1.30   14.50
   4  -2  -1   12.60    8.90
   4  -2  -1  -20.40   13.40
   4  -2  -1  -13.30   11.60
   4  -2  -1    1.50   10.90
   4  -2  -1   -7.60   12.50
  -3   3   1   46.20   13.40
  -3   3   1   54.09   19.30
  -3   3   1   32.40   13.30
  -3   3   1   55.99   14.30
  -3   3   1   53.49   14.50
  -3   3   1   60.19   16.50
  -3   3   1   81.39   17.60
  -3   3   1   20.70   12.50
  -3   3   1   46.60   13.20
   3  -3  -1   69.99   17.80
   3  -3  -1   34.70   11.20
   3  -3  -1   58.79   16.10
   3  -3  -1   50.29   14.90
   3  -3  -1    2.80   10.50
   3  -3  -1   60.29   12.40
   3  -3  -1   27.20   10.70
   3  -3  -1   33.40   10.50
   3  -3  -1   57.59   12.70
  -2   4   1   25.10   10.80
  -2   4   1   28.00    9.40
  -2   4   1   26.70    9.40
  -2   4   1   18.80   10.80
  -2   4   1   19.50    8.00
  -2   4   1   20.50    9.70
  -2   4   1   40.30   12.00
  -2   4   1   31.60   10.90
  -2   4   1   34.30    9.50
  -2   4   1   27.20    9.70
  -2   4   1   33.60    9.10
  -2   4   1   26.70    9.40
  -2   4   1   26.70    9.50
   2  -4  -1   35.90    8.40
   2  -4  -1   20.70    8.70
   2  -4  -1   19.60    9.30
   2  -4  -1   20.80    6.90
   2  -4  -1   20.20    9.70
   2  -4  -1   12.10    9.40
   2  -4  -1   27.80   10.80
   2  -4  -1   11.10    6.60
   2  -4  -1   16.20    7.40
   2  -4  -1   16.40   10.40
  -1   5   1  139.99   27.90
  -1   5   1  148.39   29.10
  -1   5   1  156.38   29.80
  -1   5   1  185.68   29.30
  -1   5   1  150.88   28.10
  -1   5   1  139.19   28.60
  -1   5   1  159.18   29.10
  -1   5   1  140.09   27.20
  -1   5   1  123.19   28.80
  -1   5   1  169.68   29.50
  -1   5   1  120.19   28.10
  -1   5   1  151.08   29.30
   1  -5  -1  120.39   28.10
   1  -5  -1  175.08   29.70
   1  -5  -1  147.89   29.40
   1  -5  -1  163.88   28.10
   1  -5  -1  129.79   28.40
   1  -5  -1  159.38   29.60
   1  -5  -1  101.19   27.90
   1  -5  -1  155.38   28.90
   1  -5  -1  174.98   29.40
   1  -5  -1  123.49   28.60
   1  -5  -1  149.39   29.20
   1  -5  -1  124.09   26.90
   0   6   1    6.90    6.70
   0   6   1   13.60    9.10
   0   6   1   16.80    8.90
   0   6   1   12.20    8.30
   0   6   1   25.80    8.30
   0   6   1   18.00    9.50
   0   6   1   12.50    7.50
   0   6   1   14.90    7.90
   0   6   1   15.40    5.70
   0   6   1   10.80    7.00
   0   6   1    6.60    7.20
   0   6   1   10.40    5.90
   0  -6  -1   17.00    9.00
   0  -6  -1   30.90    7.20
   0  -6  -1   12.20    7.30
   0  -6  -1    6.70    6.90
   0  -6  -1   39.00    9.00
   0  -6  -1   -2.20    8.50
   0  -6  -1    3.00    8.00
   0  -6  -1   18.70    8.90
   0  -6  -1    3.40    6.20
   0  -6  -1   10.50    6.80
   0  -6  -1    9.40    8.40
   0  -6  -1   22.90    7.10
   0  -6  -1   12.50    9.50
   1   7   1   76.89   17.10
   1   7   1   67.19   18.20
   1   7   1   84.69   18.00
   1   7   1   79.89   17.50
   1   7   1   76.89   19.40
   1   7   1  121.09   21.30
  -1  -7  -1   92.69   17.60
  -1  -7  -1   60.29   17.20
  -1  -7  -1   88.09   19.70
  -1  -7  -1   97.19   20.50
  -1  -7  -1   87.69   18.50
  -1  -7  -1  122.19   21.00
  -1  -7  -1   87.79   18.70
   2   8   1   59.79   14.90
   2   8   1   57.29   16.90
   2   8   1   61.39   18.60
   2   8   1   70.09   15.70
   2   8   1   60.19   13.90
  -2  -8  -1   49.90   16.60
  -2  -8  -1   59.39   14.60
  -2  -8  -1   59.99   18.60
  -2  -8  -1   81.39   18.90
   3   9   1    8.90    9.20
   3   9   1   12.30    9.70
  -3  -9  -1    4.60   16.80
  -3  -9  -1   -3.60   14.20
  -3  -9  -1   12.00   11.10
  -3  -9  -1   -4.30   11.10
   4  10   1   17.60   12.10
  -4 -10  -1   15.50   25.10
  -4 -10  -1    0.10   15.10
  -4 -10  -1   38.00   17.10
  -4 -10  -1   -5.50   18.10
  -4 -10  -1   27.10   16.00
  -4   1   1   12.30   11.10
  -4   1   1    1.20   14.70
  -4   1   1   40.50   17.60
  -4   1   1    7.50   13.50
  -4   1   1   35.20   14.90
   4  -1  -1    7.40   11.20
   4  -1  -1   19.40   13.00
   4  -1  -1    4.60   11.70
   4  -1  -1   -4.60    9.30
  -3   2   1    5.20    9.50
  -3   2   1   16.00   11.80
  -3   2   1   -0.20    8.80
  -3   2   1    7.20    9.50
  -3   2   1   13.60   10.00
  -3   2   1   10.70   17.30
  -3   2   1   18.40   10.70
  -3   2   1   -3.60    8.70
  -3   2   1    7.90    8.30
   3  -2  -1   -0.50    6.70
   3  -2  -1    9.50    7.60
   3  -2  -1    9.40    9.30
   3  -2  -1    4.40   11.50
   3  -2  -1   19.50    9.00
   3  -2  -1   11.20    7.50
   3  -2  -1    4.80    7.40
   3  -2  -1    7.70   10.00
  -2   3   1  173.48   27.70
  -2   3   1  134.99   26.50
  -2   3   1  116.49   27.20
  -2   3   1  209.78   30.60
  -2   3   1  154.48   27.00
  -2   3   1  121.19   27.60
  -2   3   1  147.69   28.20
  -2   3   1  146.79   28.10
  -2   3   1  149.49   29.00
  -2   3   1  136.09   27.70
  -2   3   1  128.29   27.30
  -2   3   1  152.58   27.40
   2  -3  -1   65.39   27.50
   2  -3  -1  127.19   26.70
   2  -3  -1  175.28   28.10
   2  -3  -1  109.69   25.90
   2  -3  -1  131.59   26.30
   2  -3  -1  142.59   28.00
   2  -3  -1  112.29   25.80
  -1   4   1  248.58   48.40
  -1   4   1  278.07   48.80
  -1   4   1  243.38   47.70
  -1   4   1  248.98   48.80
  -1   4   1  257.47   48.80
  -1   4   1  274.37   48.40
  -1   4   1  251.77   49.00
  -1   4   1  231.58   48.90
  -1   4   1  298.17   49.20
  -1   4   1  256.67   48.50
  -1   4   1  236.98   48.50
  -1   4   1  241.98   48.90
  -1   4   1  233.48   49.10
   1  -4  -1  262.77   49.00
   1  -4  -1  244.28   48.30
   1  -4  -1  267.37   48.40
   1  -4  -1  255.87   49.20
   1  -4  -1  292.87   48.70
   1  -4  -1  276.57   49.30
   1  -4  -1  234.88   48.20
   1  -4  -1  290.27   49.10
   1  -4  -1  255.77   48.90
   1  -4  -1  258.47   47.70
   1  -4  -1  238.28   49.00
   0   5   1  454.75   83.99
   0   5   1  481.45   84.19
   0   5   1  463.15   84.49
   0   5   1  468.15   83.79
   0   5   1  459.85   84.19
   0   5   1  445.66   84.59
   0   5   1  445.36   83.89
   0   5   1  462.35   83.99
   0   5   1  425.96   85.79
   0   5   1  430.36   84.59
   0   5   1  453.15   84.29
   0   5   1  438.26   84.49
   0   5   1  441.66   84.29
   0  -5  -1  465.45   84.49
   0  -5  -1  442.36   84.69
   0  -5  -1  438.96   84.39
   0  -5  -1  465.05   84.29
   0  -5  -1  444.46   84.09
   0  -5  -1  446.86   84.29
   0  -5  -1  460.85   83.89
   0  -5  -1  434.06   84.59
   0  -5  -1  430.36   84.69
   0  -5  -1  464.75   83.89
   0  -5  -1  495.35   84.79
   0  -5  -1  446.96   84.09
   0  -5  -1  469.75   84.19
   1   6   1  219.98   38.00
   1   6   1  197.48   36.50
   1   6   1  264.87   39.40
   1   6   1  175.08   35.80
   1   6   1  173.18   36.60
   1   6   1  189.08   36.30
  -1  -6  -1  203.98   36.10
  -1  -6  -1  179.38   37.60
  -1  -6  -1  168.18   36.30
  -1  -6  -1  188.38   36.90
  -1  -6  -1  229.38   38.70
  -1  -6  -1  192.08   37.70
  -1  -6  -1  172.88   37.50
   2   7   1  223.98   41.30
   2   7   1  281.37   45.10
   2   7   1  154.78   41.60
   2   7   1  196.78   40.80
  -2  -7  -1  217.98   40.40
  -2  -7  -1  192.58   43.20
  -2  -7  -1  290.07   45.20
  -2  -7  -1  237.88   44.20
   3   8   1   21.20   10.20
   3   8   1   10.70    9.60
  -3  -8  -1   11.60   11.30
  -3  -8  -1   53.09   17.40
  -3  -8  -1   25.10   12.70
  -3  -8  -1   11.40   16.60
   4   9   1   -0.70   11.40
   4   9   1   -5.10    9.60
  -4  -9  -1   -2.00   23.40
  -4  -9  -1    6.30   13.20
  -4  -9  -1   -0.60   13.80
  -4  -9  -1  -34.50   15.70
  -4   0   1    5.40   12.50
  -4   0   1   -8.70    9.90
  -4   0   1   23.00   11.70
  -4   0   1   18.90   15.30
   4   0  -1   15.20   13.10
   4   0  -1    6.20   12.00
   4   0  -1   10.40   11.50
   4   0  -1    3.60    9.50
  -3   1   1   13.50    9.40
  -3   1   1    5.70   10.10
  -3   1   1   24.80    8.30
  -3   1   1    4.00    8.60
  -3   1   1    0.50   11.10
  -3   1   1    2.30   10.50
  -3   1   1   -3.70    8.60
  -3   1   1   -1.00    8.00
   3  -1  -1    2.70    8.00
   3  -1  -1   -1.60    6.90
   3  -1  -1   24.40    8.60
   3  -1  -1   16.80    9.20
   3  -1  -1    9.30   10.90
   3  -1  -1   17.80   10.80
  -2   2   1  280.77   53.99
  -2   2   1  282.37   53.29
  -2   2   1  253.17   53.39
  -2   2   1  246.48   53.09
  -2   2   1  289.27   54.49
  -2   2   1  296.67   53.49
  -2   2   1  297.37   53.59
  -2   2   1  351.56   54.39
   2  -2  -1  340.97   54.49
   2  -2  -1  240.78   52.49
   2  -2  -1  327.27   54.09
   2  -2  -1  278.67   52.79
   2  -2  -1  265.47   53.89
   2  -2  -1  329.77   53.09
   2  -2  -1  326.27   53.79
   2  -2  -1  218.98   52.89
  -1   3   1  682.23  116.99
  -1   3   1  612.74  116.39
  -1   3   1  661.23  116.99
  -1   3   1  649.83  116.99
  -1   3   1  628.14  117.29
  -1   3   1  626.94  116.99
  -1   3   1  553.74  116.99
   1  -3  -1  625.44  116.89
   1  -3  -1  605.64  117.19
   1  -3  -1  622.54  116.79
   1  -3  -1  663.93  116.49
   1  -3  -1  672.33  117.19
   1  -3  -1  578.24  116.59
   1  -3  -1  638.24  117.09
   1  -3  -1  632.34  117.09
   1  -3  -1  660.73  116.79
   1  -3  -1  650.33  116.79
   1  -3  -1  644.94  117.29
   0   4   1   98.79   20.10
   0   4   1  128.69   21.50
   0   4   1   91.69   20.90
   0   4   1  122.29   21.90
   0   4   1   87.19   20.00
   0   4   1   91.39   20.40
   0   4   1   88.99   19.80
   0   4   1  129.39   20.90
   0   4   1  100.99   20.40
   0   4   1  107.29   20.70
   0   4   1   92.49   19.90
   0   4   1  108.09   21.00
   0   4   1  119.49   21.40
   0  -4  -1  114.89   20.40
   0  -4  -1  105.19   21.10
   0  -4  -1   93.69   21.20
   0  -4  -1   85.99   19.80
   0  -4  -1  118.39   20.90
   0  -4  -1  106.19   20.40
   0  -4  -1   93.49   20.20
   0  -4  -1  106.39   20.50
   0  -4  -1  100.89   20.30
   0  -4  -1  137.19   21.70
   0  -4  -1  121.79   21.70
   0  -4  -1  108.39   21.20
   0  -4  -1  110.19   21.30
   0  -4  -1   99.29   19.90
   1   5   1   30.60   10.10
   1   5   1   42.70   11.00
   1   5   1   43.40   10.60
   1   5   1   42.30   10.10
   1   5   1   36.30   12.70
   1   5   1   40.90   12.10
  -1  -5  -1   65.29   13.60
  -1  -5  -1   49.80   10.10
  -1  -5  -1   44.70   10.30
  -1  -5  -1   23.60   12.00
  -1  -5  -1   31.80   10.70
  -1  -5  -1   62.89   11.30
  -1  -5  -1   44.50   12.20
  -1  -5  -1   46.30   11.10
   2   6   1   53.59   17.00
   2   6   1   69.39   16.00
   2   6   1   49.70   15.30
  -2  -6  -1   50.19   16.70
  -2  -6  -1   79.69   18.40
  -2  -6  -1  112.29   15.80
  -2  -6  -1   95.09   19.20
   3   7   1   45.30   11.60
   3   7   1   39.80   11.60
   3   7   1   30.10   11.50
  -3  -7  -1   39.60   15.90
  -3  -7  -1   40.30   14.60
  -3  -7  -1   32.40   12.90
  -3  -7  -1   24.00   12.80
  -3  -7  -1   21.80   10.10
   4   8   1   20.30   11.60
   4   8   1   19.70   10.60
  -4  -8  -1    2.50   13.90
  -4  -8  -1   14.60   13.90
  -4  -8  -1   -1.60   12.90
  -4  -8  -1   13.20   17.20
  -4  -8  -1    4.70   20.90
  -4  -8  -1   -1.30   10.20
  -4  -1   1   28.10   13.30
  -4  -1   1   18.90   11.60
  -4  -1   1   28.40   14.60
  -4  -1   1   34.00   14.90
  -4  -1   1   33.90   17.90
  -4  -1   1   18.60   12.60
   4   1  -1   30.00   14.30
   4   1  -1   22.30   10.60
   4   1  -1   20.70   12.70
  -3   0   1   40.20   10.80
  -3   0   1   31.40   11.30
  -3   0   1   24.90   11.00
  -3   0   1   26.80   12.90
  -3   0   1   24.20   10.30
   3   0  -1    9.60    8.90
   3   0  -1   11.60    9.90
   3   0  -1   42.20   13.20
   3   0  -1   24.70    8.60
   3   0  -1   11.40    8.60
   3   0  -1    7.90    7.60
  -2   1   1   87.89   17.20
  -2   1   1   80.59   16.80
  -2   1   1   96.89   17.10
  -2   1   1  105.29   18.80
  -2   1   1   70.29   15.90
  -2   1   1   61.09   15.90
  -2   1   1   70.49   15.50
   2  -1  -1   77.89   17.30
   2  -1  -1   69.89   15.10
   2  -1  -1   78.49   15.60
   2  -1  -1   81.19   15.30
   2  -1  -1   66.29   16.50
   2  -1  -1   82.09   17.00
   2  -1  -1   60.39   15.80
   2  -1  -1   53.09   14.80
  -1   2   1  315.77   57.89
  -1   2   1  321.47   58.19
  -1   2   1  317.17   58.09
  -1   2   1  308.27   57.59
  -1   2   1  304.37   57.59
  -1   2   1  296.67   58.09
  -1   2   1  285.77   57.79
  -1   2   1  366.16   57.99
  -1   2   1  318.67   57.99
  -1   2   1  317.37   57.49
  -1   2   1  305.37   57.79
  -1   2   1  303.37   57.99
   1  -2  -1  306.57   57.99
   1  -2  -1  286.87   58.09
   1  -2  -1  307.67   57.79
   1  -2  -1  307.47   57.59
   1  -2  -1  309.97   58.29
   1  -2  -1  325.97   57.99
   1  -2  -1  283.67   57.99
   1  -2  -1  338.97   57.49
   1  -2  -1  313.07   58.09
   1  -2  -1  287.57   57.39
   0   3   1  175.68   28.00
   0   3   1  135.89   27.00
   0   3   1  143.69   26.70
   0   3   1  140.69   26.90
   0   3   1  141.09   26.80
   0   3   1  131.79   27.20
   0   3   1  138.79   27.00
   0   3   1  126.99   26.80
   0   3   1  138.89   26.30
   0   3   1  131.49   26.50
   0   3   1  144.79   26.30
   0   3   1  134.79   26.50
   0   3   1  140.19   27.30
   0  -3  -1  142.09   26.70
   0  -3  -1  128.29   27.40
   0  -3  -1  132.19   26.70
   0  -3  -1  182.88   27.50
   0  -3  -1  142.19   27.00
   0  -3  -1  140.29   26.40
   0  -3  -1  141.69   27.30
   0  -3  -1  144.09   26.60
   0  -3  -1  132.99   26.80
   0  -3  -1  150.28   26.30
   0  -3  -1  138.39   26.60
   0  -3  -1  152.88   27.30
   0  -3  -1  119.49   26.50
   0  -3  -1  129.89   27.10
   1   4   1  347.47   65.49
   1   4   1  367.26   65.19
   1   4   1  349.77   64.89
   1   4   1  339.97   65.09
   1   4   1  366.76   65.09
   1   4   1  377.16   66.19
  -1  -4  -1  337.17   64.99
  -1  -4  -1  371.56   65.99
  -1  -4  -1  352.36   65.09
  -1  -4  -1  319.17   65.69
  -1  -4  -1  353.96   65.29
  -1  -4  -1  376.16   65.09
  -1  -4  -1  362.26   64.79
  -1  -4  -1  235.98   66.39
   2   5   1  221.38   43.70
  -2  -5  -1  245.18   44.60
  -2  -5  -1  243.88   44.80
  -2  -5  -1  219.08   43.70
   3   6   1   44.70   13.20
   3   6   1   29.30   11.10
   3   6   1   43.00   12.50
  -3  -6  -1   21.70   12.10
  -3  -6  -1   30.40   13.30
  -3  -6  -1   55.89   15.90
  -3  -6  -1   54.39   14.30
  -3  -6  -1   43.60   13.30
   4   7   1   22.00   11.90
   4   7   1   31.70   10.60
  -4  -7  -1   31.50   17.30
  -4  -7  -1   35.10   12.70
  -4  -7  -1    0.60   11.70
  -4  -7  -1   37.50   15.20
  -4  -7  -1   29.60   16.20
  -4  -7  -1   18.60   21.70
  -4  -2   1   27.60   13.10
  -4  -2   1   33.10   15.20
  -4  -2   1   -0.60   11.50
  -4  -2   1  -20.70   14.10
  -4  -2   1   14.40   10.80
  -4  -2   1   12.00   11.00
   4   2  -1   25.00   11.50
   4   2  -1    7.80    8.60
  -3  -1   1   51.19   15.30
  -3  -1   1   71.49   16.60
  -3  -1   1   95.09   19.90
  -3  -1   1   42.90   14.80
  -3  -1   1   45.80   16.10
  -3  -1   1   79.69   16.70
   3   1  -1   78.39   17.20
   3   1  -1   73.19   16.00
   3   1  -1   55.19   15.40
   3   1  -1   85.39   15.60
   3   1  -1   54.29   15.10
  -2   0   1  215.88   35.30
  -2   0   1  173.48   33.10
  -2   0   1  178.78   33.30
  -2   0   1  153.78   31.20
  -2   0   1  158.98   32.30
  -2   0   1  161.68   31.80
  -2   0   1  152.98   32.30
   2   0  -1  149.09   31.00
   2   0  -1  153.28   31.50
   2   0  -1  147.29   30.80
   2   0  -1  212.78   33.80
   2   0  -1  167.48   32.20
   2   0  -1  153.38   30.80
  -1   1   1 1429.46  265.97
  -1   1   1 1452.95  265.77
  -1   1   1 1539.05  265.97
  -1   1   1 1425.06  266.17
  -1   1   1 1381.96  266.17
  -1   1   1 1458.95  265.77
  -1   1   1 1352.26  265.77
   1  -1  -1 1587.54  265.97
   1  -1  -1 1523.25  265.77
   1  -1  -1 1378.46  265.77
   1  -1  -1 1399.26  266.17
   1  -1  -1 1548.15  266.07
   1  -1  -1 1377.76  265.77
   1  -1  -1 1425.96  265.67
   1  -1  -1 1472.65  266.17
   0   2   1 3702.33  652.93
   0   2   1 3496.05  652.93
   0   2   1 3667.13  652.83
   0   2   1 3499.35  652.83
   0   2   1 3479.45  653.13
   0   2   1 3607.14  652.93
   0   2   1 3701.93  653.13
   0   2   1 3458.25  652.93
   0   2   1 3392.06  652.93
   0   2   1 3790.32  652.93
   0   2   1 3708.23  653.03
   0  -2  -1 3472.05  652.93
   0  -2  -1 3529.75  652.93
   0  -2  -1 3624.74  652.93
   0  -2  -1 3445.56  653.03
   0  -2  -1 3599.24  652.83
   0  -2  -1 3535.25  653.03
   0  -2  -1 3428.46  652.93
   0  -2  -1 3626.04  652.93
   0  -2  -1 3590.34  653.03
   0  -2  -1 3545.55  652.93
   0  -2  -1 3325.27  653.03
   0  -2  -1 3678.33  653.03
   0  -2  -1 3442.96  652.93
   0  -2  -1 3750.92  652.93
   1   3   1 1119.89  196.28
   1   3   1 1017.10  196.38
   1   3   1 1083.89  196.08
   1   3   1 1090.29  196.68
  -1  -3  -1 1047.70  196.08
  -1  -3  -1 1042.20  195.88
  -1  -3  -1 1078.49  196.28
  -1  -3  -1 1071.89  196.08
  -1  -3  -1 1112.49  196.48
  -1  -3  -1 1015.00  196.48
   2   4   1  424.16   81.79
   2   4   1  461.65   81.69
   2   4   1  448.16   82.19
   2   4   1  434.36   82.39
   2   4   1  438.46   81.99
   2   4   1  433.06   81.59
  -2  -4  -1  322.37   82.89
  -2  -4  -1  445.26   82.09
  -2  -4  -1  450.45   82.09
  -2  -4  -1  473.35   82.29
  -2  -4  -1  464.65   82.59
  -2  -4  -1  445.56   81.69
   3   5   1   16.00    9.00
   3   5   1   40.00   11.50
   3   5   1   30.70   11.00
  -3  -5  -1   30.90   14.00
  -3  -5  -1   19.10    9.30
  -3  -5  -1   18.90   10.10
  -3  -5  -1   24.20   11.10
  -3  -5  -1   21.90   12.20
   4   6   1   17.30   10.90
   4   6   1   -3.90    7.90
   4   6   1    3.50   13.00
  -4  -6  -1   -7.60   11.30
  -4  -6  -1   -3.90   11.50
  -4  -6  -1   29.70   12.60
  -4  -6  -1   -1.40   13.90
  -4  -6  -1    1.30   18.70
  -4  -6  -1   12.70   14.80
  -4  -3   1   31.00   16.80
  -4  -3   1    5.60   11.40
  -4  -3   1   34.10   15.90
  -4  -3   1   34.60   12.90
  -4  -3   1   13.30   11.80
  -4  -3   1   17.20   13.70
  -4  -3   1   17.00   12.40
   4   3  -1   39.30   13.50
   4   3  -1   10.00   10.20
  -3  -2   1   17.10   11.90
  -3  -2   1   75.09   13.90
  -3  -2   1   51.89   12.60
  -3  -2   1   40.90   13.80
  -3  -2   1   80.99   19.80
   3   2  -1   32.10   11.30
   3   2  -1   36.40   11.80
   3   2  -1   40.30   11.80
   3   2  -1   63.39   13.90
  -2  -1   1    8.50    6.10
  -2  -1   1    8.30    6.40
  -2  -1   1   12.30    7.30
  -2  -1   1   23.30    6.00
  -2  -1   1   32.20    7.80
  -2  -1   1   19.00    9.60
  -2  -1   1   15.40    6.70
   2   1  -1    5.50    5.70
   2   1  -1    2.80    6.20
   2   1  -1    5.10    5.70
   2   1  -1   15.20    7.90
   2   1  -1   13.10    6.30
  -1   0   1 1357.86  244.28
  -1   0   1 1348.67  244.18
  -1   0   1 1310.07  244.78
  -1   0   1 1340.07  244.48
  -1   0   1 1308.47  244.28
  -1   0   1 1300.37  244.68
  -1   0   1 1377.96  244.68
  -1   0   1 1266.07  244.38
  -1   0   1 1280.67  244.38
  -1   0   1 1320.17  244.28
   1   0  -1 1331.77  244.38
   1   0  -1 1356.16  244.48
   1   0  -1 1350.86  244.68
   1   0  -1 1322.97  244.58
   1   0  -1 1368.26  244.28
   1   0  -1 1372.46  244.58
   1   0  -1 1332.77  244.28
   1   2   1 1451.95  260.17
   1   2   1 1401.96  259.97
   1   2   1 1404.96  259.87
   1   2   1 1455.85  259.87
   1   2   1 1464.35  260.37
   1   2   1 1369.56  260.17
  -1  -2  -1 1444.96  260.27
  -1  -2  -1 1357.26  260.27
  -1  -2  -1 1368.66  259.97
  -1  -2  -1 1459.85  260.17
  -1  -2  -1 1452.65  260.37
  -1  -2  -1 1436.36  259.87
  -1  -2  -1 1430.36  259.87
  -1  -2  -1 1436.26  259.97
  -1  -2  -1 1328.97  260.17
   2   3   1  491.95   90.49
   2   3   1  440.36   90.79
   2   3   1  471.35   90.39
  -2  -3  -1  567.44   91.29
  -2  -3  -1  459.35   90.89
  -2  -3  -1  500.65   90.19
  -2  -3  -1  523.25   90.99
  -2  -3  -1  479.65   90.19
   3   4   1   15.50    8.10
   3   4   1   18.90    9.10
   3   4   1   18.40    9.30
  -3  -4  -1   20.60   10.10
  -3  -4  -1   32.20    9.00
  -3  -4  -1   12.20    8.40
  -3  -4  -1    5.90    8.40
  -3  -4  -1   11.10   12.20
  -3  -4  -1    9.90   11.80
   4   5   1    7.90    7.70
   4   5   1    8.80    9.50
   4   5   1   13.70   13.20
  -4  -5  -1   20.40   16.10
  -4  -5  -1    7.60   11.40
  -4  -5  -1   20.00   12.70
  -4  -5  -1   21.30   15.70
  -4  -5  -1    9.70   15.20
  -4  -4   1   33.60   15.80
  -4  -4   1   22.70   16.00
  -4  -4   1    3.50   10.60
  -4  -4   1   16.50   10.80
  -4  -4   1    4.60   10.40
  -4  -4   1   12.50   12.40
  -4  -4   1    5.40   15.50
   4   4  -1   24.50   12.30
   4   4  -1   12.10    9.70
  -3  -3   1   46.00   11.60
  -3  -3   1   37.90   12.40
  -3  -3   1   65.59   15.10
  -3  -3   1   23.10   10.70
  -3  -3   1   39.10   11.90
  -3  -3   1   69.69   25.00
   3   3  -1   27.40    9.40
   3   3  -1   39.50   11.80
   3   3  -1   18.80   10.00
  -2  -2   1  162.18   32.90
  -2  -2   1  170.48   33.20
  -2  -2   1  181.98   33.60
  -2  -2   1  181.08   34.10
  -2  -2   1  192.58   34.40
  -2  -2   1  191.48   33.40
  -2  -2   1  163.68   32.90
   2   2  -1  149.49   33.00
   2   2  -1  165.88   33.80
   2   2  -1  171.68   33.00
   2   2  -1  185.48   33.00
  -1  -1   1 1316.57  252.27
  -1  -1   1 1425.06  252.17
  -1  -1   1 1358.96  252.37
  -1  -1   1 1344.17  252.47
  -1  -1   1 1357.76  252.17
  -1  -1   1 1388.26  252.27
  -1  -1   1 1405.46  252.37
  -1  -1   1 1407.06  252.27
  -1  -1   1 1345.27  252.27
  -1  -1   1 1332.87  252.17
  -1  -1   1 1370.56  252.57
   1   1  -1 1395.76  252.27
   1   1  -1 1404.06  252.37
   1   1  -1 1366.06  252.17
   1   1  -1 1396.36  252.17
   1   1  -1 1356.36  252.37
   1   1  -1 1362.96  252.27
   1   1  -1 1417.16  252.27
   1   1   1 4398.16  767.42
   1   1   1 4443.06  767.92
   1   1   1 4193.78  767.82
   1   1   1 4019.30  767.62
   1   1   1 4078.39  767.62
   1   1   1 4055.19  767.62
  -1  -1  -1 4008.50  767.72
  -1  -1  -1 4082.59  767.52
  -1  -1  -1 4399.16  767.52
  -1  -1  -1 4119.49  767.52
  -1  -1  -1 4191.08  767.82
  -1  -1  -1 4273.37  767.62
  -1  -1  -1 4105.19  767.62
  -1  -1  -1 4289.67  767.82
   2   2   1  131.19   25.10
   2   2   1  119.69   23.20
   2   2   1  116.49   23.80
   2   2   1  113.49   23.60
   2   2   1  120.49   23.90
  -2  -2  -1  159.58   28.10
  -2  -2  -1  119.29   23.60
  -2  -2  -1  128.99   25.10
  -2  -2  -1  121.49   23.40
  -2  -2  -1  111.59   25.10
  -2  -2  -1  125.29   23.70
  -2  -2  -1   98.39   24.00
   3   3   1   17.10    9.20
   3   3   1   12.80    7.20
   3   3   1   24.60    9.20
  -3  -3  -1   11.70    9.90
  -3  -3  -1    7.90    8.60
  -3  -3  -1   19.80   13.00
  -3  -3  -1    3.40    8.70
  -3  -3  -1   19.40   12.80
  -3  -3  -1   36.70    9.60
   4   4   1   17.70   10.60
   4   4   1   41.10   13.80
  -4  -4  -1   18.10   15.50
  -4  -4  -1   15.30   13.40
  -4  -4  -1   18.90   12.50
  -4  -4  -1   15.00   15.70
  -4  -5   1   -4.60   10.20
  -4  -5   1    9.10   11.40
  -4  -5   1   15.60   12.20
  -4  -5   1    5.50   10.50
  -4  -5   1    9.50   11.70
  -4  -5   1    5.00   15.10
  -4  -5   1    1.80   13.80
  -4  -5   1   14.70   18.10
   4   5  -1   -6.40    8.50
   4   5  -1   15.80   10.50
   4   5  -1   33.80   13.70
  -3  -4   1  -11.00    6.70
  -3  -4   1   -6.20    7.80
  -3  -4   1   -3.70    7.60
  -3  -4   1   10.00    8.00
  -3  -4   1   16.40   11.30
   3   4  -1   19.00    9.20
   3   4  -1    5.50    6.90
   3   4  -1    7.30    7.40
  -2  -3   1   88.89   17.70
  -2  -3   1   91.39   17.20
  -2  -3   1   71.89   16.80
  -2  -3   1   98.39   17.10
  -2  -3   1   50.39   16.90
  -2  -3   1   89.59   18.60
  -2  -3   1  105.19   18.70
   2   3  -1   75.49   17.00
   2   3  -1  112.49   17.20
   2   3  -1   67.59   16.60
   2   3  -1   72.49   17.00
   2   3  -1   83.89   17.50
  -1  -2   1 1513.05  278.47
  -1  -2   1 1463.15  278.27
  -1  -2   1 1519.35  278.37
  -1  -2   1 1426.66  278.57
  -1  -2   1 1475.25  278.37
  -1  -2   1 1486.45  278.37
  -1  -2   1 1487.15  278.47
  -1  -2   1 1628.14  278.57
  -1  -2   1 1475.35  278.67
   1   2  -1 1638.04  278.37
   1   2  -1 1521.45  278.37
   1   2  -1 1610.84  278.37
   1   2  -1 1543.65  278.37
   1   2  -1 1465.85  278.47
   1   0   1 3253.67  641.64
   1   0   1 3711.43  641.84
   1   0   1 3453.35  642.04
   1   0   1 3368.76  641.64
   1   0   1 3555.74  641.94
   1   0   1 3530.95  641.74
   1   0   1 3617.74  642.04
   1   0   1 3765.92  641.74
   1   0   1 3424.36  641.64
  -1   0  -1 3526.35  641.74
  -1   0  -1 3712.13  641.74
  -1   0  -1 3374.66  641.64
  -1   0  -1 3462.25  642.04
  -1   0  -1 3389.96  641.94
  -1   0  -1 3365.46  641.64
  -1   0  -1 3497.05  641.64
  -1   0  -1 3536.45  641.84
   2   1   1   13.80    6.20
   2   1   1   22.00    8.40
   2   1   1   12.20    6.80
   2   1   1   16.10    7.10
  -2  -1  -1   26.40   10.00
  -2  -1  -1   15.30    7.60
  -2  -1  -1   18.30    6.90
  -2  -1  -1   16.50    8.80
  -2  -1  -1   10.90    7.00
  -2  -1  -1   11.50    6.10
  -2  -1  -1   18.30    8.20
   3   2   1   69.89   16.20
   3   2   1   62.39   14.10
   3   2   1   55.69   13.90
  -3  -2  -1   15.70   13.10
  -3  -2  -1   39.80   17.80
  -3  -2  -1   78.39   16.40
  -3  -2  -1   83.79   15.60
  -3  -2  -1   65.19   14.80
   4   3   1    7.00   10.80
   4   3   1   -6.10    8.80
  -4  -3  -1   18.10   13.00
  -4  -3  -1    5.10   14.10
  -4  -3  -1   15.30   12.80
  -4  -3  -1    4.80   13.30
  -4  -3  -1   -9.20   11.10
  -4  -3  -1    9.50   11.10
  -4  -6   1    4.10   11.40
  -4  -6   1    6.40   10.00
  -4  -6   1    9.80   15.00
  -4  -6   1    8.40   12.50
  -4  -6   1    2.40   17.80
  -4  -6   1    3.10   15.70
  -4  -6   1   22.70   12.70
  -4  -6   1   23.00   11.30
   4   6  -1   35.70   14.20
   4   6  -1   11.40   10.60
  -3  -5   1    1.00    9.10
  -3  -5   1   20.60   10.70
  -3  -5   1   10.80   14.10
  -3  -5   1   27.10   10.10
  -3  -5   1    8.70    8.20
  -3  -5   1   10.70   11.90
  -3  -5   1    7.30    8.80
   3   5  -1    7.70    7.90
   3   5  -1   18.00   10.20
   3   5  -1    7.30    7.40
  -2  -4   1  219.78   49.99
  -2  -4   1  238.98   50.19
  -2  -4   1  336.37   50.79
  -2  -4   1  287.67   49.99
  -2  -4   1  414.36   54.89
  -2  -4   1  253.67   49.90
  -2  -4   1  289.87   50.59
  -2  -4   1  257.17   50.29
   2   4  -1  259.47   50.19
   2   4  -1  245.48   49.99
   2   4  -1  238.98   49.90
   2   4  -1  281.47   49.80
   2   4  -1  269.67   50.19
  -1  -3   1  314.27   59.09
  -1  -3   1  303.37   59.19
  -1  -3   1  342.27   59.49
  -1  -3   1  314.77   59.99
  -1  -3   1  341.67   59.19
  -1  -3   1  361.96   60.19
  -1  -3   1  371.06   59.79
  -1  -3   1  282.57   59.09
   1   3  -1  312.37   59.09
   1   3  -1  331.27   59.49
   1   3  -1  327.67   59.19
   1   3  -1  315.77   59.19
   1   3  -1  307.17   59.39
   1   3  -1  324.47   59.29
   1   3  -1  277.27   59.99
   0  -2   1 3426.36  638.84
   0  -2   1 3543.85  638.94
   0  -2   1 3346.47  638.84
   0  -2   1 3408.16  639.04
   0  -2   1 3521.35  639.04
   0  -2   1 3517.25  639.04
   0  -2   1 3492.65  638.94
   0  -2   1 3445.46  639.04
   0  -2   1 3579.54  638.94
   0  -2   1 3143.79  639.14
   0  -2   1 3502.45  639.04
   0  -2   1 3502.05  638.84
   0   2  -1 3632.64  638.84
   0   2  -1 3363.16  638.84
   0   2  -1 3529.35  639.04
   0   2  -1 3623.24  638.84
   0   2  -1 3465.85  638.94
   0   2  -1 3494.15  638.94
   0   2  -1 3648.44  639.14
   0   2  -1 3482.75  638.94
   0   2  -1 3573.44  639.04
   0   2  -1 3571.14  638.94
   0   2  -1 3395.16  638.84
   1  -1   1 1551.34  293.77
   1  -1   1 1650.43  294.07
   1  -1   1 1570.34  293.67
   1  -1   1 1646.04  293.67
   1  -1   1 1555.94  294.07
   1  -1   1 1594.14  293.97
   1  -1   1 1592.64  293.67
   1  -1   1 1570.64  293.67
   1  -1   1 1604.74  293.97
  -1   1  -1 1598.64  293.97
  -1   1  -1 1599.14  293.67
  -1   1  -1 1697.23  293.67
  -1   1  -1 1586.54  293.87
  -1   1  -1 1600.14  294.07
  -1   1  -1 1585.44  293.67
  -1   1  -1 1593.24  294.17
  -1   1  -1 1638.34  293.97
  -1   1  -1 1587.14  293.77
   2   0   1  105.69   24.80
   2   0   1  152.58   26.70
   2   0   1  126.79   24.60
   2   0   1  119.79   24.50
   2   0   1  118.19   25.50
   2   0   1  136.29   24.60
  -2   0  -1  161.38   26.50
  -2   0  -1  124.69   25.40
  -2   0  -1  137.39   26.10
  -2   0  -1  128.09   24.50
  -2   0  -1  121.39   25.20
  -2   0  -1  127.89   24.60
  -2   0  -1  156.48   26.90
  -2   0  -1  106.89   24.40
  -2   0  -1  101.49   24.60
   3   1   1   97.69   18.00
   3   1   1   74.79   19.30
   3   1   1   46.30   16.60
   3   1   1   65.09   17.00
  -3  -1  -1   91.39   19.20
  -3  -1  -1   95.29   19.70
  -3  -1  -1  151.48   23.20
  -3  -1  -1   40.40   16.70
  -3  -1  -1  104.49   19.00
   4   2   1  -10.90   10.90
   4   2   1  -10.40   10.60
  -4  -2  -1   12.30   11.90
  -4  -2  -1    1.60   15.60
  -4  -2  -1    3.00   10.70
  -4  -2  -1   -7.00   12.20
  -4  -2  -1    5.80   10.50
  -4  -2  -1    6.00   16.50
  -4  -2  -1    1.40   15.00
  -4  -7   1  -26.50   14.40
  -4  -7   1   12.90   13.70
  -4  -7   1    0.20    9.50
  -4  -7   1   29.70   16.00
  -4  -7   1   44.10   15.20
  -4  -7   1   32.90   20.30
   4   7  -1    8.20   10.20
   4   7  -1   -1.20    9.40
  -3  -6   1   71.59   20.90
  -3  -6   1  148.09   26.40
  -3  -6   1  126.39   24.50
  -3  -6   1   89.19   20.30
  -3  -6   1  120.09   23.40
  -3  -6   1   87.09   22.20
   3   6  -1  109.99   21.00
   3   6  -1   85.79   19.80
   3   6  -1   47.40   19.20
   3   6  -1  125.99   21.90
  -2  -5   1  133.69   23.10
  -2  -5   1  134.49   22.90
  -2  -5   1   74.69   23.50
  -2  -5   1  110.69   22.70
  -2  -5   1  137.79   25.40
  -2  -5   1   79.49   23.60
   2   5  -1  125.99   23.50
   2   5  -1  113.89   23.10
   2   5  -1  131.19   23.30
  -1  -4   1  824.82  147.89
  -1  -4   1  726.33  147.19
  -1  -4   1  816.72  147.39
  -1  -4   1  808.32  146.99
  -1  -4   1  801.42  147.69
   1   4  -1  821.32  147.09
   1   4  -1  790.72  147.29
   1   4  -1  813.02  147.29
   1   4  -1  827.02  147.79
   1   4  -1  786.42  146.89
   0  -3   1  157.58   28.20
   0  -3   1  140.79   28.00
   0  -3   1  143.49   27.40
   0  -3   1  149.49   27.40
   0  -3   1  151.58   28.10
   0  -3   1  136.29   28.20
   0  -3   1  154.78   27.30
   0  -3   1  127.29   27.30
   0  -3   1  145.89   27.50
   0  -3   1  139.79   27.60
   0  -3   1  139.89   27.60
   0  -3   1  145.89   27.70
   0  -3   1  151.58   28.00
   0   3  -1  139.59   27.60
   0   3  -1  145.39   28.00
   0   3  -1  135.09   28.20
   0   3  -1  166.58   27.80
   0   3  -1  152.18   27.50
   0   3  -1  139.49   27.40
   0   3  -1  136.49   27.90
   0   3  -1  148.09   27.30
   0   3  -1  143.79   28.50
   0   3  -1  149.19   27.70
   0   3  -1  137.99   27.70
   0   3  -1  142.79   27.30
   1  -2   1 1224.08  220.38
   1  -2   1 1146.29  219.88
   1  -2   1 1164.18  219.78
   1  -2   1 1174.18  220.08
   1  -2   1 1213.98  220.28
   1  -2   1 1219.08  220.38
   1  -2   1 1252.07  220.18
   1  -2   1 1209.18  219.98
   1  -2   1 1199.18  220.28
  -1   2  -1 1191.48  220.18
  -1   2  -1 1188.98  220.38
  -1   2  -1 1203.38  219.98
  -1   2  -1 1194.28  220.38
  -1   2  -1 1214.48  220.28
  -1   2  -1 1168.18  220.28
  -1   2  -1 1192.88  220.38
  -1   2  -1 1251.27  220.58
  -1   2  -1 1184.38  220.08
  -1   2  -1 1128.59  220.18
  -1   2  -1 1232.58  219.78
  -1   2  -1 1221.78  219.98
   2  -1   1  547.45  104.79
   2  -1   1  607.24  103.89
   2  -1   1  594.84  104.69
   2  -1   1  514.85  103.89
   2  -1   1  526.35  104.49
   2  -1   1  560.54  103.99
   2  -1   1  556.84  103.99
  -2   1  -1  572.34  104.09
  -2   1  -1  585.34  104.49
  -2   1  -1  576.84  104.59
  -2   1  -1  622.24  105.19
  -2   1  -1  607.84  104.89
  -2   1  -1  524.95  104.49
  -2   1  -1  506.65  104.19
   3   0   1   36.40   12.00
   3   0   1   17.20    8.60
   3   0   1   10.90    8.40
   3   0   1    3.70    7.70
   3   0   1   11.30   11.40
  -3   0  -1   12.80    9.50
  -3   0  -1    7.10    9.30
  -3   0  -1    9.10    7.50
  -3   0  -1   23.60   10.70
  -3   0  -1   24.40    9.20
  -3   0  -1   36.70   13.20
   4   1   1   -2.70   12.00
   4   1   1    8.10    9.70
   4   1   1   14.10   11.10
  -4  -1  -1    3.20   15.10
  -4  -1  -1   -1.60   11.40
  -4  -1  -1   -3.00   13.60
  -4  -1  -1   -1.10   10.60
  -4  -1  -1    0.10   10.90
  -4  -8   1   43.20   15.70
  -4  -8   1   41.10   18.50
  -4  -8   1   27.80   16.70
  -4  -8   1    8.40   11.90
  -4  -8   1   41.50   23.30
   4   8  -1   22.90   12.80
   4   8  -1   22.40   11.40
  -3  -7   1   19.20   11.10
  -3  -7   1   19.20   13.20
  -3  -7   1   -7.00   14.30
  -3  -7   1   -1.40   10.20
  -3  -7   1    9.60    9.70
   3   7  -1   -0.20    7.90
   3   7  -1   -0.40    8.00
   3   7  -1    7.40    9.60
  -2  -6   1   27.30   10.30
  -2  -6   1   19.40   12.00
  -2  -6   1   32.50    7.10
  -2  -6   1   13.50    6.40
  -2  -6   1   15.90    9.10
   2   6  -1   11.00    7.00
   2   6  -1   16.90    7.60
   2   6  -1    6.10    7.40
  -1  -5   1  243.58   48.90
  -1  -5   1  262.07   49.00
  -1  -5   1  246.58   49.10
  -1  -5   1  274.07   49.20
  -1  -5   1  270.27   50.29
  -1  -5   1  311.27   50.09
  -1  -5   1  266.87   50.49
  -1  -5   1  276.17   49.00
  -1  -5   1  255.67   49.30
  -1  -5   1  252.47   49.20
   1   5  -1  265.97   48.90
   1   5  -1  260.47   49.10
   1   5  -1  268.47   49.20
   1   5  -1  268.77   49.20
   1   5  -1  279.77   50.59
   1   5  -1  240.38   48.80
   1   5  -1  245.78   49.60
   0  -4   1  103.69   20.50
   0  -4   1   93.99   20.70
   0  -4   1   92.59   20.70
   0  -4   1  123.99   21.60
   0  -4   1  114.79   21.50
   0  -4   1   91.09   21.20
   0  -4   1  101.69   21.20
   0  -4   1   99.39   20.70
   0  -4   1  101.99   20.50
   0  -4   1   90.49   20.10
   0  -4   1  136.09   21.70
   0  -4   1  110.79   21.60
   0  -4   1   94.79   20.20
   0   4  -1   98.59   20.30
   0   4  -1  100.29   20.40
   0   4  -1  107.69   21.30
   0   4  -1  130.99   22.20
   0   4  -1  107.49   20.70
   0   4  -1   96.39   20.20
   0   4  -1  113.19   20.60
   0   4  -1  107.09   20.00
   0   4  -1  117.19   21.30
   0   4  -1  110.39   21.40
   0   4  -1   86.09   20.80
   0   4  -1  113.59   21.30
   0   4  -1  109.69   20.80
   1  -3   1  346.17   59.39
   1  -3   1  316.67   58.79
   1  -3   1  305.17   58.99
   1  -3   1  343.87   59.39
   1  -3   1  327.97   58.59
   1  -3   1  303.47   59.19
   1  -3   1  297.37   58.29
   1  -3   1  331.57   58.79
   1  -3   1  301.17   58.79
   1  -3   1  329.37   59.39
   1  -3   1  328.77   59.39
  -1   3  -1  283.87   59.09
  -1   3  -1  312.17   59.59
  -1   3  -1  315.67   58.79
  -1   3  -1  346.57   59.19
  -1   3  -1  323.97   58.79
  -1   3  -1  283.27   59.39
  -1   3  -1  291.57   59.09
  -1   3  -1  330.67   58.39
  -1   3  -1  302.17   59.99
  -1   3  -1  331.87   59.29
  -1   3  -1  287.67   58.99
   2  -2   1  455.95   87.49
   2  -2   1  501.25   87.39
   2  -2   1  443.26   87.59
   2  -2   1  465.95   86.99
   2  -2   1  404.56   86.69
   2  -2   1  446.16   87.79
   2  -2   1  497.65   86.79
  -2   2  -1  504.15   87.69
  -2   2  -1  451.85   86.89
  -2   2  -1  472.85   87.19
  -2   2  -1  485.75   87.49
  -2   2  -1  476.75   87.79
  -2   2  -1  446.76   87.29
  -2   2  -1  512.55   88.19
  -2   2  -1  496.65   87.99
   3  -1   1    9.10    8.40
   3  -1   1   54.99   14.00
   3  -1   1   15.70   12.50
   3  -1   1   17.40    8.40
   3  -1   1   27.00    9.20
   3  -1   1   13.00    8.40
   3  -1   1   17.10    7.90
  -3   1  -1   14.80    9.50
  -3   1  -1   34.20   12.50
  -3   1  -1    9.30    8.80
  -3   1  -1   32.80   11.40
  -3   1  -1   50.29   14.30
  -3   1  -1   39.70   12.30
  -3   1  -1   17.10    9.90
   4   0   1    5.00   11.30
   4   0   1   -2.70    9.30
   4   0   1   36.60   15.20
   4   0   1    5.40   11.40
  -4   0  -1    6.70   12.00
  -4   0  -1   30.30   12.40
  -4   0  -1   22.90   14.70
  -4   0  -1   37.80   18.20
  -4   0  -1   25.70   14.30
  -4  -9   1   39.80   24.90
  -4  -9   1    6.30   14.40
  -4  -9   1   30.90   15.20
  -4  -9   1  -11.80   11.20
  -4  -9   1   16.20   18.00
   4   9  -1   11.10   11.60
   4   9  -1  -18.30    9.40
  -3  -8   1   48.20   13.70
  -3  -8   1   22.00   14.20
  -3  -8   1   18.50   18.80
  -3  -8   1   34.10   16.40
   3   8  -1   67.69   14.00
   3   8  -1   56.39   13.60
   3   8  -1   21.70   11.80
  -2  -7   1   16.00   11.70
  -2  -7   1   61.59   14.30
  -2  -7   1   33.30   14.40
   2   7  -1   19.10   10.40
   2   7  -1   65.59   14.00
   2   7  -1   40.60   10.30
   2   7  -1   37.00   10.60
  -1  -6   1  176.38   31.80
  -1  -6   1  160.18   33.20
  -1  -6   1  134.09   31.30
  -1  -6   1  160.28   33.10
  -1  -6   1  150.18   31.20
  -1  -6   1  192.58   32.70
   1   6  -1  161.78   32.30
   1   6  -1  171.78   31.30
   1   6  -1  159.88   31.40
   1   6  -1  168.18   31.00
   1   6  -1  188.18   31.50
   1   6  -1  218.58   34.10
   1   6  -1  127.39   30.80
   0  -5   1  449.26   84.69
   0  -5   1  462.95   84.49
   0  -5   1  452.65   84.59
   0  -5   1  451.85   84.39
   0  -5   1  426.46   84.19
   0  -5   1  472.25   84.09
   0  -5   1  431.86   83.99
   0  -5   1  455.75   84.39
   0  -5   1  467.15   84.69
   0  -5   1  429.96   84.79
   0  -5   1  462.05   84.09
   0  -5   1  594.24   88.09
   0   5  -1  475.95   83.99
   0   5  -1  460.45   84.09
   0   5  -1  441.56   84.19
   0   5  -1  415.66   84.39
   0   5  -1  438.66   84.59
   0   5  -1  471.35   84.79
   0   5  -1  452.45   83.99
   0   5  -1  449.06   84.39
   0   5  -1  481.95   83.99
   0   5  -1  437.56   84.59
   0   5  -1  440.76   84.59
   0   5  -1  469.65   84.49
   1  -4   1   51.79   11.10
   1  -4   1   33.90   12.60
   1  -4   1   35.00   11.70
   1  -4   1   52.59   12.50
   1  -4   1   89.69   21.20
   1  -4   1   47.80   13.50
   1  -4   1   59.89   13.00
   1  -4   1   45.50   12.80
   1  -4   1   59.99   14.20
   1  -4   1   31.10   13.10
   1  -4   1   32.30   12.50
  -1   4  -1   39.30   12.80
  -1   4  -1   71.69   13.00
  -1   4  -1   45.80   13.50
  -1   4  -1   69.49   14.30
  -1   4  -1   54.39   12.40
  -1   4  -1   97.09   20.30
  -1   4  -1   60.89   14.20
  -1   4  -1   65.99   13.90
  -1   4  -1   79.39   13.70
  -1   4  -1   69.59   13.20
  -1   4  -1   54.89   11.30
  -1   4  -1   43.40   12.90
   2  -3   1  241.68   51.19
   2  -3   1  267.47   51.79
   2  -3   1  252.87   50.59
   2  -3   1  220.68   50.39
   2  -3   1  268.37   50.69
   2  -3   1  273.37   51.89
   2  -3   1  277.97   50.49
   2  -3   1  277.27   50.99
   2  -3   1  262.27   51.39
   2  -3   1  264.07   51.59
  -2   3  -1  303.67   50.89
  -2   3  -1  275.37   50.79
  -2   3  -1  244.48   51.49
  -2   3  -1  257.57   51.49
  -2   3  -1  311.17   52.29
  -2   3  -1  270.27   51.29
  -2   3  -1  264.97   51.29
  -2   3  -1  292.27   51.89
  -2   3  -1  324.47   51.19
  -2   3  -1  276.67   51.69
  -2   3  -1  265.27   51.09
   3  -2   1   23.20   12.10
   3  -2   1   19.40    9.90
   3  -2   1   28.70    9.70
   3  -2   1   35.40   11.10
   3  -2   1   27.80    9.90
   3  -2   1   41.30   15.10
   3  -2   1   12.40    8.70
  -3   2  -1   36.20   11.70
  -3   2  -1   35.90   11.90
  -3   2  -1   52.89   23.80
  -3   2  -1   37.30   13.90
  -3   2  -1    8.40   11.00
  -3   2  -1   11.30   13.10
  -3   2  -1   21.30   11.40
   4  -1   1    0.40   15.00
   4  -1   1   13.50    9.80
   4  -1   1    6.00   15.70
   4  -1   1   27.20   11.90
  -4   1  -1   16.80   15.70
  -4   1  -1   13.80   12.90
  -4   1  -1   45.20   16.00
  -4   1  -1    2.40   11.20
  -4   1  -1   23.70   17.40
  -4   1  -1   20.20   12.60
  -4 -10   1    9.00   18.30
  -4 -10   1   12.20   16.20
  -4 -10   1    5.50   13.20
  -4 -10   1   -9.80   13.80
   4  10  -1    0.10   15.30
   4  10  -1  -15.40   10.00
  -3  -9   1    2.10   12.60
  -3  -9   1   42.20   16.10
  -3  -9   1   -5.50   17.90
  -3  -9   1   -1.90   11.10
   3   9  -1    7.50    8.80
   3   9  -1    5.40    9.70
   3   9  -1    3.90   10.60
  -2  -8   1   -7.80   10.10
  -2  -8   1   -5.00    9.40
  -2  -8   1    4.40    7.00
  -2  -8   1    4.90   12.90
   2   8  -1    5.10    7.20
   2   8  -1   10.70    9.30
   2   8  -1    9.30    7.50
   2   8  -1   19.50    9.00
  -1  -7   1  107.09   20.80
  -1  -7   1   77.29   17.80
  -1  -7   1   87.29   17.20
  -1  -7   1  110.19   19.70
  -1  -7   1   69.99   19.00
  -1  -7   1   78.79   16.90
   1   7  -1   67.29   16.80
   1   7  -1  123.99   20.90
   1   7  -1   88.89   17.10
   1   7  -1   49.50   17.60
   1   7  -1   92.89   18.80
   1   7  -1   63.89   17.00
   1   7  -1   99.39   17.80
   0  -6   1   33.10    8.90
   0  -6   1   -5.90    7.20
   0  -6   1   17.50    9.30
   0  -6   1   14.30    8.00
   0  -6   1    0.00    8.10
   0  -6   1   15.70    6.70
   0  -6   1   15.00    9.20
   0  -6   1    2.00    7.00
   0  -6   1   13.00    6.60
   0  -6   1   11.60    6.60
   0  -6   1    0.10    6.50
   0  -6   1   14.70    8.90
   0  -6   1   22.40    7.70
   0  -6   1    9.00    8.70
   0  -6   1   13.10    6.70
   0   6  -1   19.30    7.90
   0   6  -1    3.00    5.40
   0   6  -1    4.00    6.70
   0   6  -1   17.90    6.90
   0   6  -1   13.70    7.30
   0   6  -1   24.00    6.90
   0   6  -1   18.80    8.50
   0   6  -1   27.30    7.00
   0   6  -1    6.20    7.30
   0   6  -1    9.10    8.40
   0   6  -1    9.80    5.30
   0   6  -1    5.30    9.00
   1  -5   1  191.28   36.30
   1  -5   1  186.68   35.80
   1  -5   1  226.58   37.30
   1  -5   1  155.48   35.70
   1  -5   1  185.08   36.00
   1  -5   1  197.78   36.50
   1  -5   1  191.08   36.80
   1  -5   1  187.78   35.80
   1  -5   1  165.48   35.50
   1  -5   1  211.48   37.00
   1  -5   1  220.58   37.40
  -1   5  -1  190.68   35.90
  -1   5  -1  176.08   35.40
  -1   5  -1  161.68   35.90
  -1   5  -1  172.48   36.00
  -1   5  -1  180.88   35.80
  -1   5  -1  180.48   35.40
  -1   5  -1  171.48   36.40
  -1   5  -1  180.28   35.40
  -1   5  -1  201.08   36.80
  -1   5  -1  183.18   35.70
  -1   5  -1  164.98   36.30
  -1   5  -1  207.98   37.40
  -1   5  -1  187.58   36.50
   2  -4   1   78.69   19.50
   2  -4   1   53.49   17.90
   2  -4   1   86.49   19.30
   2  -4   1   96.29   17.80
   2  -4   1   74.69   17.00
   2  -4   1   55.79   19.20
   2  -4   1   59.39   17.00
   2  -4   1   87.59   18.50
   2  -4   1   55.99   17.30
   2  -4   1   83.39   19.20
  -2   4  -1  139.19   21.50
  -2   4  -1   99.79   18.50
  -2   4  -1   90.99   18.40
  -2   4  -1   88.19   19.10
  -2   4  -1  107.69   19.10
  -2   4  -1  110.39   20.70
  -2   4  -1  106.79   20.60
  -2   4  -1   87.39   19.10
  -2   4  -1   99.99   20.10
  -2   4  -1   96.79   19.10
  -2   4  -1   76.59   18.40
   3  -3   1   29.10   10.80
   3  -3   1   26.10   10.10
   3  -3   1   36.60   12.10
   3  -3   1   37.00   10.70
   3  -3   1   23.00   10.10
   3  -3   1   20.70   11.90
   3  -3   1   54.19   14.50
   3  -3   1   29.40   14.90
  -3   3  -1   57.59   12.60
  -3   3  -1   56.09   15.10
  -3   3  -1   49.90   14.30
  -3   3  -1   14.40   12.30
  -3   3  -1   37.80   12.10
  -3   3  -1   64.59   16.80
  -3   3  -1   33.90   12.60
  -3   3  -1    8.00   15.50
  -3   3  -1   22.80   12.10
   4  -2   1    1.40    8.80
   4  -2   1    6.60   11.40
   4  -2   1   20.30   14.30
   4  -2   1    0.70   11.30
  -4   2  -1   48.20   15.10
  -4   2  -1   24.50   13.00
  -4   2  -1    3.90   16.40
  -4   2  -1   23.20   12.90
  -4   2  -1   35.60   14.30
  -4   2  -1   -7.30   10.00
  -4   2  -1    2.10   15.30
  -4   2  -1   14.70   12.20
  -4 -11   1  -11.50   17.10
  -4 -11   1   23.20   28.00
  -4 -11   1   32.50   26.10
  -4 -11   1   -8.40   15.00
   4  11  -1   28.70   13.90
   4  11  -1    5.00   14.20
  -3 -10   1   99.09   26.70
  -3 -10   1   64.39   23.50
  -3 -10   1   44.20   20.40
  -3 -10   1   94.49   25.10
   3  10  -1   88.39   20.40
   3  10  -1  104.59   21.00
   3  10  -1   90.69   21.10
  -2  -9   1  107.59   20.80
  -2  -9   1   85.99   22.50
  -2  -9   1   82.59   22.80
  -2  -9   1   89.19   24.70
   2   9  -1   67.29   20.40
   2   9  -1  144.19   22.40
   2   9  -1   92.19   22.50
  -1  -8   1   53.39   15.50
  -1  -8   1   41.50   12.60
  -1  -8   1   66.69   14.70
  -1  -8   1   51.19   13.40
  -1  -8   1   71.49   15.80
  -1  -8   1   35.50   12.10
  -1  -8   1   49.80   11.90
  -1  -8   1   52.09   13.80
  -1  -8   1   60.69   16.20
   1   8  -1   47.50   12.10
   1   8  -1   38.30   13.30
   1   8  -1   65.39   13.40
   1   8  -1   66.59   12.60
   1   8  -1   42.50   12.80
   1   8  -1   70.29   16.00
   0  -7   1  272.17   52.29
   0  -7   1  290.77   52.09
   0  -7   1  285.07   52.59
   0  -7   1  303.57   51.99
   0  -7   1  320.37   53.19
   0  -7   1  245.18   52.49
   0  -7   1  266.07   52.89
   0  -7   1  290.77   52.99
   0  -7   1  262.17   52.59
   0  -7   1  258.17   52.39
   0  -7   1  281.67   53.09
   0  -7   1  280.47   51.79
   0  -7   1  283.47   52.09
   0  -7   1  282.87   52.29
   0   7  -1  291.17   52.49
   0   7  -1  281.77   52.59
   0   7  -1  269.97   52.59
   0   7  -1  255.67   51.89
   0   7  -1  243.48   51.39
   0   7  -1  256.37   52.59
   0   7  -1  287.37   51.79
   0   7  -1  291.87   51.69
   0   7  -1  277.67   52.79
   0   7  -1  268.47   52.29
   0   7  -1  258.67   51.69
   1  -6   1   72.89   16.20
   1  -6   1   99.19   17.60
   1  -6   1   61.39   15.50
   1  -6   1   57.99   15.40
   1  -6   1   73.49   15.40
   1  -6   1   65.99   16.00
   1  -6   1   74.09   16.00
   1  -6   1  103.09   17.40
   1  -6   1   86.19   17.70
   1  -6   1   46.50   15.60
   1  -6   1   40.90   15.70
  -1   6  -1   73.89   16.00
  -1   6  -1  121.99   18.00
  -1   6  -1   51.49   14.90
  -1   6  -1   43.30   15.50
  -1   6  -1   54.29   15.30
  -1   6  -1   72.99   14.40
  -1   6  -1   75.59   16.30
  -1   6  -1   73.89   15.10
  -1   6  -1   88.29   16.90
  -1   6  -1   78.39   16.90
  -1   6  -1   57.09   15.00
  -1   6  -1   70.99   15.40
  -1   6  -1   52.69   15.30
  -1   6  -1   56.79   15.10
   2  -5   1  156.48   33.10
   2  -5   1  144.19   33.50
   2  -5   1  161.48   31.30
   2  -5   1  122.59   31.30
   2  -5   1  128.29   31.30
   2  -5   1  121.99   32.10
   2  -5   1  153.48   32.00
   2  -5   1  175.48   33.20
   2  -5   1  205.78   34.10
   2  -5   1  179.18   30.80
  -2   5  -1  163.88   32.50
  -2   5  -1  195.18   32.50
  -2   5  -1  140.59   33.00
  -2   5  -1  188.68   33.90
  -2   5  -1  196.38   31.80
  -2   5  -1  131.29   32.00
  -2   5  -1  105.59   32.10
  -2   5  -1  159.78   32.60
  -2   5  -1  146.79   31.80
  -2   5  -1  180.48   32.70
  -2   5  -1  185.98   33.30
  -2   5  -1  206.08   33.70
  -2   5  -1  157.08   32.70
   3  -4   1   20.60   12.00
   3  -4   1   14.80    9.30
   3  -4   1   36.90   15.40
   3  -4   1   32.80   13.10
   3  -4   1   29.20   12.60
   3  -4   1   54.59   18.60
  -3   4  -1   35.00   11.80
  -3   4  -1   27.40   15.40
  -3   4  -1   16.70   13.10
  -3   4  -1   30.50   15.00
  -3   4  -1   16.90   11.80
  -3   4  -1   28.20   11.10
  -3   4  -1   41.20   18.50
  -3   4  -1   54.99   13.70
  -3   4  -1   40.30   12.10
  -3   4  -1   43.10   13.30
   4  -3   1   14.70   15.20
   4  -3   1   14.50   10.20
   4  -3   1   14.00   10.50
   4  -3   1   11.30   11.80
  -4   3  -1   11.00   12.40
  -4   3  -1   -7.10   11.60
  -4   3  -1   20.40   13.20
  -4   3  -1  -11.00   13.20
  -4   3  -1    5.30   10.20
  -4   3  -1   15.90   17.70
  -4   3  -1   15.50   17.10
  -4   3  -1   -5.50   10.60
  -3 -11   1   13.10   15.80
  -3 -11   1   13.70   17.10
  -3 -11   1    0.50   11.40
  -3 -11   1   -0.50   19.40
   3  11  -1    0.10   11.10
   3  11  -1    1.30   10.20
  -2 -10   1   10.00    9.20
  -2 -10   1    1.10    7.70
  -2 -10   1  -13.20   14.50
  -2 -10   1  -11.40    8.60
  -2 -10   1    8.60   12.30
  -2 -10   1   28.80    9.70
  -2 -10   1   10.80   14.10
   2  10  -1   -0.90    9.60
   2  10  -1  -13.30    9.70
   2  10  -1    4.50    9.00
   2  10  -1    3.10    8.00
  -1  -9   1  114.69   26.40
  -1  -9   1  130.69   27.20
  -1  -9   1  206.78   36.40
  -1  -9   1  152.08   28.40
  -1  -9   1  120.89   26.40
  -1  -9   1  118.99   26.70
  -1  -9   1   69.29   27.20
  -1  -9   1  177.88   29.70
  -1  -9   1  161.08   32.60
  -1  -9   1  199.48   32.10
   1   9  -1  133.29   28.00
   1   9  -1   96.69   26.60
   1   9  -1  149.19   27.40
   1   9  -1  137.19   26.50
   1   9  -1  154.98   26.30
   0  -8   1  201.88   44.70
   0  -8   1  210.58   44.80
   0  -8   1  222.08   45.20
   0  -8   1  221.18   45.40
   0  -8   1  225.28   45.30
   0  -8   1  249.48   44.90
   0  -8   1  242.78   45.70
   0  -8   1  221.28   44.40
   0  -8   1  229.78   44.20
   0  -8   1  213.08   45.90
   0  -8   1  220.58   44.20
   0  -8   1  259.27   44.20
   0   8  -1  225.18   49.40
   0   8  -1  258.07   43.80
   0   8  -1  219.28   44.20
   0   8  -1  216.68   43.80
   0   8  -1  213.88   44.90
   0   8  -1  271.97   45.80
   0   8  -1  215.48   44.50
   0   8  -1  241.88   43.60
   0   8  -1  217.68   43.80
   0   8  -1  246.58   44.80
   0   8  -1  248.58   43.70
   1  -7   1   51.69   12.60
   1  -7   1   29.30   12.10
   1  -7   1   51.39   12.70
   1  -7   1   26.60   13.00
   1  -7   1   50.99   13.70
   1  -7   1   49.00   13.00
   1  -7   1   47.70   12.00
   1  -7   1   43.10   12.50
   1  -7   1   44.10   13.50
   1  -7   1   45.70   12.90
   1  -7   1   65.79   14.50
   1  -7   1   53.29   13.00
  -1   7  -1   52.79   11.20
  -1   7  -1   43.50   12.80
  -1   7  -1   41.80   12.70
  -1   7  -1   49.30   13.20
  -1   7  -1   49.50   12.20
  -1   7  -1   40.00   12.80
  -1   7  -1   32.70   12.30
  -1   7  -1   37.30   11.50
  -1   7  -1   34.50   11.50
  -1   7  -1   56.79   13.20
  -1   7  -1   58.59   13.90
  -1   7  -1   56.79   12.00
  -1   7  -1   51.49   13.90
   2  -6   1   74.39   15.70
   2  -6   1   55.59   12.70
   2  -6   1   27.60   10.70
   2  -6   1   60.29   15.20
   2  -6   1   33.80   14.60
   2  -6   1   34.90   14.00
   2  -6   1   32.60   12.50
  -2   6  -1   67.69   14.90
  -2   6  -1   62.69   14.10
  -2   6  -1   47.70   14.60
  -2   6  -1   36.50   12.20
  -2   6  -1   33.00   14.00
  -2   6  -1   50.39   13.60
  -2   6  -1   46.90   12.30
  -2   6  -1   35.00   12.20
  -2   6  -1   63.99   15.80
  -2   6  -1   46.60   13.60
  -2   6  -1   40.70   13.70
  -2   6  -1   39.20   12.20
  -2   6  -1   49.60   14.90
   3  -5   1   46.40   11.80
   3  -5   1   51.09   21.10
   3  -5   1    1.00    8.80
   3  -5   1   36.40   13.90
   3  -5   1   21.40   10.60
   3  -5   1   27.10   12.10
   3  -5   1   21.60   14.90
   3  -5   1   31.50   13.30
   3  -5   1   21.90   13.90
  -3   5  -1    0.40   11.90
  -3   5  -1   56.69   16.50
  -3   5  -1   37.40   13.20
  -3   5  -1   35.20   13.50
  -3   5  -1   45.20   13.50
  -3   5  -1   34.60   13.80
  -3   5  -1   19.00   15.80
  -3   5  -1   26.90   11.40
  -3   5  -1   49.10   14.20
  -3   5  -1   46.70   16.70
  -3   5  -1   31.70   12.60
  -3   5  -1    8.80   13.10
  -3   5  -1   32.40   11.50
   4  -4   1   14.40   12.10
   4  -4   1    3.30   11.10
   4  -4   1   -2.60    9.40
   4  -4   1   34.90   16.60
  -4   4  -1   -5.10   11.20
  -4   4  -1   11.70   17.30
  -4   4  -1   29.70   15.40
  -4   4  -1   10.40   12.80
  -4   4  -1   17.70   16.40
  -4   4  -1   13.40   12.40
  -4   4  -1    4.70   18.30
  -4   4  -1   -8.00   14.10
  -4   4  -1   27.10   18.90
  -3 -12   1   -9.60   16.50
  -3 -12   1    3.40   24.50
   3  12  -1   -4.00   10.50
  -2 -11   1   19.90   12.70
  -2 -11   1   16.30    9.80
  -2 -11   1   29.00   11.40
  -2 -11   1   14.20   17.50
  -2 -11   1   22.50   11.30
  -2 -11   1   27.60   14.50
  -2 -11   1   30.00   12.00
   2  11  -1   21.10   12.40
   2  11  -1   13.80    8.20
   2  11  -1    6.50    7.80
   2  11  -1   12.70    9.60
  -1 -10   1  333.17   50.69
  -1 -10   1  266.17   46.70
  -1 -10   1  254.87   45.50
  -1 -10   1  272.77   46.40
  -1 -10   1  215.78   45.60
  -1 -10   1  187.98   47.00
  -1 -10   1  163.48   45.30
  -1 -10   1  304.57   47.80
  -1 -10   1  232.88   47.40
  -1 -10   1  139.99   46.70
  -1 -10   1  223.48   45.30
   1  10  -1  248.18   45.60
   1  10  -1  240.88   45.30
   1  10  -1  231.38   45.90
   1  10  -1  269.57   45.40
   1  10  -1  252.67   46.80
   1  10  -1  233.08   46.20
   0  -9   1   10.10    7.40
   0  -9   1   16.10    9.70
   0  -9   1   -7.00    7.20
   0  -9   1   -8.40    9.10
   0  -9   1    9.20    9.50
   0  -9   1    3.60   11.00
   0  -9   1    1.60    6.90
   0  -9   1   -1.80    7.10
   0  -9   1    4.70   10.00
   0  -9   1    5.10    9.70
   0  -9   1    7.70   10.90
   0  -9   1   -5.90    7.80
   0  -9   1   -6.40    8.40
   0   9  -1    7.70   11.00
   0   9  -1   -3.30    6.60
   0   9  -1    9.40    7.70
   0   9  -1   -0.60    5.00
   0   9  -1    6.70    8.10
   0   9  -1    8.80    5.50
   0   9  -1   10.20    8.70
   0   9  -1    9.70    8.20
   0   9  -1   -6.30    6.90
   0   9  -1   -9.00    6.60
   0   9  -1    6.70    8.90
   1  -8   1   53.69   13.90
   1  -8   1   44.60   12.00
   1  -8   1   38.70   19.40
   1  -8   1   41.20   13.80
   1  -8   1   41.80   12.10
   1  -8   1   52.29   14.90
   1  -8   1   40.80   14.20
   1  -8   1   13.40   10.80
   1  -8   1   40.40   11.00
   1  -8   1   19.80   10.90
   1  -8   1   31.80   12.40
  -1   8  -1   43.40   13.80
  -1   8  -1   56.19   13.70
  -1   8  -1   37.90   11.70
  -1   8  -1   29.40   10.10
  -1   8  -1   15.90   10.70
  -1   8  -1   26.80   10.10
  -1   8  -1   58.49   17.10
  -1   8  -1   14.30   10.80
  -1   8  -1   44.40   11.90
  -1   8  -1   40.10   11.90
  -1   8  -1   33.60    9.90
  -1   8  -1   30.50   10.10
  -1   8  -1   27.20   10.80
   2  -7   1  421.56   78.09
   2  -7   1  366.36   78.09
   2  -7   1  457.35   78.79
   2  -7   1  379.46   77.19
   2  -7   1  395.46   78.09
   2  -7   1  460.65   77.89
  -2   7  -1  454.25   78.69
  -2   7  -1  360.56   77.99
  -2   7  -1  404.96   77.49
  -2   7  -1  381.56   78.09
  -2   7  -1  337.87   76.99
  -2   7  -1  428.76   77.69
  -2   7  -1  416.66   77.99
  -2   7  -1  410.16   77.39
  -2   7  -1  485.95   78.89
  -2   7  -1  409.86   77.89
   3  -6   1   -1.60   13.60
   3  -6   1    6.30    9.70
   3  -6   1    7.40    8.30
   3  -6   1  -12.30   11.00
   3  -6   1   -3.40   12.90
   3  -6   1   13.40   12.50
   3  -6   1   -5.70    8.60
   3  -6   1   17.20   13.60
   3  -6   1   15.40    9.30
  -3   6  -1   41.90   11.40
  -3   6  -1    4.00   10.50
  -3   6  -1   17.00   13.70
  -3   6  -1   19.80   15.10
  -3   6  -1   10.10   13.60
  -3   6  -1    2.40   10.40
  -3   6  -1    2.80   12.60
  -3   6  -1    0.80   10.80
  -3   6  -1   15.90   12.40
  -3   6  -1   22.10   13.90
  -3   6  -1  -10.20   10.80
  -3   6  -1    2.50   10.50
   4  -5   1   -4.90    9.20
   4  -5   1    4.60   11.00
   4  -5   1   12.10   15.90
   4  -5   1  -17.20   14.30
  -4   5  -1    8.20   12.20
  -4   5  -1  -12.10   11.60
  -4   5  -1   -6.60   17.10
  -4   5  -1   14.90   12.20
  -4   5  -1   13.40   15.40
  -4   5  -1   10.20   14.90
  -4   5  -1  -11.20   11.00
  -4   5  -1  -15.10   14.80
  -3 -13   1  126.59   31.80
   3  13  -1   87.19   24.70
  -2 -12   1   15.50    9.60
  -2 -12   1   24.20   12.50
  -2 -12   1   17.40   17.20
  -2 -12   1    3.20   18.00
  -2 -12   1    2.50   11.10
  -2 -12   1   17.20   14.10
  -2 -12   1   -5.70   10.10
   2  12  -1    5.00    8.10
   2  12  -1   15.90   14.70
   2  12  -1   10.30   10.00
   2  12  -1    5.60    8.90
  -1 -11   1   49.10   16.20
  -1 -11   1   47.20   12.70
  -1 -11   1   52.49   13.90
  -1 -11   1   26.70   14.40
  -1 -11   1   35.90   14.30
  -1 -11   1   21.30   12.10
  -1 -11   1   65.69   19.00
  -1 -11   1   22.60   12.90
  -1 -11   1   55.09   13.70
  -1 -11   1   39.00   14.10
  -1 -11   1   37.60   14.30
   1  11  -1   39.70   13.20
   1  11  -1   33.10   12.70
   1  11  -1   35.50   12.20
   1  11  -1   66.19   12.70
   1  11  -1   21.10   11.50
   1  11  -1   33.90   13.50
   1  11  -1   34.00   14.60
   0 -10   1  405.26   74.79
   0 -10   1  406.46   75.49
   0 -10   1  466.95   74.39
   0 -10   1  352.16   78.29
   0 -10   1  376.06   76.09
   0 -10   1  335.97   74.49
   0 -10   1  416.96   74.19
   0 -10   1  379.56   75.09
   0 -10   1  374.36   75.69
   0 -10   1  391.86   74.79
   0 -10   1  420.26   74.59
   0 -10   1  361.56   73.49
   0  10  -1  336.67   74.59
   0  10  -1  443.86   74.69
   0  10  -1  350.06   74.79
   0  10  -1  399.86   73.29
   0  10  -1  374.16   74.69
   0  10  -1  399.26   74.49
   0  10  -1  423.06   73.69
   0  10  -1  391.06   74.09
   0  10  -1  386.46   73.29
   0  10  -1  407.86   80.39
   1  -9   1  196.88   40.60
   1  -9   1  195.78   38.80
   1  -9   1  184.88   39.00
   1  -9   1  211.88   39.30
   1  -9   1  146.29   43.80
   1  -9   1  141.79   38.70
   1  -9   1  174.08   39.20
   1  -9   1  240.68   40.60
   1  -9   1  198.78   40.00
   1  -9   1  189.18   39.30
   1  -9   1  184.78   39.70
   1  -9   1  148.69   38.70
  -1   9  -1  235.58   39.50
  -1   9  -1  240.88   40.50
  -1   9  -1  225.28   38.60
  -1   9  -1  206.48   39.90
  -1   9  -1  188.98   38.80
  -1   9  -1  170.88   38.20
  -1   9  -1  187.08   37.30
  -1   9  -1  175.08   39.20
  -1   9  -1  239.88   41.10
  -1   9  -1  247.48   41.60
  -1   9  -1  136.49   38.50
  -1   9  -1  225.28   39.00
  -1   9  -1  179.98   37.80
  -1   9  -1  191.58   37.20
   2  -8   1   62.29   16.70
   2  -8   1   53.19   17.10
   2  -8   1   38.60   17.00
   2  -8   1   34.20   13.90
   2  -8   1   81.59   19.30
   2  -8   1   49.40   17.50
   2  -8   1   77.69   14.70
   2  -8   1   53.29   14.80
   2  -8   1   77.89   16.50
  -2   8  -1   42.40   14.90
  -2   8  -1   31.20   14.40
  -2   8  -1   53.79   16.00
  -2   8  -1   54.19   17.30
  -2   8  -1   38.70   16.50
  -2   8  -1   73.59   16.10
  -2   8  -1   38.30   17.00
  -2   8  -1   40.20   24.90
  -2   8  -1   47.80   16.10
  -2   8  -1  141.79   21.50
  -2   8  -1   60.89   16.80
   3  -7   1   11.20    8.10
   3  -7   1   20.20   13.30
   3  -7   1    5.00    9.70
   3  -7   1    1.70   13.80
   3  -7   1  -22.50   14.20
  -3   7  -1   30.40   15.00
  -3   7  -1   15.70   14.40
  -3   7  -1    4.90    9.90
  -3   7  -1    5.00   13.10
  -3   7  -1    8.30   10.60
  -3   7  -1   14.10   11.60
  -3   7  -1   17.30   12.40
  -3   7  -1   30.80   19.90
  -3   7  -1    9.20   11.20
  -3   7  -1    8.50   12.00
  -3   7  -1    5.20   13.10
   4  -6   1    8.10    8.80
   4  -6   1   13.60   12.60
   4  -6   1   -8.20    9.00
  -4   6  -1  -15.70   16.50
  -4   6  -1   27.60   15.50
  -4   6  -1   12.60   12.70
  -4   6  -1   -6.40   15.30
  -4   6  -1   -3.70   10.70
  -4   6  -1   21.40   18.60
  -4   6  -1   31.60   14.30
  -4   6  -1   15.20   16.20
  -4   6  -1   -4.40   16.50
  -3 -14   1    0.00   24.80
   3  14  -1   14.10   15.30
   3  14  -1   75.49   17.90
  -2 -13   1    5.20   12.90
  -2 -13   1   56.99   15.90
  -2 -13   1   44.20   20.20
  -2 -13   1   15.50   14.80
  -2 -13   1   39.90   15.50
  -2 -13   1   47.30   13.30
  -2 -13   1   88.79   28.80
   2  13  -1   63.09   15.60
   2  13  -1   57.69   13.30
   2  13  -1   12.30   10.30
   2  13  -1    9.60   14.10
  -1 -12   1  232.58   40.20
  -1 -12   1  135.19   38.00
  -1 -12   1  194.68   39.00
  -1 -12   1  128.59   40.60
  -1 -12   1  184.68   41.40
  -1 -12   1  191.68   39.10
  -1 -12   1  156.88   38.60
  -1 -12   1  215.38   41.60
  -1 -12   1  182.68   38.10
  -1 -12   1  249.58   41.00
   1  12  -1  232.18   39.20
   1  12  -1  213.28   38.60
   1  12  -1  202.68   38.50
   1  12  -1  184.28   39.20
   1  12  -1  238.08   38.20
   1  12  -1  164.48   39.30
   1  12  -1  115.79   37.60
   0 -11   1  229.98   42.90
   0 -11   1  195.48   41.90
   0 -11   1  252.27   42.40
   0 -11   1  220.68   43.10
   0 -11   1  199.98   43.60
   0 -11   1  254.87   42.00
   0 -11   1  236.78   44.30
   0 -11   1  175.48   41.50
   0 -11   1  227.78   43.30
   0 -11   1  178.48   41.10
   0 -11   1  251.67   47.70
   0  11  -1  230.38   42.40
   0  11  -1  124.09   40.70
   0  11  -1  174.88   42.20
   0  11  -1  246.58   42.00
   0  11  -1  142.09   41.20
   0  11  -1  208.88   41.80
   0  11  -1  205.38   43.20
   0  11  -1  216.38   40.20
   1 -10   1  187.18   32.20
   1 -10   1  174.98   31.60
   1 -10   1  129.09   30.00
   1 -10   1  108.89   28.60
   1 -10   1  179.48   31.90
   1 -10   1   98.39   29.00
   1 -10   1  197.88   32.10
   1 -10   1  101.79   28.50
   1 -10   1  125.59   29.40
   1 -10   1  167.98   30.30
   1 -10   1  100.69   27.60
  -1  10  -1   95.39   27.30
  -1  10  -1  109.79   28.30
  -1  10  -1  115.09   27.70
  -1  10  -1   92.59   28.90
  -1  10  -1  155.28   29.50
  -1  10  -1  118.99   29.50
  -1  10  -1  133.69   30.00
  -1  10  -1  159.28   27.90
  -1  10  -1  195.08   32.90
  -1  10  -1   89.89   28.60
  -1  10  -1  165.58   27.80
  -1  10  -1  178.58   29.40
  -1  10  -1  172.38   29.80
   2  -9   1    5.90   10.50
   2  -9   1   24.50   11.60
   2  -9   1   28.40   14.60
   2  -9   1    5.00   13.50
   2  -9   1   20.80   15.70
   2  -9   1   17.40   12.20
   2  -9   1   11.80    9.60
   2  -9   1   23.20   10.40
   2  -9   1   20.50   13.70
  -2   9  -1   17.40   11.30
  -2   9  -1   30.60   12.10
  -2   9  -1   44.70   13.90
  -2   9  -1   33.20   15.30
  -2   9  -1   23.60   11.40
  -2   9  -1   20.30   11.20
  -2   9  -1    9.10    9.80
  -2   9  -1   44.10   16.00
  -2   9  -1    5.20   12.00
  -2   9  -1   22.90   14.50
  -2   9  -1   25.10   12.90
   3  -8   1    7.10    8.30
   3  -8   1   10.00   14.90
   3  -8   1   13.30   10.90
   3  -8   1   14.30   16.50
   3  -8   1   33.40   17.10
  -3   8  -1   25.30   13.80
  -3   8  -1   15.30   16.50
  -3   8  -1   21.50   16.20
  -3   8  -1   11.10   14.00
  -3   8  -1   24.90   12.20
  -3   8  -1   25.40   15.50
  -3   8  -1    8.70   12.10
  -3   8  -1   33.50   16.90
  -3   8  -1   -5.70   12.10
   4  -7   1    5.40   11.50
   4  -7   1    2.40    9.20
   4  -7   1    7.50   12.20
   4  -7   1   -9.80   16.70
  -4   7  -1   -1.10   12.10
  -4   7  -1    9.20   18.40
  -4   7  -1    1.20   15.10
  -4   7  -1  -13.80   16.80
  -2 -14   1   29.90   14.10
  -2 -14   1   19.60   12.70
  -2 -14   1    3.30   13.40
  -2 -14   1   38.20   23.10
  -2 -14   1   10.30   19.00
   2  14  -1   -7.20    9.90
   2  14  -1   -8.80    8.90
   2  14  -1   17.00   13.90
  -1 -13   1   54.49   16.80
  -1 -13   1   10.80   16.30
  -1 -13   1   24.90   19.30
  -1 -13   1   22.50   13.00
  -1 -13   1   62.49   19.70
  -1 -13   1   40.50   15.40
  -1 -13   1   71.69   16.90
  -1 -13   1   24.40   14.80
  -1 -13   1   43.70   16.60
   1  13  -1   36.40   13.30
   1  13  -1   31.20   14.00
   1  13  -1   50.09   16.70
   1  13  -1   20.30   14.60
   1  13  -1   35.40   12.90
   0 -12   1  164.68   34.00
   0 -12   1  194.98   40.80
   0 -12   1  128.49   35.40
   0 -12   1  142.79   34.00
   0 -12   1  142.69   35.70
   0 -12   1  111.29   35.90
   0 -12   1  137.99   36.10
   0 -12   1  180.38   36.30
   0 -12   1  221.98   37.30
   0 -12   1  196.88   34.80
   0 -12   1  115.89   33.30
   0 -12   1  160.28   35.40
   0  12  -1  230.88   35.20
   0  12  -1  181.08   37.90
   0  12  -1  179.48   34.40
   0  12  -1  127.79   33.80
   0  12  -1   86.59   34.10
   0  12  -1  152.38   34.00
   0  12  -1  165.68   32.80
   1 -11   1   91.29   22.40
   1 -11   1   80.19   22.20
   1 -11   1   83.89   22.70
   1 -11   1   93.09   23.00
   1 -11   1  115.29   23.50
   1 -11   1   65.39   21.20
   1 -11   1  112.09   23.40
   1 -11   1  101.79   25.60
   1 -11   1   78.19   23.00
   1 -11   1   86.99   21.60
   1 -11   1   78.59   22.60
   1 -11   1   80.99   24.20
  -1  11  -1  112.09   22.20
  -1  11  -1   90.69   22.50
  -1  11  -1   81.69   19.80
  -1  11  -1   64.09   21.00
  -1  11  -1  117.29   23.60
  -1  11  -1  113.59   24.50
  -1  11  -1   47.80   21.30
  -1  11  -1   77.89   19.30
  -1  11  -1  116.19   21.80
  -1  11  -1   62.69   22.50
  -1  11  -1   66.29   20.70
  -1  11  -1   90.89   19.70
   2 -10   1    9.70   13.50
   2 -10   1    4.40    8.70
   2 -10   1   -6.70   10.00
   2 -10   1   -1.90   10.20
   2 -10   1   21.40   15.60
   2 -10   1    1.70   10.30
  -2  10  -1   -4.50   11.90
  -2  10  -1   19.20   15.00
  -2  10  -1   -6.80    8.80
  -2  10  -1   12.80   11.50
  -2  10  -1  -17.30    8.00
  -2  10  -1  -18.60   11.70
  -2  10  -1   27.40   15.00
  -2  10  -1   -2.90   11.10
  -2  10  -1    6.60    9.80
  -2  10  -1    3.30   13.70
   3  -9   1   30.30   17.20
   3  -9   1   -4.50    8.00
   3  -9   1    7.00   14.90
   3  -9   1   -7.30   17.00
   3  -9   1   12.90   11.00
  -3   9  -1  -13.30   11.30
  -3   9  -1   -2.30   16.00
  -3   9  -1   11.70   16.80
  -3   9  -1    0.60   14.30
  -3   9  -1    1.50   16.10
  -3   9  -1   13.40   11.10
  -3   9  -1   -5.90   10.20
  -3   9  -1   54.19   18.80
  -2 -15   1   16.50   16.50
  -2 -15   1   32.60   23.00
  -2 -15   1   40.40   14.80
  -2 -15   1   12.20   15.60
  -2 -15   1   78.79   17.00
   2  15  -1    3.20   15.10
   2  15  -1   33.30   12.40
   2  15  -1    5.70   13.50
  -1 -14   1   60.49   18.80
  -1 -14   1    1.70   15.20
  -1 -14   1   57.99   16.50
  -1 -14   1   33.20   15.40
  -1 -14   1   32.00   21.10
  -1 -14   1   56.19   17.00
  -1 -14   1   36.30   18.20
  -1 -14   1   30.50   19.00
  -1 -14   1   43.50   16.10
  -1 -14   1   17.70   14.70
   1  14  -1   24.80   12.90
   1  14  -1   19.60   14.20
   1  14  -1   28.00   13.90
   1  14  -1   57.19   14.90
   0 -13   1    7.90   14.20
   0 -13   1   11.80   16.30
   0 -13   1    6.80   17.50
   0 -13   1   23.70   13.90
   0 -13   1   44.00   15.70
   0 -13   1   32.10   14.90
   0 -13   1   19.50   14.20
   0 -13   1   32.10   14.10
   0 -13   1   10.80   16.40
   0 -13   1    2.10   11.80
   0 -13   1   26.20   15.70
   0  13  -1   37.10   14.40
   0  13  -1   16.70   12.20
   0  13  -1    2.10   12.10
   0  13  -1   18.50   13.30
   0  13  -1   11.00   14.40
   0  13  -1   26.00   13.90
   1 -12   1   79.39   27.60
   1 -12   1   83.69   21.30
   1 -12   1   88.29   29.10
   1 -12   1   90.19   20.70
   1 -12   1   83.29   22.10
   1 -12   1  102.19   21.40
   1 -12   1   87.39   23.40
   1 -12   1   67.29   20.00
  -1  12  -1   63.89   20.50
  -1  12  -1   71.49   22.10
  -1  12  -1   78.89   20.90
  -1  12  -1   52.29   20.00
  -1  12  -1   68.09   20.90
  -1  12  -1   87.39   19.60
  -1  12  -1   64.09   17.90
  -1  12  -1  110.89   24.30
  -1  12  -1   55.99   16.60
  -1  12  -1   91.59   20.20
  -1  12  -1   62.99   19.70
  -1  12  -1   36.80   16.50
   2 -11   1   95.99   27.90
   2 -11   1  136.89   29.10
   2 -11   1  118.09   26.60
   2 -11   1  114.59   25.30
   2 -11   1   82.89   29.00
   2 -11   1   76.39   25.10
   2 -11   1   86.89   28.40
  -2  11  -1  108.69   27.00
  -2  11  -1  122.29   26.00
  -2  11  -1  123.39   29.00
  -2  11  -1  158.28   31.10
  -2  11  -1  134.99   29.90
  -2  11  -1  127.69   30.30
  -2  11  -1  121.19   29.40
  -2  11  -1  100.59   27.10
  -2  11  -1  134.69   28.00
  -2  11  -1  114.89   26.40
   3 -10   1    8.40   16.50
   3 -10   1    8.00    8.70
   3 -10   1   13.90   19.30
   3 -10   1   -6.60   20.70
   3 -10   1   -4.70   10.30
  -3  10  -1   11.60   18.50
  -3  10  -1   -8.60   18.80
  -3  10  -1    4.00   16.80
  -3  10  -1    1.90   18.70
  -3  10  -1   -2.30   13.90
  -3  10  -1    3.20   13.20
  -3  10  -1   22.60   15.40
  -1 -15   1   67.99   22.50
  -1 -15   1  108.09   38.50
  -1 -15   1   61.69   23.60
  -1 -15   1   82.49   24.10
  -1 -15   1   82.39   28.70
  -1 -15   1  111.99   27.60
  -1 -15   1  130.59   33.90
  -1 -15   1   72.59   23.80
  -1 -15   1   51.79   22.60
   1  15  -1   80.49   21.80
   1  15  -1  135.09   26.60
   1  15  -1   97.29   23.10
   0 -14   1   28.50   16.50
   0 -14   1   28.00   14.50
   0 -14   1   51.09   19.50
   0 -14   1   20.90   16.50
   0 -14   1   26.20   18.00
   0 -14   1   20.80   14.70
   0 -14   1  -11.50   14.80
   0 -14   1   19.30   20.70
   0 -14   1   24.50   15.10
   0  14  -1   25.70   13.60
   0  14  -1   22.60   13.50
   0  14  -1   10.00   12.60
   1 -13   1   10.10   13.60
   1 -13   1   13.00   19.00
   1 -13   1   -2.60   16.10
   1 -13   1   28.20   13.80
   1 -13   1   31.40   17.20
   1 -13   1   11.90   15.20
   1 -13   1   12.30   15.70
   1 -13   1   13.80   14.20
  -1  13  -1   -0.20   14.50
  -1  13  -1   49.60   15.00
  -1  13  -1   33.50   16.80
  -1  13  -1   20.20   15.20
  -1  13  -1    6.70   10.00
  -1  13  -1  -19.30   10.70
  -1  13  -1    7.60    8.80
  -1  13  -1    3.60   13.30
  -1  13  -1    5.90   13.20
   2 -12   1   26.50   13.10
   2 -12   1   66.99   22.70
   2 -12   1   22.90   22.50
   2 -12   1   35.90   15.60
   2 -12   1   24.20   18.40
  -2  12  -1   56.19   14.90
  -2  12  -1    2.30   18.20
  -2  12  -1   46.80   19.20
  -2  12  -1   62.09   18.30
  -2  12  -1   28.60   20.10
  -2  12  -1   35.20   16.80
  -2  12  -1   30.40   19.20
  -2  12  -1   24.40   18.20
  -2  12  -1    3.20   17.00
   3 -11   1    4.50   11.30
   3 -11   1  -18.70   19.80
   3 -11   1    1.10    9.30
   3 -11   1   -2.30   16.50
  -3  11  -1  -10.40   19.30
  -3  11  -1  -13.60   14.50
  -3  11  -1    8.00   13.60
  -3  11  -1  -13.30   19.20
  -3  11  -1   31.80   13.60
  -3  11  -1   -5.80   12.20
  -1 -16   1   -6.80   18.70
  -1 -16   1   12.90   21.50
  -1 -16   1    8.60   15.30
  -1 -16   1   20.30   16.90
   1  16  -1   -0.70   10.40
   1  16  -1    9.80   15.20
   1  16  -1   36.30   15.60
   1  16  -1   11.90   14.80
   0 -15   1    6.80   16.20
   0 -15   1   29.60   17.20
   0 -15   1   53.99   27.60
   0 -15   1   31.10   21.90
   0 -15   1   45.60   18.70
   0 -15   1   38.40   23.50
   0 -15   1   41.20   18.30
   0 -15   1   41.30   18.20
   0  15  -1   23.30   16.20
   0  15  -1   11.70   15.00
   1 -14   1   -7.70   15.70
   1 -14   1  -17.10   13.10
   1 -14   1   19.70   15.70
   1 -14   1   -4.50   19.30
   1 -14   1   33.50   21.40
   1 -14   1   22.90   16.70
   1 -14   1    5.10   16.40
  -1  14  -1   15.30   14.30
  -1  14  -1    4.70   16.60
  -1  14  -1  -13.70    9.70
  -1  14  -1    1.10   12.20
  -1  14  -1   -6.10   15.30
  -1  14  -1    5.30   13.90
  -1  14  -1   13.60   10.20
   2 -13   1   78.09   24.60
   2 -13   1   45.10   21.80
   2 -13   1   54.69   29.10
   2 -13   1   29.80   18.30
   2 -13   1   54.39   17.40
   2 -13   1   24.80   15.90
   2 -13   1    4.90   15.00
  -2  13  -1   59.59   16.20
  -2  13  -1   48.60   19.40
  -2  13  -1   42.70   19.00
  -2  13  -1   55.09   25.10
  -2  13  -1   41.50   24.40
  -2  13  -1   45.60   18.90
  -2  13  -1   85.59   22.90
  -2  13  -1   74.89   22.80
  -2  13  -1   78.29   24.80
   0 -16   1  -24.90   21.00
   0 -16   1   -0.80   19.40
   0 -16   1   24.10   19.10
   0 -16   1    8.90   17.70
   0 -16   1   -7.90   17.40
   0  16  -1  -15.80   13.80
   0  16  -1   -5.10   14.20
   0  16  -1  -23.20   17.30
   0  16  -1    7.80   22.40
   1 -15   1   11.70   26.50
   1 -15   1  -21.50   14.30
   1 -15   1  -35.50   21.80
   1 -15   1   -9.10   17.80
   1 -15   1    1.80   17.60
  -1  15  -1    6.90   14.70
  -1  15  -1   -2.50   13.20
  -1  15  -1    5.90   16.90
  -1  15  -1   20.90   12.50
  -1  15  -1   17.30   18.00
   2 -14   1   34.80   20.20
   2 -14   1   -8.50   21.90
  -2  14  -1   24.60   20.60
  -2  14  -1   45.40   23.30
  -2  14  -1   21.00   13.10
  -2  14  -1   28.10   15.90
  -2  14  -1   21.30   19.20
  -1  15   2   11.30   15.90
  -1  15   2   29.30   15.60
  -1  15   2   28.40   12.70
  -1  15   2   26.60   18.20
  -1  15   2   -1.20   17.50
   1 -15  -2   36.50   16.80
   1 -15  -2    0.10   17.80
   1 -15  -2   37.50   21.50
   0  16   2  -11.20   14.10
   0  16   2  -18.10   14.90
   0  16   2    4.20   19.60
   0 -16  -2    2.50   19.70
   0 -16  -2   36.00   20.10
   0 -16  -2   41.70   19.40
   0 -16  -2  -27.50   17.10
   0 -16  -2   14.40   23.90
  -2  13   2   62.59   22.00
  -2  13   2   46.70   17.60
  -2  13   2   55.39   18.70
  -2  13   2   56.39   21.40
  -2  13   2   90.19   27.10
  -2  13   2  125.39   31.90
  -2  13   2   89.89   25.00
  -2  13   2   34.90   19.70
   2 -13  -2   59.79   22.40
   2 -13  -2  101.89   22.70
   2 -13  -2   77.09   26.80
   2 -13  -2   45.00   21.70
   2 -13  -2   48.80   19.00
   2 -13  -2  126.69   31.30
  -1  14   2    8.80   10.70
  -1  14   2    0.00   10.20
  -1  14   2    8.40   15.20
  -1  14   2   12.00   15.20
  -1  14   2    9.70   13.80
  -1  14   2   -3.50   13.70
   1 -14  -2   18.30   14.00
   1 -14  -2    0.00   16.40
   1 -14  -2   10.40   15.50
   1 -14  -2   18.00   19.90
   0  15   2    6.80   14.00
   0  15   2    1.80    9.70
   0  15   2    3.20   14.10
   0  15   2   15.00   13.80
   0  15   2   10.80   16.50
   0 -15  -2    6.80   18.40
   0 -15  -2    2.40   19.90
   0 -15  -2   12.10   15.10
   0 -15  -2   -9.00   11.70
   0 -15  -2   17.70   18.90
   0 -15  -2   -5.60   14.70
   0 -15  -2    3.70   16.40
   0 -15  -2   -3.20   14.60
   1  16   2  -11.10    9.60
   1  16   2   29.00   13.20
   1  16   2  -22.40   14.40
  -1 -16  -2   28.80   25.80
  -1 -16  -2   19.70   17.40
  -1 -16  -2   16.30   21.70
  -1 -16  -2   23.50   22.50
  -1 -16  -2  -12.30   14.70
  -1 -16  -2   23.80   17.10
  -3  11   2   18.30   20.90
  -3  11   2   29.50   17.40
  -3  11   2    4.90   18.30
  -3  11   2   42.80   15.20
  -3  11   2   37.00   23.10
  -3  11   2    2.10   21.30
   3 -11  -2   23.00   13.30
   3 -11  -2   25.90   18.60
   3 -11  -2   21.90   20.90
   3 -11  -2   22.70   20.70
  -2  12   2    3.50   16.30
  -2  12   2   46.10   20.10
  -2  12   2   42.60   17.30
  -2  12   2   15.40   19.10
  -2  12   2   49.10   14.00
  -2  12   2   27.10   20.80
  -2  12   2   47.00   19.10
  -2  12   2   22.70   17.80
  -2  12   2   45.00   21.90
  -2  12   2   35.10   16.50
   2 -12  -2   31.90   14.10
   2 -12  -2    7.90   11.40
   2 -12  -2    3.60   19.60
   2 -12  -2   45.90   15.00
   2 -12  -2   25.00   15.70
   2 -12  -2   67.49   20.00
  -1  13   2   25.00   11.60
  -1  13   2   28.30   14.90
  -1  13   2   14.80   15.90
  -1  13   2    7.30   13.50
  -1  13   2   20.20   12.50
  -1  13   2   13.00   17.40
  -1  13   2   31.00   13.90
  -1  13   2   22.10   14.50
   1 -13  -2    5.90   14.40
   1 -13  -2   25.50   15.30
   1 -13  -2   -3.80   18.50
   1 -13  -2   43.80   15.50
   1 -13  -2   32.30   16.00
   1 -13  -2   38.10   17.30
   1 -13  -2   41.10   17.80
   1 -13  -2   23.40   16.20
   0  14   2    3.40    8.80
   0  14   2    0.50   12.00
   0  14   2  -18.50   11.20
   0  14   2    4.80   12.60
   0  14   2   15.60   12.80
   0 -14  -2  -21.20   11.50
   0 -14  -2   38.60   20.90
   0 -14  -2   -7.30   13.50
   0 -14  -2    5.90   15.30
   0 -14  -2    8.30   15.60
   0 -14  -2    3.40   13.30
   0 -14  -2   11.10   12.00
   0 -14  -2  -10.00   13.50
   0 -14  -2   11.80   15.70
   0 -14  -2  -10.60   13.30
   1  15   2   35.10   20.30
   1  15   2   62.19   21.20
   1  15   2   73.09   18.90
   1  15   2   66.69   19.60
  -1 -15  -2  117.29   24.20
  -1 -15  -2   53.49   22.50
  -1 -15  -2   56.29   24.20
  -1 -15  -2   47.30   20.00
  -1 -15  -2  100.59   23.40
  -1 -15  -2  103.49   22.30
  -1 -15  -2   88.89   29.50
  -1 -15  -2   58.09   26.10
  -1 -15  -2   67.39   22.60
  -3  10   2    7.00   13.10
  -3  10   2   12.20   16.10
  -3  10   2   -7.50   14.70
  -3  10   2  -22.40   12.00
  -3  10   2   13.60   20.80
  -3  10   2    8.50   11.30
  -3  10   2  -19.00   12.20
   3 -10  -2  -16.50   15.30
   3 -10  -2   22.60   20.40
   3 -10  -2   -8.70   16.40
   3 -10  -2  -14.30   16.60
  -2  11   2   -7.30   10.60
  -2  11   2   -2.40   11.90
  -2  11   2   35.30   16.60
  -2  11   2  -12.20   12.70
  -2  11   2    2.50   11.90
  -2  11   2    2.60   14.30
  -2  11   2   31.80   17.60
  -2  11   2   -4.60   13.00
  -2  11   2   -7.00   12.70
  -2  11   2   13.90   10.10
   2 -11  -2   30.30   12.80
   2 -11  -2   -1.80   11.30
   2 -11  -2    4.00    9.70
   2 -11  -2  -12.20   12.30
   2 -11  -2    8.60   15.80
   2 -11  -2  -11.00   14.70
   2 -11  -2   -5.00   16.50
  -1  12   2   -2.80   10.80
  -1  12   2   -5.60    7.80
  -1  12   2   -5.00   10.80
  -1  12   2   18.10   12.90
  -1  12   2  -19.80   12.90
  -1  12   2   10.40    9.70
  -1  12   2   -6.50   14.60
  -1  12   2   -0.60   12.00
   1 -12  -2   -3.90   14.60
   1 -12  -2   -2.60   11.20
   1 -12  -2  -12.10   14.00
   1 -12  -2  -13.50   14.10
   1 -12  -2    0.90   12.40
   1 -12  -2   -9.90   10.80
   1 -12  -2    4.70   13.00
   1 -12  -2   18.70   14.50
   1 -12  -2    4.30   12.00
   1 -12  -2    9.50   11.90
   0  13   2   35.20   16.50
   0  13   2   38.90   14.50
   0  13   2   57.19   16.10
   0  13   2   40.00   18.10
   0  13   2   17.60   21.30
   0  13   2   26.70   11.10
   0  13   2   47.10   14.90
   0  13   2   41.40   19.40
   0 -13  -2   20.30   17.70
   0 -13  -2   35.20   24.10
   0 -13  -2   40.20   15.10
   0 -13  -2   52.29   18.30
   0 -13  -2   27.80   17.10
   0 -13  -2   29.60   15.30
   0 -13  -2   53.19   20.80
   0 -13  -2   45.60   16.70
   0 -13  -2   18.40   14.20
   0 -13  -2   47.60   16.70
   0 -13  -2   36.80   15.90
   1  14   2   22.80   12.60
   1  14   2   13.60   16.00
   1  14   2   32.50   14.60
   1  14   2    2.20   10.80
  -1 -14  -2   21.00   13.90
  -1 -14  -2   14.00   12.20
  -1 -14  -2   21.00   15.20
  -1 -14  -2    1.00   11.60
  -1 -14  -2    8.10   17.10
  -1 -14  -2   28.30   15.70
  -1 -14  -2   -1.40   18.00
  -1 -14  -2   21.40   13.90
   2  15   2   -2.60   14.50
   2  15   2   -0.70    9.40
  -2 -15  -2    8.00   21.10
  -2 -15  -2  -10.80   14.40
  -2 -15  -2   24.10   12.80
  -2 -15  -2   14.20   21.60
  -2 -15  -2   24.30   14.90
  -2 -15  -2   17.90   14.00
  -3   9   2    4.80   11.60
  -3   9   2   13.00   10.50
  -3   9   2   11.00   16.60
  -3   9   2    5.50   16.20
  -3   9   2  -10.50   12.90
  -3   9   2   11.10   16.90
  -3   9   2   28.20   20.30
  -3   9   2   12.10   15.90
  -3   9   2    5.50   16.80
   3  -9  -2   30.80   17.80
   3  -9  -2    4.20   16.40
   3  -9  -2    6.70   11.20
  -2  10   2   13.00   10.10
  -2  10   2   -5.90    9.40
  -2  10   2   -4.00   10.80
  -2  10   2    2.30   13.80
  -2  10   2    5.80   13.80
  -2  10   2    3.30    9.90
  -2  10   2   15.50   13.40
  -2  10   2   -8.00   12.90
  -2  10   2   -8.00   11.10
  -2  10   2    1.00   10.00
   2 -10  -2   11.00   10.80
   2 -10  -2    4.10    9.50
   2 -10  -2   14.20   10.80
   2 -10  -2   -3.80   13.60
   2 -10  -2   13.50   12.50
   2 -10  -2   -0.70   10.90
   2 -10  -2    0.60   13.70
   2 -10  -2   12.90   16.20
  -1  11   2  139.59   31.70
  -1  11   2  219.08   35.20
  -1  11   2   92.49   32.90
  -1  11   2  165.18   34.50
  -1  11   2  115.59   33.20
  -1  11   2  141.39   33.40
  -1  11   2  168.18   34.90
  -1  11   2  192.48   36.70
  -1  11   2  128.79   32.10
  -1  11   2  135.29   32.30
  -1  11   2  186.08   34.30
  -1  11   2  173.88   32.40
  -1  11   2  208.48   36.40
   1 -11  -2  196.28   35.40
   1 -11  -2  101.19   34.00
   1 -11  -2  169.08   37.50
   1 -11  -2  141.49   39.20
   1 -11  -2  173.08   33.90
   1 -11  -2  115.69   33.50
   1 -11  -2  168.78   34.50
   1 -11  -2  184.48   36.30
   1 -11  -2  141.69   33.40
   1 -11  -2  198.68   35.00
   1 -11  -2  183.58   34.70
   0  12   2   81.09   24.50
   0  12   2  109.89   23.50
   0  12   2   94.09   26.70
   0  12   2  112.09   27.40
   0  12   2  100.29   23.80
   0  12   2   60.79   23.30
   0  12   2   85.79   25.20
   0  12   2  104.09   22.70
   0  12   2  106.29   24.60
   0 -12  -2  144.89   26.10
   0 -12  -2   93.29   26.50
   0 -12  -2  103.59   26.70
   0 -12  -2  127.99   26.90
   0 -12  -2   84.89   22.70
   0 -12  -2   72.79   22.50
   0 -12  -2   76.79   24.00
   0 -12  -2  160.88   24.50
   0 -12  -2   94.09   23.80
   0 -12  -2   86.79   24.50
   0 -12  -2   86.29   26.70
   0 -12  -2   79.09   23.90
   0 -12  -2  116.19   26.30
   1  13   2  204.48   34.80
   1  13   2  160.78   35.10
   1  13   2  260.37   37.90
   1  13   2  212.58   43.40
   1  13   2  272.67   38.70
   1  13   2   94.39   35.70
  -1 -13  -2  154.38   37.40
  -1 -13  -2  169.38   38.80
  -1 -13  -2  114.89   35.10
  -1 -13  -2  108.39   34.30
  -1 -13  -2  164.78   39.40
  -1 -13  -2  194.38   38.40
  -1 -13  -2  182.58   36.30
  -1 -13  -2  199.08   36.40
   2  14   2   34.40   15.60
   2  14   2   48.40   14.70
  -2 -14  -2   28.20   20.20
  -2 -14  -2  105.09   24.20
  -2 -14  -2   13.10   14.80
  -2 -14  -2   56.29   18.20
  -2 -14  -2  -18.10   21.30
  -2 -14  -2   31.90   15.20
  -4   7   2   -4.50   13.60
  -4   7   2   14.00   18.00
   4  -7  -2  -18.50   15.70
   4  -7  -2    2.80   11.70
   4  -7  -2   11.30   12.20
  -3   8   2   63.59   20.10
  -3   8   2   52.69   18.80
  -3   8   2   44.00   18.10
  -3   8   2   35.00   14.30
  -3   8   2   63.49   18.60
  -3   8   2   25.80   13.80
  -3   8   2   33.50   16.00
  -3   8   2   27.30   13.10
  -3   8   2   27.50   14.80
   3  -8  -2    8.90   16.50
   3  -8  -2   30.40   16.80
   3  -8  -2   29.30   12.70
   3  -8  -2   33.70   11.60
   3  -8  -2   32.40   16.90
  -2   9   2    4.30    8.30
  -2   9   2   -5.10   12.60
  -2   9   2    2.40   11.30
  -2   9   2    2.20   13.90
  -2   9   2   -3.00   13.00
  -2   9   2   25.70   13.00
  -2   9   2   -6.90   11.30
  -2   9   2    9.40   11.20
  -2   9   2   31.50   11.50
  -2   9   2    2.10   10.10
  -2   9   2   30.50   11.90
  -2   9   2    8.60   12.40
   2  -9  -2    4.00   13.20
   2  -9  -2    9.20   14.20
   2  -9  -2    8.40    6.70
   2  -9  -2   12.10    8.90
   2  -9  -2   15.30   10.60
   2  -9  -2    1.00   11.90
   2  -9  -2   10.30   12.60
   2  -9  -2    2.30    9.40
   2  -9  -2    1.60   10.70
   2  -9  -2    9.00   14.00
  -1  10   2  203.18   35.60
  -1  10   2  221.38   39.60
  -1  10   2  133.19   35.30
  -1  10   2  224.58   39.00
  -1  10   2  163.58   38.80
  -1  10   2  148.99   35.50
  -1  10   2  117.19   36.50
  -1  10   2  148.59   35.80
  -1  10   2  177.68   36.80
  -1  10   2  243.08   37.70
  -1  10   2  200.88   39.20
  -1  10   2  239.38   39.50
   1 -10  -2  202.58   37.90
   1 -10  -2  165.08   38.20
   1 -10  -2  232.78   42.00
   1 -10  -2  205.88   38.10
   1 -10  -2  183.38   37.20
   1 -10  -2  153.18   37.30
   1 -10  -2  147.19   36.50
   1 -10  -2  164.58   36.70
   1 -10  -2  202.18   38.00
   1 -10  -2  161.18   37.90
   0  11   2  227.38   56.29
   0  11   2  280.97   50.99
   0  11   2  229.38   49.40
   0  11   2  286.27   53.29
   0  11   2  277.47   49.99
   0  11   2  183.58   50.99
   0  11   2  251.67   50.89
   0  11   2  290.47   50.59
   0 -11  -2  198.48   52.39
   0 -11  -2  283.57   50.59
   0 -11  -2  250.17   50.69
   0 -11  -2  286.97   52.99
   0 -11  -2  242.18   52.49
   0 -11  -2  250.97   50.79
   0 -11  -2  224.38   51.39
   0 -11  -2  269.07   52.79
   0 -11  -2  286.37   50.09
   0 -11  -2  238.58   51.79
   0 -11  -2  292.97   52.49
   0 -11  -2  225.48   51.79
   0 -11  -2  324.97   51.29
   1  12   2    7.90    8.70
   1  12   2   24.80   11.30
   1  12   2  -12.40   10.30
   1  12   2   26.30   12.50
   1  12   2   -1.70    9.10
   1  12   2   37.20   10.70
   1  12   2   20.90   16.20
  -1 -12  -2   -0.40   11.70
  -1 -12  -2    9.60    9.90
  -1 -12  -2    3.80    8.90
  -1 -12  -2   20.40   14.90
  -1 -12  -2    9.20   11.10
  -1 -12  -2   13.70    9.70
  -1 -12  -2  -11.60   12.90
  -1 -12  -2   21.20   13.20
  -1 -12  -2    6.00   10.40
  -1 -12  -2  -18.90   10.50
  -1 -12  -2   -5.10   15.30
  -1 -12  -2   -5.90   10.60
   2  13   2   41.20   21.40
   2  13   2   33.90   12.90
   2  13   2   36.00   16.40
  -2 -13  -2   42.00   20.20
  -2 -13  -2   34.50   13.70
  -2 -13  -2   34.30   16.20
  -2 -13  -2   70.89   25.80
  -2 -13  -2    4.10   13.20
  -2 -13  -2   55.39   17.20
   3  14   2   19.30   15.60
  -3 -14  -2   51.89   25.50
  -4   6   2   -1.10   11.10
  -4   6   2  -24.70   13.40
  -4   6   2   14.40   17.60
  -4   6   2   -5.00   16.40
  -4   6   2   10.20   14.00
  -4   6   2   -2.40   10.50
  -4   6   2  -33.90   14.50
  -4   6   2    2.30   16.40
  -4   6   2  -13.80   17.00
   4  -6  -2    6.60   12.40
   4  -6  -2  -18.70   16.30
  -3   7   2    2.10   14.70
  -3   7   2   14.90   10.00
  -3   7   2   10.80   10.30
  -3   7   2    3.20   11.50
  -3   7   2   11.70   11.90
  -3   7   2    2.90   13.80
  -3   7   2    9.90   12.90
  -3   7   2    5.30   10.20
  -3   7   2   10.60   13.50
  -3   7   2  -20.20   12.50
  -3   7   2   20.90   11.30
   3  -7  -2  -13.20   13.70
   3  -7  -2   18.10   10.00
   3  -7  -2    0.70   13.70
   3  -7  -2  -26.30   10.60
   3  -7  -2    3.60    7.70
  -2   8   2    6.00   11.50
  -2   8   2   -0.20    9.30
  -2   8   2   15.70   10.20
  -2   8   2    9.20   13.30
  -2   8   2   -5.60   11.50
  -2   8   2   -8.10   13.00
  -2   8   2    8.70   11.20
  -2   8   2    3.00   11.70
  -2   8   2  -13.70   12.10
  -2   8   2    6.90    9.00
  -2   8   2    5.60   12.00
  -2   8   2    6.00    9.20
   2  -8  -2    5.90   12.00
   2  -8  -2   15.00    9.20
   2  -8  -2   -3.70   13.10
   2  -8  -2   14.00   10.10
   2  -8  -2    5.20   11.60
   2  -8  -2   15.00   13.40
   2  -8  -2    8.90   12.40
   2  -8  -2   10.40    7.00
   2  -8  -2   -5.20   11.20
   2  -8  -2   13.60    9.20
   2  -8  -2    9.70    8.80
   2  -8  -2   29.80   10.70
  -1   9   2  131.69   32.60
  -1   9   2  173.78   35.00
  -1   9   2  149.88   33.90
  -1   9   2  179.18   35.40
  -1   9   2  207.18   33.70
  -1   9   2  164.08   34.80
  -1   9   2  179.48   34.70
  -1   9   2  143.29   34.60
  -1   9   2  223.98   35.60
  -1   9   2  199.38   36.10
  -1   9   2  148.99   33.40
  -1   9   2  148.09   33.20
   1  -9  -2  143.49   34.90
   1  -9  -2  135.89   34.30
   1  -9  -2  152.48   35.00
   1  -9  -2  167.68   34.80
   1  -9  -2  191.68   34.80
   1  -9  -2  195.68   35.30
   1  -9  -2  218.78   35.80
   1  -9  -2  191.28   35.90
   1  -9  -2  123.89   34.70
   1  -9  -2  152.28   34.20
   1  -9  -2  164.28   35.70
   1  -9  -2  152.78   33.80
   0  10   2   20.50    9.40
   0  10   2   17.50   11.00
   0  10   2   13.30   11.20
   0  10   2    8.50    9.50
   0  10   2    1.20    9.70
   0  10   2   -1.80    8.30
   0  10   2    6.80    9.40
   0  10   2    2.30    6.40
   0  10   2    7.90    8.50
   0  10   2  -21.70   10.90
   0  10   2   11.40    6.80
   0 -10  -2    9.70    8.60
   0 -10  -2   -0.60   17.80
   0 -10  -2   -4.50   10.00
   0 -10  -2   19.30    9.30
   0 -10  -2   12.50    8.80
   0 -10  -2    9.00   10.40
   0 -10  -2    4.60   10.00
   0 -10  -2    1.10   12.00
   0 -10  -2   12.70    9.90
   0 -10  -2   14.30   14.40
   0 -10  -2  -10.60   10.20
   0 -10  -2    4.00   10.60
   0 -10  -2   12.70    9.40
   0 -10  -2   -4.00    8.30
   1  11   2  307.37   54.99
   1  11   2  281.17   55.59
   1  11   2  308.57   54.79
   1  11   2  329.97   59.69
   1  11   2  305.37   55.39
   1  11   2  318.47   54.69
   1  11   2  183.08   55.39
   1  11   2  270.37   53.89
  -1 -11  -2  286.07   55.89
  -1 -11  -2  285.47   54.99
  -1 -11  -2  231.38   57.39
  -1 -11  -2  295.87   54.89
  -1 -11  -2  288.37   55.59
  -1 -11  -2  314.37   55.89
  -1 -11  -2  347.27   58.99
  -1 -11  -2  177.58   58.39
   2  12   2   52.09   19.20
   2  12   2   23.90   15.40
   2  12   2   50.89   13.70
   2  12   2   45.20   16.20
  -2 -12  -2   13.80   13.40
  -2 -12  -2   39.60   14.60
  -2 -12  -2   35.90   15.40
  -2 -12  -2   78.19   20.90
  -2 -12  -2  105.19   26.00
  -2 -12  -2   55.89   14.50
   3  13   2   26.10   14.90
   3  13   2   76.19   18.30
  -3 -13  -2   34.90   23.00
  -3 -13  -2   24.30   14.60
  -3 -13  -2   53.29   26.40
  -4   5   2   37.60   15.50
  -4   5   2    6.10   15.60
  -4   5   2    2.50   22.80
  -4   5   2    6.50   16.30
  -4   5   2    4.30   11.40
  -4   5   2   35.80   15.40
  -4   5   2   15.40   19.00
  -4   5   2   26.30   16.40
  -4   5   2   25.70   13.50
   4  -5  -2   11.20    8.90
   4  -5  -2    0.20   10.50
   4  -5  -2    0.30   11.60
   4  -5  -2   13.60   14.80
  -3   6   2   24.30   16.00
  -3   6   2   -3.00   12.10
  -3   6   2   -0.40    9.10
  -3   6   2   -1.00   11.10
  -3   6   2   25.50   15.60
  -3   6   2  -10.80    9.30
  -3   6   2    1.70   12.40
  -3   6   2  -16.50   12.00
  -3   6   2   10.20   10.10
  -3   6   2   11.20   10.80
  -3   6   2  -11.60    9.60
  -3   6   2   14.00   16.90
   3  -6  -2    1.40   11.90
   3  -6  -2   15.30   13.70
   3  -6  -2   11.80    9.20
   3  -6  -2   30.10   15.20
   3  -6  -2    3.20    8.90
   3  -6  -2    6.30   10.40
   3  -6  -2   -0.30    7.90
   3  -6  -2   11.90    9.40
   3  -6  -2   10.90   13.90
  -2   7   2   45.20   16.40
  -2   7   2   61.39   14.90
  -2   7   2   41.70   14.70
  -2   7   2   59.39   15.10
  -2   7   2   40.60   15.90
  -2   7   2   44.70   15.70
  -2   7   2   79.59   15.30
  -2   7   2   64.89   17.30
  -2   7   2   93.19   19.00
  -2   7   2   50.79   14.40
   2  -7  -2   24.30   15.20
   2  -7  -2   30.40   13.20
   2  -7  -2   49.30   14.60
   2  -7  -2   64.89   16.90
   2  -7  -2   53.69   14.90
   2  -7  -2   82.99   18.00
   2  -7  -2   80.99   17.60
   2  -7  -2   48.10   12.40
   2  -7  -2   59.99   16.60
   2  -7  -2   39.30   15.30
   2  -7  -2   64.79   13.80
  -1   8   2  224.88   40.00
  -1   8   2  232.48   40.50
  -1   8   2  209.98   39.70
  -1   8   2  188.18   38.80
  -1   8   2  131.99   39.40
  -1   8   2  235.68   42.00
  -1   8   2  198.58   40.40
  -1   8   2  212.48   39.30
  -1   8   2  181.98   38.50
  -1   8   2  204.38   40.80
  -1   8   2  206.38   40.90
  -1   8   2  216.58   40.50
  -1   8   2  215.58   38.50
  -1   8   2  207.98   42.60
   1  -8  -2  176.78   40.20
   1  -8  -2  201.68   40.70
   1  -8  -2  207.38   43.30
   1  -8  -2  208.48   39.30
   1  -8  -2  169.68   40.30
   1  -8  -2  175.98   40.00
   1  -8  -2  229.48   40.90
   1  -8  -2  184.48   38.00
   1  -8  -2  190.48   40.50
   1  -8  -2  183.68   40.20
   1  -8  -2  214.68   39.40
   1  -8  -2  231.48   39.80
   0   9   2  248.38   39.30
   0   9   2  188.68   38.00
   0   9   2  193.98   36.60
   0   9   2  215.88   38.30
   0   9   2  168.88   35.00
   0   9   2  192.08   35.90
   0   9   2  195.48   37.20
   0   9   2  180.68   35.70
   0   9   2  163.08   36.50
   0   9   2  180.18   35.20
   0   9   2  134.89   36.80
   0  -9  -2  165.98   37.20
   0  -9  -2  204.98   38.10
   0  -9  -2  147.09   36.40
   0  -9  -2  168.38   36.60
   0  -9  -2  198.68   38.60
   0  -9  -2  191.28   37.80
   0  -9  -2  154.88   36.00
   0  -9  -2  214.68   38.00
   0  -9  -2  183.98   37.70
   0  -9  -2  202.38   35.90
   0  -9  -2  178.98   37.00
   0  -9  -2  190.88   38.30
   1  10   2  170.08   38.10
   1  10   2  224.48   39.50
   1  10   2  181.28   40.10
   1  10   2  181.88   40.60
   1  10   2  229.18   39.20
   1  10   2  143.29   39.10
   1  10   2  205.68   39.30
   1  10   2  213.08   42.30
  -1 -10  -2  188.38   39.50
  -1 -10  -2  206.28   39.00
  -1 -10  -2  201.18   41.50
  -1 -10  -2  174.98   40.10
  -1 -10  -2  225.78   39.10
  -1 -10  -2  167.78   41.20
  -1 -10  -2  217.78   44.00
  -1 -10  -2  180.58   40.60
  -1 -10  -2  219.28   42.50
  -1 -10  -2  226.28   38.90
  -1 -10  -2  243.98   40.30
   2  11   2   24.10   16.10
   2  11   2   57.09   19.30
   2  11   2   28.30   13.70
   2  11   2   60.29   14.10
   2  11   2   70.59   16.60
   2  11   2   74.69   16.60
  -2 -11  -2   82.39   21.80
  -2 -11  -2   51.99   16.30
  -2 -11  -2   62.39   15.10
  -2 -11  -2   67.79   20.90
   3  12   2   -6.20   10.40
   3  12   2   -2.40   11.30
  -3 -12  -2   14.30   18.20
  -4   4   2   25.30   19.00
  -4   4   2   20.30   13.70
  -4   4   2   23.80   12.30
  -4   4   2   46.60   19.20
  -4   4   2   45.10   15.70
  -4   4   2   -2.10   14.60
  -4   4   2   15.50   14.20
   4  -4  -2   12.30    9.70
   4  -4  -2    8.90   14.60
   4  -4  -2   25.00   13.40
   4  -4  -2   29.80   12.60
  -3   5   2   18.30   11.90
  -3   5   2   36.30   11.80
  -3   5   2   41.10   16.20
  -3   5   2   26.90   14.00
  -3   5   2   40.40   13.00
  -3   5   2   51.79   11.70
  -3   5   2   19.60   12.30
  -3   5   2   28.00   13.60
  -3   5   2   45.90   13.20
  -3   5   2   12.70    9.80
  -3   5   2   14.10   10.70
  -3   5   2   11.50   13.10
  -3   5   2   40.00   12.20
   3  -5  -2    2.60   10.70
   3  -5  -2   30.80   20.60
   3  -5  -2   34.10   11.10
   3  -5  -2   14.50    9.50
   3  -5  -2   14.50   17.30
   3  -5  -2   18.60    8.30
   3  -5  -2   24.70   13.00
   3  -5  -2   17.70   10.00
   3  -5  -2   36.70   11.60
  -2   6   2    5.30    8.00
  -2   6   2    7.60   10.20
  -2   6   2    2.20    8.00
  -2   6   2    0.40    9.50
  -2   6   2    3.20   14.00
  -2   6   2    1.60   10.00
  -2   6   2    6.90   10.30
  -2   6   2   21.60   10.00
  -2   6   2   -0.40    8.70
  -2   6   2    4.70    7.80
  -2   6   2    8.60    7.60
  -2   6   2   13.90    8.70
  -2   6   2   10.80    9.20
   2  -6  -2   21.10   13.70
   2  -6  -2   18.40   10.80
   2  -6  -2    4.10    7.20
   2  -6  -2   12.20    5.90
   2  -6  -2   17.00   11.20
   2  -6  -2   -5.80    8.70
   2  -6  -2   -3.80    9.90
   2  -6  -2    5.50    7.20
   2  -6  -2   -1.60    8.30
   2  -6  -2    1.70    7.10
   2  -6  -2    5.30    7.30
  -1   7   2   65.79   18.50
  -1   7   2   83.19   19.70
  -1   7   2   60.39   17.20
  -1   7   2   81.39   17.50
  -1   7   2  106.29   19.80
  -1   7   2   80.69   18.80
  -1   7   2   91.59   18.30
  -1   7   2   81.79   18.90
  -1   7   2  100.19   19.00
  -1   7   2   61.19   17.30
  -1   7   2   73.49   18.70
  -1   7   2   80.99   19.10
   1  -7  -2   99.19   19.90
   1  -7  -2   86.29   19.00
   1  -7  -2   97.39   20.10
   1  -7  -2  113.39   17.40
   1  -7  -2  115.29   19.70
   1  -7  -2   89.89   19.70
   1  -7  -2   56.59   17.50
   1  -7  -2   31.20   17.70
   1  -7  -2   70.59   18.30
   1  -7  -2   82.29   19.50
   1  -7  -2   64.19   18.20
   1  -7  -2   91.19   20.30
   1  -7  -2  105.09   20.20
   0   8   2   27.80   14.20
   0   8   2   17.80    8.30
   0   8   2   24.90    8.10
   0   8   2   11.90    8.90
   0   8   2   16.90    7.00
   0   8   2   21.90    9.00
   0   8   2   20.80   10.40
   0   8   2   19.50    8.70
   0   8   2    4.70    7.60
   0   8   2   24.10    7.00
   0  -8  -2   32.10   11.20
   0  -8  -2   13.90    9.30
   0  -8  -2    8.30   10.50
   0  -8  -2    3.60    9.00
   0  -8  -2   16.40    7.70
   0  -8  -2   11.20    7.10
   0  -8  -2   19.00    8.50
   0  -8  -2    9.50    8.60
   0  -8  -2    8.10    8.10
   0  -8  -2   10.10    7.70
   0  -8  -2    6.30   10.30
   0  -8  -2   22.00    9.20
   0  -8  -2   19.20    8.80
   0  -8  -2   17.40    9.30
   1   9   2   38.10   15.20
   1   9   2   14.90    9.20
   1   9   2   21.30    8.60
   1   9   2    6.40    8.40
   1   9   2   18.10    8.30
   1   9   2   30.70    8.10
   1   9   2   -4.50    9.20
   1   9   2   13.80    8.50
   1   9   2   11.00    6.50
  -1  -9  -2   10.60   10.70
  -1  -9  -2   21.20    8.70
  -1  -9  -2   27.00   11.90
  -1  -9  -2   25.20   10.30
  -1  -9  -2    8.50    8.20
  -1  -9  -2   13.90    7.70
  -1  -9  -2   17.40    7.50
  -1  -9  -2   30.70   13.00
  -1  -9  -2   18.50    7.90
   2  10   2   11.40   12.00
   2  10   2   16.00    9.70
   2  10   2   22.40    8.90
   2  10   2   46.00   15.40
   2  10   2   29.10   11.40
   2  10   2    1.20    7.60
  -2 -10  -2   23.00   10.90
  -2 -10  -2   25.40   16.60
  -2 -10  -2   14.10    9.50
  -2 -10  -2   11.30   13.70
  -2 -10  -2   20.40   13.80
   3  11   2   19.40   11.50
   3  11   2   20.50   11.00
  -3 -11  -2    7.20   19.70
  -3 -11  -2   -4.00   13.60
  -3 -11  -2   15.50   16.30
  -3 -11  -2   42.00   19.40
  -4   3   2   38.70   14.80
  -4   3   2    2.70   16.00
  -4   3   2   25.40   19.70
  -4   3   2   44.20   15.60
  -4   3   2  -11.90   10.40
  -4   3   2   32.00   14.00
  -4   3   2    5.40   13.70
  -4   3   2   65.59   14.60
   4  -3  -2   28.80   10.80
   4  -3  -2   45.80   16.10
   4  -3  -2   43.80   13.50
  -3   4   2    1.90    8.70
  -3   4   2   29.60   19.00
  -3   4   2   -1.80    8.80
  -3   4   2   16.60   13.20
  -3   4   2   15.00    9.30
  -3   4   2    6.80    9.90
  -3   4   2    9.10   10.70
  -3   4   2   -6.20    9.60
  -3   4   2  -16.10   15.70
   3  -4  -2    4.30    7.50
   3  -4  -2    2.30    8.30
   3  -4  -2   -5.70    7.60
   3  -4  -2   -8.50    6.20
   3  -4  -2    5.50   12.00
   3  -4  -2   -4.50   11.40
   3  -4  -2    8.40   10.70
   3  -4  -2   14.30   13.10
   3  -4  -2  -22.80   10.60
  -2   5   2   25.70   10.70
  -2   5   2   37.90   11.90
  -2   5   2   33.60   10.50
  -2   5   2   27.20   12.40
  -2   5   2   45.40   12.40
  -2   5   2   27.50   13.70
  -2   5   2   48.20   11.40
  -2   5   2   21.60   10.40
  -2   5   2   57.89   13.80
  -2   5   2   43.10   13.50
  -2   5   2   19.00   11.30
  -2   5   2   48.70   12.30
  -2   5   2   25.10   10.00
   2  -5  -2   22.30   10.90
   2  -5  -2   32.80   10.40
   2  -5  -2   45.70   13.20
   2  -5  -2   52.29   12.70
   2  -5  -2   59.09   13.40
   2  -5  -2   34.10   10.10
   2  -5  -2   40.00   12.00
   2  -5  -2   22.00    9.40
   2  -5  -2   55.99   15.70
   2  -5  -2   30.20    8.70
  -1   6   2  237.28   46.10
  -1   6   2  227.88   46.00
  -1   6   2  257.67   46.90
  -1   6   2  266.77   46.50
  -1   6   2  242.58   45.80
  -1   6   2  235.48   46.70
  -1   6   2  285.97   46.50
  -1   6   2  240.88   46.20
  -1   6   2  236.08   45.80
  -1   6   2  243.78   47.00
  -1   6   2  258.57   46.50
   1  -6  -2  253.37   46.40
   1  -6  -2  238.68   46.20
   1  -6  -2  217.58   46.10
   1  -6  -2  247.78   45.90
   1  -6  -2  218.28   45.80
   1  -6  -2  244.98   46.60
   1  -6  -2  287.57   47.00
   1  -6  -2  236.88   46.50
   1  -6  -2  223.38   46.90
   1  -6  -2  215.18   45.00
   1  -6  -2  240.28   46.70
   1  -6  -2  232.18   46.40
   0   7   2  171.58   29.80
   0   7   2  163.08   30.90
   0   7   2  123.09   28.50
   0   7   2  141.89   28.90
   0   7   2  144.69   29.50
   0   7   2  167.78   31.70
   0   7   2  191.68   30.80
   0   7   2  133.99   29.50
   0   7   2  136.09   30.30
   0   7   2  156.38   30.00
   0   7   2  155.88   28.50
   0   7   2  127.99   28.60
   0  -7  -2  143.79   30.30
   0  -7  -2  149.69   29.10
   0  -7  -2  131.89   30.20
   0  -7  -2  160.58   30.00
   0  -7  -2  147.89   30.80
   0  -7  -2  137.39   29.30
   0  -7  -2  111.19   33.70
   0  -7  -2  161.28   31.30
   0  -7  -2  144.69   31.00
   0  -7  -2  156.48   29.60
   0  -7  -2  134.59   28.70
   0  -7  -2  168.98   31.10
   0  -7  -2  160.58   29.70
   0  -7  -2  137.39   28.60
   0  -7  -2  191.98   29.90
   1   8   2   -8.40    7.90
   1   8   2   -0.30    7.30
   1   8   2   18.00   10.00
   1   8   2   -1.30    6.60
   1   8   2    9.30   10.00
   1   8   2   10.30    7.00
  -1  -8  -2    2.90    5.90
  -1  -8  -2   21.10   10.80
  -1  -8  -2   -9.20    6.80
  -1  -8  -2    2.70    5.70
  -1  -8  -2    9.00    6.80
  -1  -8  -2    6.00    7.70
  -1  -8  -2   15.00    6.90
  -1  -8  -2    3.60    5.70
  -1  -8  -2    5.30    9.70
  -1  -8  -2    3.80    8.60
   2   9   2  113.29   26.50
   2   9   2  119.69   29.30
   2   9   2  119.89   27.50
   2   9   2  159.38   28.30
   2   9   2  202.48   33.80
  -2  -9  -2   99.39   29.50
  -2  -9  -2  177.18   31.90
  -2  -9  -2  143.19   35.30
  -2  -9  -2  140.99   27.70
  -2  -9  -2  133.49   28.80
   3  10   2  124.99   24.10
   3  10   2   93.09   17.50
   3  10   2   40.40   15.10
  -3 -10  -2   98.99   23.60
  -3 -10  -2   13.90   17.10
  -3 -10  -2   54.79   18.40
   4  11   2   -9.70   10.30
   4  11   2    4.70   12.00
  -4 -11  -2    4.10   15.10
  -4 -11  -2    8.10   20.00
  -4 -11  -2   20.00   25.90
  -4   2   2   -8.20   15.20
  -4   2   2    0.60    9.40
  -4   2   2    8.60   11.70
  -4   2   2   -3.90   15.80
  -4   2   2    0.00   10.20
  -4   2   2   -4.50   12.00
  -4   2   2    7.10   14.70
  -4   2   2   18.00   11.20
   4  -2  -2   13.30   13.50
   4  -2  -2   -1.10   10.40
   4  -2  -2   10.80    9.20
   4  -2  -2    4.00   12.80
   4  -2  -2  -25.90   13.20
  -3   3   2   55.59   13.00
  -3   3   2   44.40   15.60
  -3   3   2   49.40   12.90
  -3   3   2   51.99   14.40
  -3   3   2   68.99   14.40
  -3   3   2   40.90   14.60
  -3   3   2   63.69   17.60
  -3   3   2   54.49   14.40
  -3   3   2   49.40   12.70
   3  -3  -2   36.40   11.00
   3  -3  -2   46.60   11.80
   3  -3  -2   53.19   14.30
   3  -3  -2    2.80   10.30
   3  -3  -2   41.40   15.70
   3  -3  -2   40.00   11.40
   3  -3  -2   16.30    9.90
   3  -3  -2   18.00   13.30
  -2   4   2   27.50   14.90
  -2   4   2   42.10   10.90
  -2   4   2   65.09   14.70
  -2   4   2   49.80   13.10
  -2   4   2   54.89   13.40
  -2   4   2   35.70   11.00
  -2   4   2   41.10   11.80
  -2   4   2   60.39   12.90
  -2   4   2   54.59   13.30
  -2   4   2   48.30   12.60
  -2   4   2   38.70   11.70
  -2   4   2   24.30   11.20
  -2   4   2   58.19   12.80
   2  -4  -2   35.90   10.80
   2  -4  -2   40.50    9.70
   2  -4  -2   28.30   11.70
   2  -4  -2   76.19   14.60
   2  -4  -2   46.40   10.30
   2  -4  -2   88.69   14.80
   2  -4  -2   18.20   10.10
   2  -4  -2   44.90   10.70
   2  -4  -2   30.20   11.90
   2  -4  -2   50.59   12.90
   2  -4  -2   47.10   13.40
  -1   5   2   83.79   16.90
  -1   5   2   70.99   15.40
  -1   5   2   70.09   14.30
  -1   5   2   55.39   16.10
  -1   5   2   78.59   16.30
  -1   5   2   89.89   17.80
  -1   5   2   84.79   16.70
  -1   5   2   86.09   16.70
  -1   5   2   80.19   15.50
  -1   5   2   89.29   17.30
  -1   5   2   69.59   15.60
  -1   5   2   66.59   15.40
   1  -5  -2   69.59   17.00
   1  -5  -2   66.49   16.40
   1  -5  -2   62.59   15.40
   1  -5  -2   54.19   16.30
   1  -5  -2   52.69   13.80
   1  -5  -2   89.39   17.10
   1  -5  -2   40.30   15.50
   1  -5  -2   71.19   15.30
   1  -5  -2   64.79   15.60
   1  -5  -2   86.99   15.90
   1  -5  -2   74.89   16.40
   0   6   2  136.19   24.50
   0   6   2  118.59   23.50
   0   6   2   91.69   23.00
   0   6   2  113.29   22.10
   0   6   2  133.19   24.10
   0   6   2  113.39   22.90
   0   6   2  107.69   22.10
   0   6   2  105.59   21.80
   0   6   2  122.29   23.60
   0   6   2   94.39   22.70
   0   6   2  111.59   22.00
   0   6   2  112.09   22.50
   0  -6  -2  115.49   23.70
   0  -6  -2  118.59   23.90
   0  -6  -2   91.89   22.10
   0  -6  -2   96.59   21.60
   0  -6  -2  101.09   23.20
   0  -6  -2  129.09   22.30
   0  -6  -2  103.99   22.80
   0  -6  -2   98.29   23.30
   0  -6  -2  120.19   23.10
   0  -6  -2  104.29   23.70
   0  -6  -2  113.49   22.50
   0  -6  -2  118.79   23.60
   0  -6  -2  117.19   22.70
   1   7   2  235.18   50.29
   1   7   2  244.88   50.19
   1   7   2  242.48   51.19
   1   7   2  293.57   51.39
   1   7   2  253.47   49.50
   1   7   2  268.67   49.60
   1   7   2  251.97   49.00
  -1  -7  -2  274.37   49.99
  -1  -7  -2  246.58   50.09
  -1  -7  -2  264.37   49.60
  -1  -7  -2  271.17   50.79
  -1  -7  -2  260.77   49.20
  -1  -7  -2  300.87   52.19
  -1  -7  -2  293.57   51.09
  -1  -7  -2  271.17   49.40
   2   8   2   78.09   18.90
   2   8   2   65.69   18.20
   2   8   2   78.39   20.20
   2   8   2   95.09   24.30
  -2  -8  -2   84.29   22.20
  -2  -8  -2  100.79   18.50
  -2  -8  -2  138.09   25.60
  -2  -8  -2   72.09   20.30
  -2  -8  -2   76.59   18.60
   3   9   2  138.89   27.90
   3   9   2  114.49   22.20
   3   9   2  102.39   22.00
  -3  -9  -2  111.69   26.90
  -3  -9  -2   64.59   23.20
  -3  -9  -2   47.90   22.50
  -3  -9  -2  132.49   30.40
   4  10   2   -5.00   10.20
   4  10   2   16.90   14.50
  -4 -10  -2    9.70   16.00
  -4 -10  -2   18.90   19.50
  -4 -10  -2   -8.90   25.00
  -4 -10  -2   13.90   14.10
  -4   1   2   87.09   20.70
  -4   1   2   64.79   18.30
  -4   1   2   55.89   20.50
  -4   1   2   94.69   24.30
  -4   1   2   59.89   18.00
   4  -1  -2   75.69   19.70
   4  -1  -2   31.30   15.50
   4  -1  -2   92.69   18.60
   4  -1  -2   68.39   19.60
  -3   2   2   16.00    9.00
  -3   2   2   19.70   14.50
  -3   2   2    6.50   11.50
  -3   2   2   11.60    9.60
  -3   2   2   20.30    9.90
  -3   2   2   24.70    9.80
  -3   2   2   21.20   11.10
  -3   2   2   17.20   10.00
  -3   2   2   14.20   10.60
   3  -2  -2    7.90    8.50
   3  -2  -2   31.70    9.60
   3  -2  -2   25.80   10.90
   3  -2  -2   13.10   12.10
   3  -2  -2   22.20    9.10
   3  -2  -2   12.60   11.30
   3  -2  -2    7.80    7.50
   3  -2  -2   10.70    7.50
  -2   3   2    2.30    5.80
  -2   3   2   10.20    6.40
  -2   3   2    0.90    8.00
  -2   3   2   26.30    9.20
  -2   3   2   18.70    7.60
  -2   3   2   10.90    7.20
  -2   3   2   10.50    7.00
  -2   3   2   19.50   10.10
  -2   3   2   -1.70    7.40
   2  -3  -2    6.00    4.80
   2  -3  -2    3.90    6.80
   2  -3  -2    2.20    8.30
   2  -3  -2    5.00    5.80
   2  -3  -2   11.40    5.50
   2  -3  -2   21.60    8.80
   2  -3  -2   16.30    5.90
   2  -3  -2   14.60    6.20
   2  -3  -2   12.40    9.80
  -1   4   2  116.99   28.50
  -1   4   2  159.08   29.10
  -1   4   2  140.09   27.30
  -1   4   2  171.48   29.20
  -1   4   2  136.59   28.60
  -1   4   2  120.19   28.80
  -1   4   2  159.68   28.90
  -1   4   2  131.39   27.70
  -1   4   2  148.19   28.20
  -1   4   2  150.58   28.60
  -1   4   2  123.29   28.10
  -1   4   2  186.18   30.00
   1  -4  -2  111.39   27.70
   1  -4  -2  125.79   28.30
   1  -4  -2  104.59   28.20
   1  -4  -2  146.19   27.20
   1  -4  -2  186.88   29.30
   1  -4  -2  189.58   29.30
   1  -4  -2  201.58   30.10
   1  -4  -2  119.59   28.00
   1  -4  -2  184.18   29.80
   1  -4  -2  143.49   27.90
   1  -4  -2  146.89   28.80
   1  -4  -2  127.89   28.20
   0   5   2    1.70    6.00
   0   5   2   11.10    6.30
   0   5   2    0.00    6.20
   0   5   2    9.50    5.20
   0   5   2   17.30    7.00
   0   5   2   12.30    5.90
   0   5   2   13.40    5.10
   0   5   2    6.60    6.20
   0   5   2    7.10    7.80
   0   5   2    7.90    5.00
   0   5   2    4.90    6.70
   0  -5  -2    3.60    6.00
   0  -5  -2    3.40    5.40
   0  -5  -2   12.70    5.80
   0  -5  -2   10.40    7.30
   0  -5  -2    1.20    6.80
   0  -5  -2   10.70    5.80
   0  -5  -2    4.30    5.60
   0  -5  -2    4.10    4.90
   0  -5  -2    5.80    7.80
   0  -5  -2    4.60    7.60
   0  -5  -2   13.10    6.90
   0  -5  -2    4.80    5.80
   0  -5  -2   -5.00    7.00
   0  -5  -2   -2.00    7.50
   0  -5  -2    0.50    6.60
   1   6   2  456.55   85.59
   1   6   2  427.76   85.69
   1   6   2  470.85   86.69
   1   6   2  478.55   85.49
   1   6   2  445.56   86.19
  -1  -6  -2  464.95   85.79
  -1  -6  -2  449.66   85.59
  -1  -6  -2  503.65   86.49
  -1  -6  -2  452.35   85.79
  -1  -6  -2  464.35   85.89
  -1  -6  -2  488.85   86.69
  -1  -6  -2  447.76   86.49
   2   7   2   16.20    9.30
   2   7   2   25.80    9.70
   2   7   2   30.70    9.30
   2   7   2   24.70   11.60
  -2  -7  -2   11.50   11.50
  -2  -7  -2   25.10   12.80
  -2  -7  -2   17.90   11.00
   3   8   2   28.20   10.30
   3   8   2   26.30   14.10
   3   8   2   17.40   10.00
  -3  -8  -2   25.20   11.80
  -3  -8  -2   23.70   15.70
  -3  -8  -2   36.10   18.70
  -3  -8  -2    7.40   11.20
   4   9   2   36.30   13.90
   4   9   2   57.69   15.60
  -4  -9  -2   52.09   18.10
  -4  -9  -2   61.99   25.60
  -4  -9  -2   59.19   21.70
  -4  -9  -2   58.89   18.70
  -4  -9  -2   25.20   14.30
  -4  -9  -2   11.20   15.60
  -4  -9  -2   38.50   16.50
  -4   0   2   35.80   13.80
  -4   0   2   60.89   22.30
  -4   0   2    6.70   14.40
  -4   0   2    1.00   11.00
  -4   0   2    8.90   11.40
   4   0  -2    4.60    9.20
   4   0  -2    1.90   11.40
   4   0  -2   36.90   14.20
  -3   1   2   20.70    9.80
  -3   1   2   17.50   13.40
  -3   1   2   18.60   11.00
  -3   1   2    3.40    7.60
  -3   1   2   39.50   10.30
  -3   1   2    3.00    8.90
  -3   1   2    3.00    9.80
  -3   1   2   18.20   12.50
   3  -1  -2    9.40   12.00
   3  -1  -2   10.00   10.40
   3  -1  -2   22.90    7.80
   3  -1  -2   22.40    8.50
   3  -1  -2    9.90    9.90
   3  -1  -2   11.30    8.90
  -2   2   2   57.59   20.90
  -2   2   2   96.79   21.00
  -2   2   2  138.49   22.60
  -2   2   2   94.39   19.90
  -2   2   2  115.49   20.70
  -2   2   2   95.79   19.70
  -2   2   2  139.59   22.00
  -2   2   2  108.09   20.80
   2  -2  -2   86.79   19.10
   2  -2  -2   54.89   19.20
   2  -2  -2  110.29   18.90
   2  -2  -2   76.79   19.10
   2  -2  -2   92.79   19.80
   2  -2  -2  118.89   21.50
   2  -2  -2  114.89   20.80
  -1   3   2  281.47   50.59
  -1   3   2  278.87   50.19
  -1   3   2  301.97   50.29
  -1   3   2  262.57   49.70
  -1   3   2  289.77   50.49
  -1   3   2  278.57   50.09
  -1   3   2  270.57   50.69
  -1   3   2  260.87   50.59
  -1   3   2  243.28   51.79
  -1   3   2  290.17   50.39
  -1   3   2  277.17   50.49
  -1   3   2  331.57   51.19
  -1   3   2  267.57   50.19
  -1   3   2  258.27   50.69
   1  -3  -2  282.67   49.99
   1  -3  -2  266.57   49.70
   1  -3  -2  266.07   50.49
   1  -3  -2  249.08   50.49
   1  -3  -2  254.17   50.09
   1  -3  -2  231.98   50.39
   1  -3  -2  210.88   51.29
   1  -3  -2  218.68   50.49
   1  -3  -2  282.57   50.19
   1  -3  -2  249.58   50.39
   0   4   2 1236.78  221.78
   0   4   2 1190.18  221.88
   0   4   2 1219.98  221.18
   0   4   2 1221.78  221.48
   0   4   2 1253.67  221.28
   0   4   2 1261.17  221.38
   0   4   2 1247.58  221.78
   0   4   2 1188.08  221.58
   0   4   2 1205.08  221.48
   0   4   2 1303.77  221.68
   0   4   2 1165.08  221.88
   0   4   2 1154.78  221.48
   0  -4  -2 1230.28  221.28
   0  -4  -2 1159.88  221.78
   0  -4  -2 1138.79  221.38
   0  -4  -2 1254.87  221.68
   0  -4  -2 1186.88  221.78
   0  -4  -2 1216.38  221.28
   0  -4  -2 1195.68  221.78
   0  -4  -2 1172.78  221.48
   0  -4  -2 1183.98  221.88
   0  -4  -2 1152.08  221.58
   0  -4  -2 1229.98  221.48
   0  -4  -2 1214.88  221.58
   0  -4  -2 1188.98  221.58
   0  -4  -2 1256.07  221.78
   0  -4  -2 1111.49  221.58
   1   5   2  111.19   19.40
   1   5   2   89.69   20.60
   1   5   2   79.19   20.90
   1   5   2   86.99   19.60
   1   5   2  103.09   19.80
  -1  -5  -2  116.99   20.20
  -1  -5  -2   64.19   20.30
  -1  -5  -2  104.39   19.60
  -1  -5  -2   89.09   19.70
  -1  -5  -2   97.49   20.00
  -1  -5  -2   92.69   18.80
  -1  -5  -2   80.59   20.50
   2   6   2  221.08   44.40
   2   6   2  259.27   44.40
   2   6   2  217.18   46.10
   2   6   2  218.98   45.10
  -2  -6  -2  245.68   46.00
  -2  -6  -2  227.78   45.60
  -2  -6  -2  233.68   45.80
   3   7   2   98.99   21.20
   3   7   2  122.99   23.80
   3   7   2   88.29   23.20
  -3  -7  -2  116.29   23.10
  -3  -7  -2   95.99   27.00
  -3  -7  -2   66.99   22.40
   4   8   2    4.10    9.80
   4   8   2   10.30    9.50
  -4  -8  -2  -19.20   20.40
  -4  -8  -2    6.00   10.90
  -4  -8  -2   10.60   12.90
  -4  -8  -2   12.20   17.30
  -4  -8  -2   16.30   14.60
  -4  -8  -2    7.70   13.70
  -4  -1   2   -4.40   14.20
  -4  -1   2  -12.70    9.00
  -4  -1   2    9.10   12.50
  -4  -1   2   -5.50    9.60
  -4  -1   2  -19.60   12.40
  -4  -1   2   -1.00   10.00
   4   1  -2   -0.70   13.40
   4   1  -2   -4.80   10.40
   4   1  -2    0.20    8.00
  -3   0   2   -4.20    9.30
  -3   0   2   15.50    7.90
  -3   0   2   -7.40    8.30
  -3   0   2   -4.10    9.50
  -3   0   2   27.50   13.40
  -3   0   2    3.70    8.20
   3   0  -2   -6.40    8.50
   3   0  -2    7.80    7.80
   3   0  -2   20.00    8.70
   3   0  -2   -9.50   10.10
   3   0  -2   20.60    8.20
   3   0  -2   -2.80    7.00
  -2   1   2  217.68   41.20
  -2   1   2  206.08   39.80
  -2   1   2  218.88   40.20
  -2   1   2  194.28   39.20
  -2   1   2  201.18   39.60
  -2   1   2  195.18   39.50
  -2   1   2  199.48   40.10
  -2   1   2  148.59   43.20
   2  -1  -2  227.08   39.20
   2  -1  -2  179.18   39.90
   2  -1  -2  177.98   41.40
   2  -1  -2  216.68   39.00
   2  -1  -2  184.58   38.80
   2  -1  -2  283.97   40.70
   2  -1  -2  218.38   39.40
   2  -1  -2  220.38   39.90
  -1   2   2  263.07   50.79
  -1   2   2  268.17   50.49
  -1   2   2  281.77   50.79
  -1   2   2  295.47   50.79
  -1   2   2  265.67   51.19
  -1   2   2  247.08   50.89
  -1   2   2  257.97   50.39
  -1   2   2  278.27   50.99
  -1   2   2  267.87   51.09
  -1   2   2  239.88   54.49
  -1   2   2  257.17   50.39
  -1   2   2  250.97   50.59
  -1   2   2  294.67   50.49
   1  -2  -2  299.07   50.39
   1  -2  -2  273.77   50.89
   1  -2  -2  277.37   50.99
   1  -2  -2  227.78   50.59
   1  -2  -2  270.47   51.19
   1  -2  -2  291.57   50.89
   1  -2  -2  255.37   50.39
   1  -2  -2  270.17   50.49
   1  -2  -2  296.27   50.39
   1  -2  -2  287.97   51.09
   0   3   2   57.19   11.00
   0   3   2   77.39   13.50
   0   3   2   46.00   12.10
   0   3   2   54.29   12.30
   0   3   2   52.59   11.20
   0   3   2   48.40   11.40
   0   3   2   56.49   11.30
   0   3   2   47.20   11.40
   0   3   2   52.09   12.10
   0   3   2   65.49   12.60
   0   3   2   56.89   11.40
   0   3   2   41.60   11.50
   0  -3  -2   49.80   11.90
   0  -3  -2   46.00   11.20
   0  -3  -2   41.50   11.40
   0  -3  -2   71.09   12.60
   0  -3  -2   57.39   11.60
   0  -3  -2   55.29   11.50
   0  -3  -2   63.39   12.70
   0  -3  -2   64.89   11.10
   0  -3  -2   39.80   12.40
   0  -3  -2   63.09   12.80
   0  -3  -2   42.60   11.80
   0  -3  -2   51.39   12.20
   0  -3  -2   49.20   11.40
   0  -3  -2   64.39   12.80
   1   4   2  265.07   51.99
   1   4   2  288.47   52.29
   1   4   2  262.67   51.89
   1   4   2  295.27   51.99
   1   4   2  297.07   52.59
   1   4   2  261.97   53.19
  -1  -4  -2  280.97   51.99
  -1  -4  -2  278.27   52.99
  -1  -4  -2  238.08   52.69
  -1  -4  -2  316.27   54.29
  -1  -4  -2  357.16   53.09
  -1  -4  -2  231.58   53.49
  -1  -4  -2  283.17   51.89
   2   5   2  232.58   46.20
   2   5   2  238.28   45.30
  -2  -5  -2  232.68   46.20
  -2  -5  -2  244.88   45.90
   3   6   2  159.38   34.10
   3   6   2  123.19   32.00
   3   6   2  183.58   33.20
  -3  -6  -2  135.79   33.30
  -3  -6  -2  158.28   34.00
  -3  -6  -2  211.58   34.50
  -3  -6  -2  139.79   34.10
  -3  -6  -2  214.08   35.40
   4   7   2   25.80   13.60
   4   7   2   52.79   14.00
  -4  -7  -2   22.60   14.70
  -4  -7  -2   55.59   16.20
  -4  -7  -2   70.19   19.20
  -4  -7  -2  113.79   28.20
  -4  -7  -2   84.49   22.50
  -4  -2   2    4.60   10.80
  -4  -2   2    4.90   14.70
  -4  -2   2    4.30   10.30
  -4  -2   2    1.00   10.10
   4   2  -2    1.20   10.20
   4   2  -2    4.20    8.80
  -3  -1   2  236.18   49.40
  -3  -1   2  226.98   49.80
  -3  -1   2  230.68   49.90
  -3  -1   2  252.17   49.50
  -3  -1   2  260.37   51.09
  -3  -1   2  210.88   49.30
   3   1  -2  327.27   49.40
   3   1  -2  276.67   49.60
   3   1  -2  282.77   50.19
   3   1  -2  299.47   50.19
   3   1  -2  237.38   48.80
  -2   0   2    3.70    6.10
  -2   0   2   20.60    7.70
  -2   0   2    5.00    6.20
  -2   0   2   16.70    6.00
  -2   0   2   13.00    7.30
  -2   0   2    6.40    9.30
  -2   0   2   10.40    5.00
   2   0  -2    4.70    6.10
   2   0  -2    2.50    7.00
   2   0  -2    7.60    5.70
   2   0  -2    2.50    8.10
   2   0  -2    7.90    5.40
   2   0  -2    4.20    5.40
  -1   1   2  955.70  174.38
  -1   1   2  884.41  174.78
  -1   1   2  889.31  174.48
  -1   1   2  989.20  174.68
  -1   1   2  994.30  174.38
  -1   1   2  924.91  174.18
  -1   1   2  955.70  174.48
  -1   1   2  943.31  174.68
  -1   1   2  959.30  174.88
  -1   1   2  905.11  174.68
   1  -1  -2 1070.49  174.48
   1  -1  -2  864.31  174.48
   1  -1  -2  947.71  174.28
   1  -1  -2 1059.89  174.78
   1  -1  -2  919.91  174.78
   1  -1  -2  938.71  174.38
   1  -1  -2  949.31  174.98
   0   2   2 1191.98  219.88
   0   2   2 1207.18  219.68
   0   2   2 1205.98  219.78
   0   2   2 1167.68  219.78
   0   2   2 1199.48  219.98
   0   2   2 1176.48  219.58
   0   2   2 1225.98  219.78
   0   2   2 1211.08  219.78
   0   2   2 1199.18  219.98
   0   2   2 1252.87  219.68
   0   2   2 1216.68  219.78
   0   2   2 1198.08  219.88
   0  -2  -2 1239.88  219.78
   0  -2  -2 1244.08  219.98
   0  -2  -2 1198.08  219.68
   0  -2  -2 1157.88  219.58
   0  -2  -2 1206.58  219.88
   0  -2  -2 1174.88  219.88
   0  -2  -2 1153.78  219.78
   0  -2  -2 1170.18  219.98
   0  -2  -2 1178.78  219.68
   0  -2  -2 1041.70  219.78
   0  -2  -2 1385.86  220.08
   0  -2  -2 1176.18  219.98
   1   3   2 1787.12  330.77
   1   3   2 1776.32  330.37
   1   3   2 1755.52  330.47
   1   3   2 1802.12  330.57
   1   3   2 1870.91  330.37
   1   3   2 1865.31  330.97
   1   3   2 1805.72  330.47
  -1  -3  -2 1766.22  330.77
  -1  -3  -2 1736.83  330.37
  -1  -3  -2 1844.72  330.37
  -1  -3  -2 1841.52  330.47
  -1  -3  -2 1761.52  330.47
  -1  -3  -2 1862.91  330.57
  -1  -3  -2 1770.92  330.87
  -1  -3  -2 1776.62  330.37
   2   4   2 1045.40  181.78
   2   4   2  960.20  181.48
   2   4   2  937.61  181.38
   2   4   2  946.61  181.18
   2   4   2 1001.60  180.98
  -2  -4  -2 1067.09  181.68
  -2  -4  -2 1016.40  181.68
  -2  -4  -2  912.01  181.58
  -2  -4  -2 1006.10  180.88
  -2  -4  -2  998.90  181.88
  -2  -4  -2  949.90  180.98
   3   5   2   58.79   13.80
   3   5   2   36.10   11.80
   3   5   2   64.79   14.40
  -3  -5  -2   23.40   12.20
  -3  -5  -2   17.00   12.60
  -3  -5  -2   67.89   15.30
  -3  -5  -2   63.19   15.80
   4   6   2   10.70    8.80
   4   6   2   12.10    9.90
   4   6   2   13.40   13.60
  -4  -6  -2    8.00   13.00
  -4  -6  -2   10.00   15.00
  -4  -6  -2   -5.10   13.00
  -4  -6  -2   -3.70   11.40
  -4  -6  -2   17.30   12.00
  -4  -3   2  -21.40   11.00
  -4  -3   2   -9.90   14.60
  -4  -3   2   -1.80    9.70
  -4  -3   2   -6.00   10.20
  -4  -3   2   11.10   10.20
  -4  -3   2   -3.30   16.10
  -4  -3   2   22.10   14.20
  -4  -3   2    6.10   12.60
   4   3  -2   -7.30   10.50
   4   3  -2   -0.80   14.30
  -3  -2   2  255.47   50.09
  -3  -2   2  289.27   50.59
  -3  -2   2  289.77   50.89
  -3  -2   2  218.98   50.19
  -3  -2   2  222.08   50.19
  -3  -2   2  334.37   53.89
   3   2  -2  225.18   49.60
   3   2  -2  298.47   49.90
   3   2  -2  291.87   50.59
   3   2  -2  252.87   49.90
  -2  -1   2   89.49   16.80
  -2  -1   2   82.19   16.70
  -2  -1   2   85.79   15.40
  -2  -1   2   94.39   18.50
  -2  -1   2   88.39   16.10
  -2  -1   2   71.09   16.50
  -2  -1   2   74.99   15.90
  -2  -1   2   58.19   18.30
   2   1  -2   65.89   16.10
   2   1  -2   60.59   15.30
   2   1  -2   77.49   17.30
   2   1  -2   70.99   15.70
   2   1  -2   55.99   15.50
  -1   0   2   47.00   11.80
  -1   0   2   64.99   12.80
  -1   0   2   58.39   11.50
  -1   0   2   52.79   12.60
  -1   0   2   61.09   12.70
  -1   0   2   63.19   11.70
  -1   0   2   53.29   12.10
  -1   0   2   62.99   12.20
  -1   0   2   56.09   11.70
  -1   0   2   71.19   12.10
  -1   0   2   52.79   11.90
   1   0  -2   51.59   12.20
   1   0  -2   62.39   12.10
   1   0  -2   47.20   12.30
   1   0  -2   86.69   13.70
   1   0  -2   52.09   12.00
   1   0  -2   49.20   11.50
   1   0  -2   61.09   11.90
   0   1   2  132.79   23.60
   0   1   2  126.69   23.40
   0   1   2  127.29   23.50
   0   1   2  130.49   23.40
   0   1   2  125.39   23.40
   0   1   2  124.09   23.20
   0   1   2  126.39   23.50
   0   1   2  134.59   23.70
   0   1   2  115.29   23.50
   0  -1  -2  120.69   23.60
   0  -1  -2  124.29   23.70
   0  -1  -2  120.29   23.20
   0  -1  -2  123.19   23.40
   0  -1  -2  122.59   23.60
   0  -1  -2  134.99   23.30
   0  -1  -2  106.29   23.30
   0  -1  -2  133.09   23.30
   0  -1  -2  132.89   23.40
   0  -1  -2  122.19   23.40
   0  -1  -2  131.49   23.30
   1   2   2 8875.51 1587.84
   1   2   2 8295.37 1588.04
   1   2   2 9227.38 1588.04
   1   2   2 8555.04 1587.94
   1   2   2 8853.41 1587.84
   1   2   2 8884.41 1588.24
  -1  -2  -2 8606.34 1587.84
  -1  -2  -2 8788.92 1587.84
  -1  -2  -2 8676.23 1587.94
  -1  -2  -2 8527.65 1588.14
  -1  -2  -2 8434.56 1588.04
  -1  -2  -2 8473.25 1588.14
  -1  -2  -2 8700.83 1588.14
  -1  -2  -2 8786.92 1588.04
  -1  -2  -2 8349.37 1587.94
   2   3   2  615.14  119.89
   2   3   2  646.94  119.69
   2   3   2  623.04  119.49
  -2  -3  -2  790.72  120.69
  -2  -3  -2  638.24  120.09
  -2  -3  -2  628.34  119.19
  -2  -3  -2  622.24  119.89
   3   4   2   28.20   11.20
   3   4   2   33.30    9.70
   3   4   2   39.00   11.80
  -3  -4  -2   34.00   12.80
  -3  -4  -2   38.40   11.40
  -3  -4  -2   12.60   10.40
  -3  -4  -2   50.29   14.10
   4   5   2    7.90    8.00
   4   5   2    2.50    8.80
   4   5   2    1.40   12.00
  -4  -5  -2    2.90   12.60
  -4  -5  -2   -2.30   13.60
  -4  -5  -2   -1.00   12.70
  -4  -5  -2   15.00   11.90
  -4  -5  -2   32.20   16.00
  -4  -4   2   -6.90   16.20
  -4  -4   2    4.70   10.20
  -4  -4   2    6.90    8.90
  -4  -4   2   13.60   14.50
  -4  -4   2    1.50   14.70
  -4  -4   2    2.70   10.10
  -4  -4   2   19.10   13.30
  -4  -4   2  -10.40   12.00
  -4  -4   2    3.70   10.70
   4   4  -2   36.00   13.40
   4   4  -2   23.20   10.10
  -3  -3   2   16.60    8.30
  -3  -3   2    8.60   11.80
  -3  -3   2  -10.40    7.20
  -3  -3   2   22.20    9.00
  -3  -3   2   12.80    8.90
  -3  -3   2   17.90   11.80
  -3  -3   2   11.90    9.50
   3   3  -2    4.60    8.60
   3   3  -2   15.50    7.60
   3   3  -2   17.60    8.20
   3   3  -2   10.80    7.50
  -2  -2   2    6.90    5.50
  -2  -2   2    8.70    5.60
  -2  -2   2    1.80    6.20
  -2  -2   2    5.10    6.10
  -2  -2   2   21.80    8.50
  -2  -2   2    1.70    6.10
  -2  -2   2   -1.30    5.80
  -2  -2   2   12.20    5.60
  -2  -2   2    8.30    5.70
   2   2  -2   11.00    5.20
   2   2  -2    9.80    5.40
   2   2  -2    3.90    6.00
   2   2  -2    0.00    6.50
   2   2  -2    5.70    5.50
  -1  -1   2   51.49   10.20
  -1  -1   2   55.39   11.00
  -1  -1   2   49.60   10.10
  -1  -1   2   44.60   10.40
  -1  -1   2   54.09   10.50
  -1  -1   2   48.10   10.40
  -1  -1   2   42.80   10.60
  -1  -1   2   45.10   10.90
  -1  -1   2   51.59   10.90
   1   1  -2   40.00   10.30
   1   1  -2   48.60   10.70
   1   1  -2   48.50   10.50
   1   1  -2   50.89   10.30
   1   1  -2   62.99   11.20
   1   1  -2   49.20   10.30
   1   1   2  779.72  139.79
   1   1   2  780.12  139.29
   1   1   2  751.52  139.59
   1   1   2  738.73  139.39
   1   1   2  774.12  139.89
   1   1   2  752.82  139.39
   1   1   2  761.92  139.49
  -1  -1  -2  764.92  139.79
  -1  -1  -2  784.12  139.49
  -1  -1  -2  783.22  139.29
  -1  -1  -2  768.42  139.59
  -1  -1  -2  744.23  139.89
  -1  -1  -2  722.73  139.39
  -1  -1  -2  741.03  139.79
  -1  -1  -2  724.93  139.29
  -1  -1  -2  773.72  139.49
   2   2   2  137.59   27.20
   2   2   2  137.09   27.50
   2   2   2  112.49   28.10
   2   2   2  124.49   26.70
   2   2   2  136.69   26.70
   2   2   2  130.79   28.30
  -2  -2  -2  136.99   27.60
  -2  -2  -2  154.38   28.60
  -2  -2  -2  153.18   28.70
  -2  -2  -2  168.78   27.10
  -2  -2  -2  138.59   26.80
  -2  -2  -2  129.39   27.90
  -2  -2  -2  162.28   28.90
   3   3   2   -7.80    7.40
   3   3   2   14.10    7.70
   3   3   2   10.20    5.90
  -3  -3  -2   -0.20    8.30
  -3  -3  -2   21.90   11.80
  -3  -3  -2   15.50    8.70
  -3  -3  -2   19.00    8.70
  -3  -3  -2   -8.20    7.10
  -3  -3  -2    3.90   13.30
   4   4   2   11.00   11.90
   4   4   2   11.60    9.90
  -4  -4  -2    1.30   15.20
  -4  -4  -2   -6.90    9.80
  -4  -4  -2   -6.90   11.00
  -4  -4  -2    6.60   11.80
  -4  -4  -2   11.90   15.20
  -4  -4  -2    0.30   11.20
  -4  -5   2   29.00   20.70
  -4  -5   2   55.09   15.10
  -4  -5   2   59.49   19.50
  -4  -5   2   27.50   13.80
  -4  -5   2   47.40   14.30
  -4  -5   2   56.59   19.00
  -4  -5   2   53.29   18.40
   4   5  -2   84.09   17.90
   4   5  -2   30.10   13.20
  -3  -4   2   55.29   12.50
  -3  -4   2   41.50   13.20
  -3  -4   2   28.40    9.90
  -3  -4   2   34.80   10.00
  -3  -4   2   42.60   10.60
  -3  -4   2   16.10    9.40
  -3  -4   2   44.20   14.50
   3   4  -2   10.30    8.10
   3   4  -2    9.80    9.50
   3   4  -2   12.60    8.90
  -2  -3   2  163.38   33.00
  -2  -3   2  213.08   36.90
  -2  -3   2  180.28   33.30
  -2  -3   2   97.99   34.70
  -2  -3   2  184.98   34.20
  -2  -3   2  221.78   34.10
  -2  -3   2  140.69   33.50
   2   3  -2  157.28   33.00
   2   3  -2  176.28   33.40
   2   3  -2  179.28   33.40
   2   3  -2  178.18   33.50
   2   3  -2  196.78   33.20
  -1  -2   2  894.01  174.58
  -1  -2   2  919.11  174.78
  -1  -2   2 1038.90  174.78
  -1  -2   2  893.11  174.68
  -1  -2   2 1004.20  174.58
  -1  -2   2  964.80  174.58
  -1  -2   2  898.11  174.68
  -1  -2   2  903.21  174.88
  -1  -2   2 1036.20  174.78
   1   2  -2  940.81  174.78
   1   2  -2 1009.30  174.68
   1   2  -2  923.61  174.58
   1   2  -2  930.41  174.68
   1   2  -2  966.10  174.68
   0  -1   2  114.99   22.00
   0  -1   2  134.59   22.50
   0  -1   2  121.29   22.10
   0  -1   2  123.39   22.10
   0  -1   2  111.09   22.00
   0  -1   2  125.09   22.30
   0  -1   2  114.99   22.20
   0  -1   2  123.69   22.10
   0  -1   2  120.09   22.10
   0  -1   2  119.79   22.20
   0  -1   2  126.69   22.30
   0   1  -2   95.49   22.00
   0   1  -2  115.89   22.10
   0   1  -2  120.49   22.00
   0   1  -2  116.89   22.10
   0   1  -2  117.19   22.00
   0   1  -2  124.79   22.20
   0   1  -2  118.89   22.10
   0   1  -2  123.09   22.10
   1   0   2  803.12  144.59
   1   0   2  827.12  144.49
   1   0   2  764.92  144.59
   1   0   2  758.12  144.19
   1   0   2  794.82  144.19
   1   0   2  824.92  144.29
   1   0   2  794.92  144.29
  -1   0  -2  770.32  144.39
  -1   0  -2  768.92  144.09
  -1   0  -2  828.32  144.59
  -1   0  -2  769.52  144.09
  -1   0  -2  762.72  144.29
  -1   0  -2  775.32  144.29
  -1   0  -2  758.12  144.19
  -1   0  -2  784.42  144.69
   2   1   2    5.20    7.80
   2   1   2   12.60    6.10
   2   1   2    9.20    5.00
   2   1   2    2.80    7.40
   2   1   2   13.20    6.60
  -2  -1  -2   -4.40    8.20
  -2  -1  -2    8.60    8.00
  -2  -1  -2    8.60    5.20
  -2  -1  -2    8.80    6.40
  -2  -1  -2    8.90    5.70
  -2  -1  -2   10.50    6.10
  -2  -1  -2    0.50    6.10
   3   2   2   12.20    7.50
   3   2   2    6.90    7.40
   3   2   2    5.80    7.70
   3   2   2    3.50    9.30
  -3  -2  -2    8.00    7.80
  -3  -2  -2    0.40    7.90
  -3  -2  -2   -1.90   15.40
  -3  -2  -2    1.10    8.10
  -3  -2  -2   -6.80    9.20
   4   3   2   20.60   12.00
   4   3   2  -14.90    8.10
  -4  -3  -2    0.30   14.30
  -4  -3  -2   12.50   14.60
  -4  -3  -2    6.20   12.20
  -4  -3  -2    8.00   11.00
  -4  -3  -2    5.60   12.20
  -4  -3  -2    9.90   12.30
  -4  -6   2    3.60   12.60
  -4  -6   2   -7.00   17.30
  -4  -6   2  -12.80   10.50
  -4  -6   2    9.20    9.40
  -4  -6   2   -9.40    8.90
  -4  -6   2    1.00   14.60
  -4  -6   2    1.60   14.20
  -4  -6   2   -7.50   10.40
   4   6  -2   -4.30    8.50
   4   6  -2   11.90   13.40
   4   6  -2   -3.60    8.60
  -3  -5   2    2.80    7.90
  -3  -5   2   18.70    9.10
  -3  -5   2    9.30    8.30
  -3  -5   2   10.40   10.10
  -3  -5   2   17.80    8.80
  -3  -5   2   -0.20    9.50
  -3  -5   2   33.60   19.40
  -3  -5   2   12.40   13.10
  -3  -5   2   15.50   11.30
   3   5  -2   32.50   10.90
   3   5  -2   10.10    7.50
   3   5  -2   28.90   10.60
   3   5  -2   18.70    8.50
  -2  -4   2  137.69   23.90
  -2  -4   2  102.99   23.10
  -2  -4   2  126.59   23.50
  -2  -4   2  148.59   25.90
  -2  -4   2  112.59   23.70
  -2  -4   2  140.19   23.30
  -2  -4   2  105.49   23.70
  -2  -4   2   92.19   24.00
   2   4  -2  117.49   23.40
   2   4  -2  103.79   23.30
   2   4  -2  118.99   23.20
   2   4  -2  123.49   22.90
   2   4  -2   91.99   23.20
  -1  -3   2  357.56   60.59
  -1  -3   2  295.77   59.69
  -1  -3   2  318.27   59.89
  -1  -3   2  314.67   60.09
  -1  -3   2  330.77   60.89
  -1  -3   2  326.17   59.79
  -1  -3   2  315.17   59.79
   1   3  -2  330.47   59.99
   1   3  -2  332.67   59.99
   1   3  -2  330.87   59.79
   1   3  -2  325.07   59.69
   1   3  -2  320.57   59.99
   1   3  -2  325.37   60.09
   0  -2   2 1227.18  215.78
   0  -2   2 1183.48  215.88
   0  -2   2 1144.59  215.88
   0  -2   2 1189.18  215.78
   0  -2   2 1156.98  215.78
   0  -2   2 1148.89  215.68
   0  -2   2 1197.18  215.88
   0  -2   2 1152.88  215.88
   0  -2   2 1095.79  215.68
   0  -2   2 1209.68  215.88
   0  -2   2 1205.48  215.98
   0  -2   2 1189.18  215.78
   0  -2   2  973.10  215.98
   0   2  -2 1224.38  215.98
   0   2  -2 1188.08  215.88
   0   2  -2 1147.49  215.88
   0   2  -2 1242.68  215.88
   0   2  -2 1223.48  215.98
   0   2  -2 1213.08  215.68
   0   2  -2 1180.58  215.68
   0   2  -2 1197.38  215.78
   0   2  -2 1183.98  215.88
   0   2  -2 1228.48  215.88
   0   2  -2 1152.58  215.68
   0   2  -2 1133.59  215.68
   0   2  -2 1196.78  215.78
   1  -1   2 9243.38 1742.93
   1  -1   2 9999.00 1743.13
   1  -1   2 9422.66 1743.23
   1  -1   2 9482.35 1743.13
   1  -1   2 9610.94 1742.83
   1  -1   2 9709.33 1742.93
   1  -1   2 9434.96 1742.83
   1  -1   2 9646.63 1743.23
  -1   1  -2 9542.85 1743.13
  -1   1  -2 9532.85 1742.83
  -1   1  -2 8907.41 1743.03
  -1   1  -2 9481.25 1742.83
  -1   1  -2 9399.86 1742.93
  -1   1  -2 9930.61 1742.73
  -1   1  -2 9842.22 1743.13
  -1   1  -2 9532.55 1742.93
  -1   1  -2 9157.08 1742.73
  -1   1  -2 9400.76 1742.83
   2   0   2  137.49   28.40
   2   0   2  162.78   29.50
   2   0   2  155.58   28.80
   2   0   2  150.78   29.80
   2   0   2  142.09   27.70
   2   0   2  147.19   29.70
   2   0   2  123.39   28.00
   2   0   2  144.19   28.10
  -2   0  -2  149.09   29.70
  -2   0  -2  116.19   28.50
  -2   0  -2  153.58   28.90
  -2   0  -2  191.48   30.80
  -2   0  -2  150.08   28.30
  -2   0  -2  141.69   28.60
  -2   0  -2  138.99   28.30
   3   1   2    2.50    7.90
   3   1   2   17.10    8.40
   3   1   2    6.20    7.20
   3   1   2   33.80   11.00
  -3  -1  -2    6.50    9.40
  -3  -1  -2   10.40    8.80
  -3  -1  -2    0.70    8.10
  -3  -1  -2   -5.10    7.40
  -3  -1  -2   14.90   11.40
   4   2   2    1.50    9.50
   4   2   2  -10.80   10.30
  -4  -2  -2    3.90   15.80
  -4  -2  -2   -7.90    9.90
  -4  -2  -2  -12.80    9.70
  -4  -2  -2  -13.70   13.60
  -4  -2  -2   -4.10   12.30
  -4  -2  -2   11.20   10.50
  -4  -7   2   37.30   17.50
  -4  -7   2   85.29   19.80
  -4  -7   2  104.69   24.40
  -4  -7   2   88.49   17.90
  -4  -7   2  100.59   27.40
  -4  -7   2   49.90   18.90
   4   7  -2   44.00   16.70
   4   7  -2   48.30   15.10
  -3  -6   2   22.80   10.90
  -3  -6   2   51.99   13.00
  -3  -6   2   60.49   15.20
  -3  -6   2   13.00   11.10
  -3  -6   2   36.90   14.00
  -3  -6   2   54.99   17.10
   3   6  -2   54.49   12.80
   3   6  -2   66.79   13.50
   3   6  -2   36.10   12.40
   3   6  -2   25.70   11.20
  -2  -5   2   24.60    9.40
  -2  -5   2   15.00    6.10
  -2  -5   2   22.70    7.40
  -2  -5   2    9.90    7.50
  -2  -5   2   -0.10    9.80
  -2  -5   2    9.90    5.10
   2   5  -2   14.10    6.80
   2   5  -2   21.50    7.40
   2   5  -2    6.00    5.50
   2   5  -2    6.30    6.40
   2   5  -2    8.50    7.00
  -1  -4   2  220.48   43.20
  -1  -4   2  249.78   43.90
  -1  -4   2  224.98   43.20
  -1  -4   2  238.58   44.20
  -1  -4   2  304.27   45.00
   1   4  -2  214.48   43.10
   1   4  -2  226.98   43.70
   0  -3   2   57.89   11.90
   0  -3   2   50.19   11.90
   0  -3   2   57.69   11.50
   0  -3   2   62.09   11.40
   0  -3   2   57.89   11.10
   0  -3   2   39.60   11.80
   0  -3   2   50.59   12.30
   0  -3   2   43.30   11.80
   0  -3   2   44.90   12.60
   0  -3   2   46.10   11.80
   0  -3   2   64.69   11.30
   0  -3   2   55.49   11.40
   0  -3   2   54.99   11.50
   0   3  -2   54.79   11.60
   0   3  -2   48.00   11.70
   0   3  -2   48.10   11.60
   0   3  -2   65.79   12.20
   0   3  -2   54.89   11.90
   0   3  -2   48.30   11.10
   0   3  -2   48.50   11.50
   0   3  -2   42.40   11.00
   0   3  -2   47.80   11.00
   0   3  -2   59.89   12.20
   0   3  -2   56.29   11.10
   0   3  -2   50.89   10.90
   1  -2   2 1549.74  297.47
   1  -2   2 1651.23  297.67
   1  -2   2 1566.54  297.27
   1  -2   2 1674.03  297.57
   1  -2   2 1687.53  297.37
   1  -2   2 1682.63  297.47
   1  -2   2 1680.83  297.67
   1  -2   2 1619.84  297.67
   1  -2   2 1618.54  297.57
   1  -2   2 1609.54  297.17
   1  -2   2 1552.04  297.67
  -1   2  -2 1626.54  297.57
  -1   2  -2 1619.74  297.37
  -1   2  -2 1652.13  297.67
  -1   2  -2 1603.54  297.17
  -1   2  -2 1536.35  297.57
  -1   2  -2 1628.24  297.67
  -1   2  -2 1624.54  297.47
  -1   2  -2 1585.14  297.67
  -1   2  -2 1543.55  297.47
  -1   2  -2 1654.53  297.37
  -1   2  -2 1626.64  297.57
  -1   2  -2 1678.13  297.07
   2  -1   2  805.12  139.59
   2  -1   2  770.72  140.09
   2  -1   2  761.32  140.39
   2  -1   2  794.42  140.19
   2  -1   2  732.33  139.59
  -2   1  -2  738.33  139.99
  -2   1  -2  784.62  139.69
  -2   1  -2  646.44  140.09
  -2   1  -2  853.51  140.59
  -2   1  -2  756.32  140.29
  -2   1  -2  675.33  139.99
   3   0   2   13.40   11.70
   3   0   2   11.80   10.90
   3   0   2    4.60    7.20
   3   0   2   -1.80    7.70
   3   0   2   11.00    8.10
  -3   0  -2   19.50    8.60
  -3   0  -2    9.10    9.40
  -3   0  -2   -6.40    6.90
  -3   0  -2   18.30   10.50
  -3   0  -2   -4.50    8.30
  -3   0  -2    6.60    9.20
  -3   0  -2   28.40   13.00
   4   1   2   13.10   13.20
   4   1   2   -5.10   10.20
   4   1   2   -6.00    9.50
  -4  -1  -2   25.00   12.70
  -4  -1  -2   -6.60   10.20
  -4  -1  -2   -7.20   10.40
  -4  -1  -2  -19.40   13.80
  -4  -1  -2   -7.50   13.00
  -4  -8   2    2.50   10.90
  -4  -8   2   16.70   13.70
  -4  -8   2   27.10   15.20
  -4  -8   2   43.50   18.40
  -4  -8   2   52.99   24.10
   4   8  -2   14.50   11.10
   4   8  -2   25.70   12.00
  -3  -7   2   -3.00   14.90
  -3  -7   2    5.00    9.60
  -3  -7   2    8.90   12.20
  -3  -7   2    2.90   18.90
  -3  -7   2   -0.60    8.20
  -3  -7   2  -11.00    9.30
  -3  -7   2    1.60    8.10
   3   7  -2   19.10    9.80
   3   7  -2   -0.30    8.40
   3   7  -2   15.20    9.10
  -2  -6   2   28.40   13.90
  -2  -6   2   44.20   12.30
  -2  -6   2   86.59   17.60
  -2  -6   2   68.89   16.00
   2   6  -2   66.79   14.00
   2   6  -2   62.49   13.90
   2   6  -2   71.29   13.60
  -1  -5   2  167.98   33.20
  -1  -5   2  195.78   34.10
  -1  -5   2  202.58   35.20
  -1  -5   2  166.08   33.00
  -1  -5   2  168.88   33.30
  -1  -5   2  190.08   33.30
  -1  -5   2  229.88   35.60
  -1  -5   2  157.58   32.80
   1   5  -2  164.78   33.20
   1   5  -2  168.08   33.20
   1   5  -2  152.18   33.70
   1   5  -2  178.68   33.00
   0  -4   2 1182.18  215.88
   0  -4   2 1149.29  215.68
   0  -4   2 1205.28  215.68
   0  -4   2 1154.98  215.58
   0  -4   2 1175.48  215.78
   0  -4   2 1251.57  216.08
   0  -4   2 1178.08  216.08
   0  -4   2 1202.18  215.78
   0  -4   2 1149.98  215.88
   0  -4   2 1189.48  215.98
   0  -4   2 1219.08  215.88
   0  -4   2 1154.98  215.48
   0  -4   2 1178.58  215.78
   0   4  -2 1088.49  215.78
   0   4  -2 1203.68  215.78
   0   4  -2 1187.98  215.68
   0   4  -2 1109.59  215.38
   0   4  -2 1169.48  215.78
   0   4  -2 1173.28  215.78
   0   4  -2 1146.69  215.88
   0   4  -2 1203.28  215.48
   0   4  -2 1139.49  215.98
   0   4  -2 1177.78  215.88
   0   4  -2 1190.78  215.48
   0   4  -2 1183.28  215.48
   1  -3   2  233.38   49.99
   1  -3   2  267.57   50.19
   1  -3   2  252.57   49.80
   1  -3   2  259.07   49.70
   1  -3   2  268.17   49.40
   1  -3   2  274.97   49.70
   1  -3   2  259.37   49.99
   1  -3   2  272.57   50.29
   1  -3   2  264.07   50.29
  -1   3  -2  266.17   50.29
  -1   3  -2  261.87   49.90
  -1   3  -2  273.37   50.39
  -1   3  -2  276.97   50.09
  -1   3  -2  263.97   49.60
  -1   3  -2  273.67   49.20
  -1   3  -2  256.67   50.09
  -1   3  -2  267.27   50.19
  -1   3  -2  286.07   50.19
  -1   3  -2  253.97   49.70
   2  -2   2  809.02  142.49
   2  -2   2  810.42  143.19
   2  -2   2  644.24  142.99
   2  -2   2  775.42  142.49
   2  -2   2  793.22  143.19
  -2   2  -2  758.92  142.99
  -2   2  -2  762.72  142.89
  -2   2  -2  778.72  143.19
  -2   2  -2  817.52  143.29
  -2   2  -2  760.22  142.69
  -2   2  -2  784.42  143.39
   3  -1   2   44.80   14.60
   3  -1   2   23.90   10.70
   3  -1   2   14.10    9.60
   3  -1   2   42.90   10.30
   3  -1   2   70.59   16.20
   3  -1   2   41.70   11.20
   3  -1   2   33.10   11.00
  -3   1  -2   47.40   13.90
  -3   1  -2   51.29   14.20
  -3   1  -2   46.80   12.10
  -3   1  -2   31.50   11.90
  -3   1  -2   49.80   11.60
  -3   1  -2   24.00   12.30
  -3   1  -2   19.70   13.90
   4   0   2   -1.50    9.00
   4   0   2   15.00   10.40
   4   0   2   -4.60   13.20
   4   0   2   10.90   10.70
  -4   0  -2   -7.50   14.30
  -4   0  -2  -17.90   11.40
  -4   0  -2    8.80   12.20
  -4   0  -2   18.70   12.20
  -4   0  -2   -1.30   15.00
  -4  -9   2   24.90   16.00
  -4  -9   2   23.90   22.40
  -4  -9   2   -3.10   12.20
  -4  -9   2   33.30   18.40
  -4  -9   2   -2.50   12.40
   4   9  -2   14.50   10.60
   4   9  -2    0.60   10.80
  -3  -8   2   81.29   23.00
  -3  -8   2   30.20   15.80
  -3  -8   2  100.29   20.70
  -3  -8   2   47.40   15.60
   3   8  -2   46.50   15.00
   3   8  -2   54.39   16.00
   3   8  -2   61.89   16.10
  -2  -7   2   35.10   13.10
  -2  -7   2   50.69   14.40
  -2  -7   2   55.99   16.20
   2   7  -2   40.40   11.50
   2   7  -2   47.60   11.50
   2   7  -2   40.00   13.00
   2   7  -2   38.40   11.10
  -1  -6   2   39.40   10.90
  -1  -6   2   49.00   13.30
  -1  -6   2   45.70   11.60
  -1  -6   2   58.99   13.80
  -1  -6   2   67.69   14.90
  -1  -6   2   38.50   11.60
   1   6  -2   45.50   10.90
   1   6  -2   54.19   12.60
   1   6  -2   55.89   11.70
   1   6  -2   33.70   11.40
   1   6  -2   80.79   13.30
   1   6  -2   41.50   10.90
   0  -5   2   -0.20    6.00
   0  -5   2    5.20    8.00
   0  -5   2   19.40    8.00
   0  -5   2    0.40   10.60
   0  -5   2    4.60    6.00
   0  -5   2    9.80    5.40
   0  -5   2    6.60    7.20
   0  -5   2    0.40    5.80
   0  -5   2    5.30    7.50
   0  -5   2   11.80    6.00
   0  -5   2   16.50    6.10
   0  -5   2    0.40    7.70
   0  -5   2    0.90    8.10
   0   5  -2   -1.00    6.00
   0   5  -2   -4.00    5.80
   0   5  -2    8.20    5.60
   0   5  -2   11.70    7.60
   0   5  -2    7.20    5.40
   0   5  -2   -9.00    5.80
   0   5  -2  -11.90    6.20
   0   5  -2    3.80    5.90
   0   5  -2    5.10    6.20
   0   5  -2   15.20    5.00
   0   5  -2    6.50    5.40
   0   5  -2    4.30    4.40
   0   5  -2    4.00    5.50
   1  -4   2  126.99   23.50
   1  -4   2  110.69   22.50
   1  -4   2   90.99   22.10
   1  -4   2   96.99   23.10
   1  -4   2   97.59   21.70
   1  -4   2   93.69   22.60
   1  -4   2  104.89   23.00
   1  -4   2  124.99   23.60
   1  -4   2  117.29   22.50
   1  -4   2  148.99   25.20
  -1   4  -2  112.59   22.90
  -1   4  -2   94.39   21.30
  -1   4  -2   97.19   22.80
  -1   4  -2  111.29   23.30
  -1   4  -2  121.99   22.90
  -1   4  -2  109.19   22.80
  -1   4  -2   93.29   22.80
  -1   4  -2  106.49   22.60
  -1   4  -2  114.89   22.40
  -1   4  -2  111.29   23.10
  -1   4  -2  138.69   24.00
  -1   4  -2  150.38   25.20
  -1   4  -2  159.98   23.60
   2  -3   2  280.57   52.49
   2  -3   2  293.47   51.99
   2  -3   2  271.57   52.69
   2  -3   2  231.08   52.19
   2  -3   2  249.28   52.09
   2  -3   2  273.67   52.39
   2  -3   2  263.27   51.49
   2  -3   2  234.68   51.29
   2  -3   2  272.97   51.59
  -2   3  -2  251.87   51.99
  -2   3  -2  289.57   52.69
  -2   3  -2  250.87   52.39
  -2   3  -2  302.57   53.09
  -2   3  -2  251.07   52.09
  -2   3  -2  336.77   52.09
  -2   3  -2  281.87   52.39
  -2   3  -2  283.57   51.69
  -2   3  -2  320.17   52.89
  -2   3  -2  262.47   51.59
  -2   3  -2  433.46   56.19
   3  -2   2   79.69   17.70
   3  -2   2   56.19   13.80
   3  -2   2   45.00   13.30
   3  -2   2   40.90   16.20
   3  -2   2   42.70   14.30
   3  -2   2   54.69   13.60
  -3   2  -2   88.59   24.00
  -3   2  -2   64.79   16.70
  -3   2  -2   63.69   16.30
  -3   2  -2   58.49   15.40
  -3   2  -2   46.90   14.80
  -3   2  -2   23.30   15.10
  -3   2  -2   68.29   22.20
   4  -1   2  -12.30   11.10
   4  -1   2   -9.00    9.00
   4  -1   2   17.50   11.00
   4  -1   2  -18.80   12.10
  -4   1  -2   32.70   13.30
  -4   1  -2    3.20   14.70
  -4   1  -2    5.60   14.70
  -4   1  -2   -2.70    9.60
  -4   1  -2    1.70   11.20
  -4   1  -2    2.90   10.40
  -4   1  -2    1.90    9.20
  -4   1  -2   -7.00   11.00
  -4 -10   2    0.00   18.30
  -4 -10   2   -5.20   16.00
  -4 -10   2   -3.90   12.90
  -4 -10   2   27.50   17.70
   4  10  -2    7.40   16.10
   4  10  -2    8.30   11.70
  -3  -9   2   -7.10   11.70
  -3  -9   2    4.10   10.50
  -3  -9   2    8.20   17.10
   3   9  -2    3.60   10.90
   3   9  -2    6.60    9.40
   3   9  -2    7.20    9.90
  -2  -8   2    2.60   10.90
  -2  -8   2   -4.70    9.10
  -2  -8   2  -16.10   11.70
  -2  -8   2    9.60    7.70
   2   8  -2   -1.90    8.40
   2   8  -2    8.70    7.90
   2   8  -2   16.90    8.40
   2   8  -2    6.80    7.90
  -1  -7   2  212.28   43.20
  -1  -7   2  227.48   45.50
  -1  -7   2  265.57   44.40
  -1  -7   2  258.87   46.10
  -1  -7   2  248.78   43.60
  -1  -7   2  212.78   43.60
  -1  -7   2  243.18   43.90
   1   7  -2  223.38   43.40
   1   7  -2  224.88   44.00
   1   7  -2  211.68   43.20
   1   7  -2  221.68   43.20
   0  -6   2  102.29   21.00
   0  -6   2   87.89   22.00
   0  -6   2   80.99   21.80
   0  -6   2   72.99   21.20
   0  -6   2   97.39   21.40
   0  -6   2  149.69   25.10
   0  -6   2  109.59   21.40
   0  -6   2   88.99   21.30
   0  -6   2   96.49   20.80
   0  -6   2  134.89   21.60
   0  -6   2  104.09   21.40
   0  -6   2  103.49   20.40
   0  -6   2   75.89   21.10
   0  -6   2  120.39   22.70
   0  -6   2  105.29   22.20
   0   6  -2  121.59   22.40
   0   6  -2   94.99   20.30
   0   6  -2  103.09   20.20
   0   6  -2  104.29   21.80
   0   6  -2   79.79   21.20
   0   6  -2  123.79   22.10
   0   6  -2  129.09   21.00
   0   6  -2  107.19   20.70
   0   6  -2  104.89   21.60
   0   6  -2  107.09   22.10
   0   6  -2  104.09   21.00
   0   6  -2   85.79   21.30
   1  -5   2  327.67   66.39
   1  -5   2  371.46   66.49
   1  -5   2  327.47   66.49
   1  -5   2  351.56   66.29
   1  -5   2  287.87   66.09
   1  -5   2  329.77   66.29
   1  -5   2  370.06   66.19
   1  -5   2  351.66   65.89
   1  -5   2  370.66   66.29
   1  -5   2  337.17   66.09
   1  -5   2  357.76   65.79
  -1   5  -2  336.27   65.99
  -1   5  -2  347.97   65.99
  -1   5  -2  360.36   66.29
  -1   5  -2  381.26   66.09
  -1   5  -2  374.46   66.69
  -1   5  -2  353.16   66.39
  -1   5  -2  323.67   66.19
  -1   5  -2  343.37   65.89
  -1   5  -2  355.16   66.39
  -1   5  -2  367.16   65.89
  -1   5  -2  382.86   66.39
  -1   5  -2  373.06   66.29
   2  -4   2  258.77   47.30
   2  -4   2  249.38   46.70
   2  -4   2  215.18   47.20
   2  -4   2  243.58   47.40
   2  -4   2  252.67   47.60
   2  -4   2  232.28   47.40
   2  -4   2  232.38   46.20
   2  -4   2  218.38   46.30
  -2   4  -2  232.78   46.90
  -2   4  -2  260.97   46.60
  -2   4  -2  271.47   47.30
  -2   4  -2  221.78   46.90
  -2   4  -2  231.58   46.50
  -2   4  -2  267.27   47.90
  -2   4  -2  272.27   47.40
  -2   4  -2  271.57   48.00
  -2   4  -2  263.17   46.80
  -2   4  -2  227.18   47.10
  -2   4  -2  239.98   47.50
   3  -3   2  141.09   36.50
   3  -3   2  150.78   36.60
   3  -3   2  151.28   34.30
   3  -3   2  200.68   35.10
   3  -3   2  217.48   35.30
   3  -3   2  143.69   34.50
   3  -3   2   96.09   35.00
  -3   3  -2  214.98   35.90
  -3   3  -2  266.07   40.30
  -3   3  -2  233.18   35.80
  -3   3  -2  165.98   36.90
  -3   3  -2  163.78   35.80
  -3   3  -2  193.78   35.80
  -3   3  -2  142.49   35.90
  -3   3  -2  225.08   38.30
   4  -2   2   -4.10   10.20
   4  -2   2    2.70   11.20
   4  -2   2   -2.10    9.70
   4  -2   2   20.60   13.70
  -4   2  -2    2.60   14.80
  -4   2  -2    4.90   10.00
  -4   2  -2   22.30   12.10
  -4   2  -2   22.90   12.90
  -4   2  -2   -5.00   11.30
  -4   2  -2   -6.10   11.70
  -4   2  -2    3.50   15.00
  -4   2  -2   13.30   12.00
  -4   2  -2    9.40   12.00
  -4 -11   2   45.90   23.00
  -4 -11   2   12.30   16.50
  -4 -11   2  -12.20   16.80
  -4 -11   2   20.40   26.70
   4  11  -2   15.10   15.00
   4  11  -2   10.30   15.80
  -3 -10   2   13.90   20.80
  -3 -10   2    9.50   13.90
  -3 -10   2   16.20   16.30
  -3 -10   2   20.50   12.30
   3  10  -2    7.40   10.40
   3  10  -2   -6.60   11.10
   3  10  -2   -2.30   10.30
  -2  -9   2   65.59   20.50
  -2  -9   2   33.00   15.30
  -2  -9   2   53.99   13.90
  -2  -9   2   42.80   16.30
   2   9  -2   56.59   15.70
   2   9  -2   60.89   13.40
   2   9  -2   55.09   14.40
   2   9  -2   35.90   13.50
  -1  -8   2  118.59   24.00
  -1  -8   2  107.59   24.00
  -1  -8   2   94.19   21.90
  -1  -8   2  129.09   25.20
  -1  -8   2  116.99   21.90
  -1  -8   2   97.89   21.30
  -1  -8   2  108.09   22.60
   1   8  -2  131.29   22.30
   1   8  -2   84.99   22.20
   1   8  -2  101.99   21.50
   1   8  -2   88.29   21.80
   1   8  -2   89.29   21.00
   0  -7   2  170.78   30.00
   0  -7   2  149.99   29.60
   0  -7   2  136.79   28.80
   0  -7   2  140.89   30.90
   0  -7   2  148.79   29.50
   0  -7   2  187.58   31.20
   0  -7   2  138.09   30.70
   0  -7   2  169.18   32.00
   0  -7   2  160.88   29.90
   0  -7   2  154.78   30.50
   0  -7   2  179.68   30.80
   0  -7   2  137.39   29.90
   0  -7   2  156.38   30.50
   0  -7   2  165.38   30.90
   0   7  -2  144.39   29.90
   0   7  -2  144.99   30.40
   0   7  -2  139.59   30.00
   0   7  -2  108.79   28.60
   0   7  -2  151.58   30.30
   0   7  -2  163.18   30.70
   0   7  -2   94.69   29.40
   0   7  -2  148.69   28.70
   0   7  -2  157.78   29.60
   0   7  -2  175.98   30.20
   0   7  -2  156.38   29.10
   1  -6   2  249.18   49.99
   1  -6   2  276.57   49.20
   1  -6   2  270.97   49.20
   1  -6   2  213.48   49.10
   1  -6   2  264.37   50.09
   1  -6   2  242.88   49.50
   1  -6   2  267.77   49.40
   1  -6   2  250.97   49.30
   1  -6   2  279.47   49.70
   1  -6   2  279.07   49.99
  -1   6  -2  233.38   49.60
  -1   6  -2  248.18   49.90
  -1   6  -2  290.17   49.60
  -1   6  -2  279.87   49.40
  -1   6  -2  262.27   51.69
  -1   6  -2  286.47   49.40
  -1   6  -2  241.78   48.90
  -1   6  -2  236.28   49.50
  -1   6  -2  266.47   49.10
  -1   6  -2  255.17   49.40
  -1   6  -2  259.17   48.20
  -1   6  -2  230.88   49.50
  -1   6  -2  275.57   49.80
  -1   6  -2  245.88   49.10
   2  -5   2   20.10   11.30
   2  -5   2   35.60   12.10
   2  -5   2   19.10   10.40
   2  -5   2   22.00    8.10
   2  -5   2   25.70   11.50
   2  -5   2   18.00   10.30
   2  -5   2   29.80    9.90
   2  -5   2    0.50    7.90
  -2   5  -2   35.50   10.50
  -2   5  -2   49.70   13.10
  -2   5  -2   31.40   11.40
  -2   5  -2   23.10   10.50
  -2   5  -2   32.40   10.40
  -2   5  -2   21.10   11.40
  -2   5  -2   42.00   10.80
  -2   5  -2   34.50   10.90
  -2   5  -2   23.70    9.10
  -2   5  -2   26.10    9.90
  -2   5  -2   44.10   12.40
  -2   5  -2   31.80   10.40
   3  -4   2   69.39   25.00
   3  -4   2  104.09   27.80
   3  -4   2  121.99   26.70
   3  -4   2   90.39   26.50
  -3   4  -2  138.99   25.90
  -3   4  -2   99.19   26.10
  -3   4  -2  141.59   26.50
  -3   4  -2  123.49   26.70
  -3   4  -2  182.88   28.20
  -3   4  -2  144.99   31.30
  -3   4  -2   83.49   29.30
  -3   4  -2  105.99   26.40
  -3   4  -2  166.98   29.70
  -3   4  -2   96.99   27.90
  -3   4  -2  129.99   25.90
   4  -3   2   34.40   11.00
   4  -3   2    0.30   19.30
   4  -3   2   42.00   16.40
   4  -3   2   38.70   13.20
   4  -3   2   17.80   11.40
  -4   3  -2   24.20   15.60
  -4   3  -2  -17.60   12.30
  -4   3  -2   12.00   16.20
  -4   3  -2   19.70   13.80
  -4   3  -2   12.20   12.60
  -4   3  -2   25.20   13.10
  -4   3  -2   28.50   13.90
  -4   3  -2   26.40   16.20
  -4   3  -2    9.50   13.30
  -3 -11   2    5.20   12.50
  -3 -11   2   10.80   16.20
  -3 -11   2   55.59   24.10
  -3 -11   2   43.30   18.00
   3  11  -2   42.90   14.10
   3  11  -2   50.29   15.40
   3  11  -2   14.30   12.30
  -2 -10   2    2.30   10.90
  -2 -10   2   13.30    9.90
  -2 -10   2    9.10    9.50
  -2 -10   2   10.00    8.30
  -2 -10   2    6.60   16.10
  -2 -10   2   44.10   15.00
   2  10  -2   39.60   12.60
   2  10  -2   21.50   12.60
   2  10  -2    2.60    9.60
  -1  -9   2  190.58   37.40
  -1  -9   2  153.18   38.10
  -1  -9   2  163.88   38.80
  -1  -9   2  148.29   36.90
  -1  -9   2  223.28   37.80
  -1  -9   2  216.48   39.20
  -1  -9   2  140.29   38.80
  -1  -9   2  207.08   41.20
  -1  -9   2  251.47   40.20
  -1  -9   2  211.78   36.90
   1   9  -2  199.68   37.20
   1   9  -2  147.79   37.80
   1   9  -2  205.48   38.00
   1   9  -2  204.28   37.30
   1   9  -2  213.38   37.10
   0  -8   2   32.30   11.40
   0  -8   2   23.20    8.50
   0  -8   2    9.40    9.00
   0  -8   2   12.40    8.70
   0  -8   2    2.90    8.50
   0  -8   2   14.90    7.60
   0  -8   2   22.40   10.10
   0  -8   2   13.10    9.20
   0  -8   2    5.80    9.70
   0  -8   2   13.70    7.70
   0  -8   2    7.30    8.80
   0   8  -2   10.00    8.70
   0   8  -2    7.10    7.70
   0   8  -2    4.50    7.20
   0   8  -2   17.90    7.10
   0   8  -2   16.50   12.90
   0   8  -2   17.90    8.00
   0   8  -2   27.40    8.60
   0   8  -2    8.40    7.00
   0   8  -2   13.00    8.40
   0   8  -2    5.90    5.30
   1  -7   2    6.90    7.40
   1  -7   2    0.90    7.60
   1  -7   2    1.90    6.80
   1  -7   2    0.60    8.20
   1  -7   2   15.50    9.40
   1  -7   2    0.40    8.80
   1  -7   2    1.70    7.50
   1  -7   2    3.40    6.20
   1  -7   2   17.50    9.70
   1  -7   2   12.10    7.60
  -1   7  -2   -2.00    6.70
  -1   7  -2   -1.60    5.60
  -1   7  -2    1.60    7.90
  -1   7  -2    1.30    6.40
  -1   7  -2    9.20    8.20
  -1   7  -2    6.50    7.80
  -1   7  -2  -11.60    7.30
  -1   7  -2  -18.20    7.20
  -1   7  -2    5.90    7.80
  -1   7  -2   -3.20    5.60
  -1   7  -2    5.40    6.90
  -1   7  -2   -1.40    5.60
  -1   7  -2    9.80    8.50
  -1   7  -2   -0.60    7.30
   2  -6   2   70.59   16.30
   2  -6   2   55.09   15.70
   2  -6   2   89.49   19.60
   2  -6   2   67.89   13.70
   2  -6   2   59.79   16.30
   2  -6   2   30.60   14.80
   2  -6   2   34.50   12.00
   2  -6   2   61.49   14.90
  -2   6  -2   58.59   14.00
  -2   6  -2   51.39   13.50
  -2   6  -2   51.99   15.50
  -2   6  -2   51.49   14.10
  -2   6  -2   23.70   12.60
  -2   6  -2   42.60   14.80
  -2   6  -2   41.40   13.80
  -2   6  -2   66.99   15.90
  -2   6  -2   67.39   16.20
  -2   6  -2   47.80   13.40
  -2   6  -2   38.60   13.60
  -2   6  -2   40.00   14.30
  -2   6  -2   57.69   14.80
   3  -5   2   24.00   13.40
   3  -5   2   15.10   10.40
   3  -5   2   25.40   14.10
   3  -5   2    8.70    9.20
   3  -5   2   23.30   13.40
   3  -5   2   25.20   14.30
   3  -5   2   25.90   12.20
   3  -5   2   23.70   10.50
   3  -5   2   19.00    8.90
  -3   5  -2   12.80   13.40
  -3   5  -2   20.20   10.90
  -3   5  -2    8.00   12.90
  -3   5  -2   31.20   12.00
  -3   5  -2   38.80   15.50
  -3   5  -2   27.80   12.40
  -3   5  -2   10.00   12.70
  -3   5  -2   25.40   12.80
  -3   5  -2   20.90   10.60
  -3   5  -2   -0.20   10.40
  -3   5  -2    4.90   11.90
  -3   5  -2   32.20   13.10
   4  -4   2   -0.60   11.30
   4  -4   2  -12.00   14.70
   4  -4   2   14.30   12.00
   4  -4   2  -13.30    8.90
  -4   4  -2    3.10   13.40
  -4   4  -2   -2.90   14.20
  -4   4  -2   28.20   16.80
  -4   4  -2   -9.30   18.10
  -4   4  -2   -3.40   12.10
  -4   4  -2    6.50   14.70
  -4   4  -2   10.50   13.50
  -4   4  -2  -11.10   13.90
  -4   4  -2   -4.30   10.60
  -3 -12   2    1.70   17.80
  -3 -12   2   -9.80   24.70
  -3 -12   2    7.40   14.90
   3  12  -2   -2.50   11.60
   3  12  -2    7.90   12.80
  -2 -11   2  -13.80   14.50
  -2 -11   2    6.70   11.70
  -2 -11   2    7.40    9.70
  -2 -11   2   12.40   13.80
  -2 -11   2    0.30   10.40
  -2 -11   2   -1.30    9.60
  -2 -11   2   14.00    9.50
  -2 -11   2   17.60   16.40
   2  11  -2    9.60   11.20
   2  11  -2    4.10    7.70
   2  11  -2    1.10   10.20
  -1 -10   2  107.09   27.90
  -1 -10   2  184.18   30.10
  -1 -10   2  118.69   28.30
  -1 -10   2  127.09   29.90
  -1 -10   2   60.19   28.50
  -1 -10   2  132.89   30.70
  -1 -10   2  146.49   30.40
  -1 -10   2  167.98   29.90
  -1 -10   2  177.48   30.20
  -1 -10   2  164.48   29.30
  -1 -10   2  144.49   31.90
   1  10  -2  188.48   28.60
   1  10  -2  112.19   28.70
   1  10  -2  165.28   28.70
   1  10  -2  132.29   29.60
   1  10  -2  131.09   28.70
   0  -9   2  214.08   37.00
   0  -9   2  223.18   38.30
   0  -9   2  194.68   38.90
   0  -9   2  130.79   36.90
   0  -9   2  151.38   36.30
   0  -9   2  198.68   38.30
   0  -9   2  186.78   36.40
   0  -9   2  174.88   37.40
   0  -9   2  198.78   37.70
   0  -9   2  223.48   41.00
   0  -9   2  172.98   36.30
   0   9  -2  242.18   42.40
   0   9  -2  220.48   37.60
   0   9  -2  132.79   36.50
   0   9  -2  174.38   36.80
   0   9  -2  182.18   36.70
   0   9  -2  188.48   35.10
   0   9  -2  172.38   38.00
   0   9  -2  190.38   37.70
   0   9  -2  170.28   37.10
   1  -8   2    6.70    8.50
   1  -8   2   35.10   13.00
   1  -8   2   27.40   11.30
   1  -8   2   41.80   11.50
   1  -8   2   24.30   11.70
   1  -8   2   32.80    9.60
   1  -8   2   32.60    9.90
   1  -8   2   -2.90   10.00
   1  -8   2   10.00   11.50
   1  -8   2   37.90   10.50
  -1   8  -2    3.90   12.20
  -1   8  -2   18.80    9.70
  -1   8  -2   10.00   10.20
  -1   8  -2   18.10    7.60
  -1   8  -2    3.40    7.80
  -1   8  -2   24.40    9.70
  -1   8  -2   11.80    8.70
  -1   8  -2   28.50    8.30
  -1   8  -2   18.80    9.40
  -1   8  -2    6.60    9.70
  -1   8  -2   10.90    8.80
  -1   8  -2   18.10   10.00
  -1   8  -2   18.70   10.40
   2  -7   2  129.39   24.40
   2  -7   2  116.59   25.80
   2  -7   2  112.69   23.10
   2  -7   2  106.99   22.10
   2  -7   2   73.29   19.70
   2  -7   2   46.80   19.90
   2  -7   2   66.69   22.00
   2  -7   2  101.59   21.60
   2  -7   2  100.19   23.40
  -2   7  -2  102.29   22.10
  -2   7  -2  125.29   23.40
  -2   7  -2   87.29   21.20
  -2   7  -2  132.29   23.90
  -2   7  -2  134.59   24.70
  -2   7  -2  100.09   21.80
  -2   7  -2   69.29   22.10
  -2   7  -2  114.89   23.50
  -2   7  -2   47.60   25.00
  -2   7  -2   80.39   21.70
  -2   7  -2  115.39   21.90
  -2   7  -2   95.89   22.10
  -2   7  -2   97.49   21.80
   3  -6   2   80.19   18.40
   3  -6   2   60.99   15.40
   3  -6   2   47.70   18.40
   3  -6   2   69.49   17.30
   3  -6   2   91.49   20.30
   3  -6   2   54.79   15.70
   3  -6   2   49.50   18.00
   3  -6   2   43.00   14.10
   3  -6   2   51.09   18.10
  -3   6  -2   78.59   20.20
  -3   6  -2   51.19   16.90
  -3   6  -2   65.99   18.20
  -3   6  -2   41.00   18.10
  -3   6  -2   59.89   16.00
  -3   6  -2   52.69   17.10
  -3   6  -2   71.59   17.80
  -3   6  -2   16.90   16.40
  -3   6  -2   94.29   20.70
  -3   6  -2   48.20   16.60
  -3   6  -2   57.99   17.30
  -3   6  -2   76.29   17.90
   4  -5   2   30.20   14.20
   4  -5   2   27.60   19.30
   4  -5   2   -0.80   15.70
   4  -5   2   65.49   16.70
  -4   5  -2   52.19   16.60
  -4   5  -2   78.29   19.80
  -4   5  -2   91.79   24.10
  -4   5  -2  104.29   22.50
  -4   5  -2   47.40   20.60
  -4   5  -2  122.29   24.00
  -4   5  -2   37.70   18.00
  -4   5  -2   99.19   18.60
  -3 -13   2   29.40   27.30
  -3 -13   2    2.60   20.30
   3  13  -2   24.00   14.60
   3  13  -2   18.70   14.60
  -2 -12   2    8.90   11.20
  -2 -12   2    5.30   10.30
  -2 -12   2    2.20   18.30
  -2 -12   2   15.70   11.50
  -2 -12   2   10.70    9.20
  -2 -12   2  -10.90   17.80
  -2 -12   2   18.40   17.10
  -2 -12   2   -9.60   20.30
   2  12  -2   17.20   13.00
   2  12  -2  -17.30    7.50
   2  12  -2    9.20   10.80
   2  12  -2   -2.60    7.90
  -1 -11   2  131.89   29.70
  -1 -11   2  178.78   34.20
  -1 -11   2  163.78   32.00
  -1 -11   2  166.08   32.50
  -1 -11   2  210.38   31.50
  -1 -11   2  165.78   31.20
  -1 -11   2   71.19   29.10
  -1 -11   2  125.19   31.00
  -1 -11   2  157.98   33.50
  -1 -11   2  166.98   31.50
  -1 -11   2  147.19   32.00
   1  11  -2  130.79   29.60
   1  11  -2  164.68   30.80
   1  11  -2  140.99   31.60
   1  11  -2  182.18   35.20
   1  11  -2  142.99   29.90
   1  11  -2  126.19   30.40
   0 -10   2   -9.00    8.10
   0 -10   2   15.60   10.10
   0 -10   2    3.50    9.70
   0 -10   2   -0.10   10.00
   0 -10   2   16.30   11.50
   0 -10   2   12.40   13.50
   0 -10   2   19.10   11.70
   0 -10   2   -0.80    9.00
   0 -10   2   11.20    9.60
   0 -10   2   21.10   11.80
   0 -10   2   18.60   11.10
   0 -10   2   14.10   12.60
   0  10  -2   -3.70   11.50
   0  10  -2   -2.90    8.10
   0  10  -2    9.10    8.40
   0  10  -2   18.50   10.50
   0  10  -2    2.70    8.40
   0  10  -2   24.20    9.90
   0  10  -2   20.10   10.90
   0  10  -2    5.10    9.50
   0  10  -2   28.30   11.90
   1  -9   2  174.78   40.30
   1  -9   2  200.18   41.20
   1  -9   2  189.78   40.90
   1  -9   2  211.88   40.20
   1  -9   2  202.88   39.80
   1  -9   2  158.58   39.60
   1  -9   2  233.78   46.80
   1  -9   2  152.48   40.10
   1  -9   2  215.28   41.10
   1  -9   2  181.38   40.10
   1  -9   2  224.58   41.70
  -1   9  -2  234.38   41.10
  -1   9  -2  249.58   40.40
  -1   9  -2  227.98   40.00
  -1   9  -2  200.28   38.20
  -1   9  -2  196.78   40.50
  -1   9  -2  175.78   40.20
  -1   9  -2  208.78   41.10
  -1   9  -2  188.68   41.00
  -1   9  -2  213.28   40.50
  -1   9  -2  208.18   38.00
  -1   9  -2  213.78   38.80
  -1   9  -2  168.98   38.80
  -1   9  -2  142.39   39.40
   2  -8   2   27.80   13.90
   2  -8   2    3.70   11.50
   2  -8   2   43.40   15.50
   2  -8   2   45.00   11.90
   2  -8   2   36.00   14.40
   2  -8   2   30.20   12.20
   2  -8   2    6.30    9.30
   2  -8   2   40.30   10.60
   2  -8   2    0.90   16.90
  -2   8  -2   31.50   12.80
  -2   8  -2   28.90   14.20
  -2   8  -2   20.70   10.90
  -2   8  -2   39.60   12.50
  -2   8  -2   10.60    9.60
  -2   8  -2   13.10   13.40
  -2   8  -2   18.80   12.10
  -2   8  -2   34.60   14.30
  -2   8  -2   32.70   11.10
  -2   8  -2   28.90   12.40
  -2   8  -2   20.10   10.20
  -2   8  -2   -0.40   10.80
   3  -7   2    7.30   15.30
   3  -7   2   80.99   18.30
   3  -7   2   45.60   18.20
   3  -7   2   17.00   11.50
   3  -7   2   42.80   11.30
  -3   7  -2   21.00   13.40
  -3   7  -2   29.70   13.90
  -3   7  -2   17.30   15.00
  -3   7  -2   46.10   15.60
  -3   7  -2   39.20   16.60
  -3   7  -2   50.09   15.10
  -3   7  -2   10.30   12.10
  -3   7  -2   42.30   15.20
  -3   7  -2   34.70   13.70
  -3   7  -2   26.40   14.50
  -3   7  -2   51.29   18.50
   4  -6   2   17.80   18.50
   4  -6   2    7.80   10.20
   4  -6   2   24.80   14.40
  -4   6  -2    2.50   12.60
  -4   6  -2   -8.70   11.20
  -4   6  -2   13.40   17.50
  -4   6  -2   -6.10   14.00
  -4   6  -2   16.40   30.40
  -4   6  -2   16.10   17.10
  -4   6  -2    3.40   15.20
  -4   6  -2    5.20   11.00
  -4   6  -2   23.00   14.70
  -3 -14   2   28.80   24.70
   3  14  -2   28.10   16.00
   3  14  -2   27.90   15.70
  -2 -13   2   -2.40   20.60
  -2 -13   2  -22.50   15.10
  -2 -13   2    2.20   10.90
  -2 -13   2   -0.50   10.40
  -2 -13   2    1.80   11.70
  -2 -13   2  -18.20   11.20
  -2 -13   2    3.50   13.00
   2  13  -2  -11.30    8.70
   2  13  -2   26.40   15.20
   2  13  -2    1.50   11.60
   2  13  -2    4.10    9.40
  -1 -12   2   75.59   27.00
  -1 -12   2   92.09   29.30
  -1 -12   2  110.79   27.20
  -1 -12   2  136.29   28.60
  -1 -12   2  144.39   31.40
  -1 -12   2  156.48   29.50
  -1 -12   2  147.89   31.30
  -1 -12   2  187.78   33.20
  -1 -12   2  148.59   28.20
  -1 -12   2  163.98   30.00
   1  12  -2  175.18   28.40
   1  12  -2   65.99   26.80
   1  12  -2  115.79   26.90
   1  12  -2  105.59   28.90
   1  12  -2  158.58   29.70
   1  12  -2  158.58   28.80
   1  12  -2  147.89   28.00
   0 -11   2  251.87   56.09
   0 -11   2  213.88   50.89
   0 -11   2  256.47   48.80
   0 -11   2  243.98   50.19
   0 -11   2  312.67   51.69
   0 -11   2   98.19   52.09
   0 -11   2  230.58   49.50
   0 -11   2  292.07   50.59
   0 -11   2  242.18   48.30
   0 -11   2  270.97   49.10
   0 -11   2  300.27   51.69
   0 -11   2  263.67   48.70
   0  11  -2  280.77   50.99
   0  11  -2  258.17   47.70
   0  11  -2  265.67   50.49
   0  11  -2  288.47   48.50
   0  11  -2  296.27   49.30
   0  11  -2  209.98   49.10
   0  11  -2  143.69   48.10
   0  11  -2  228.78   49.30
   1 -10   2  271.47   47.20
   1 -10   2  247.98   50.49
   1 -10   2  241.28   48.10
   1 -10   2  197.28   47.60
   1 -10   2  278.07   47.80
   1 -10   2  250.77   49.30
   1 -10   2  249.38   49.20
   1 -10   2  235.58   48.60
   1 -10   2  198.48   47.30
   1 -10   2  309.57   48.70
   1 -10   2  256.97   48.90
   1 -10   2  218.88   48.10
  -1  10  -2  240.88   46.40
  -1  10  -2  189.98   47.60
  -1  10  -2  197.98   48.40
  -1  10  -2  258.37   47.00
  -1  10  -2  259.17   45.50
  -1  10  -2  286.17   50.69
  -1  10  -2  201.18   48.00
  -1  10  -2  250.97   48.10
  -1  10  -2  164.98   46.90
  -1  10  -2  219.88   46.20
  -1  10  -2  238.88   45.80
  -1  10  -2  227.38   47.90
  -1  10  -2  273.17   46.90
   2  -9   2   50.49   20.60
   2  -9   2   84.79   20.10
   2  -9   2  119.29   28.40
   2  -9   2   62.69   20.40
   2  -9   2   82.09   18.00
   2  -9   2   84.79   23.20
   2  -9   2   53.89   20.10
   2  -9   2   80.29   18.80
  -2   9  -2  121.09   30.90
  -2   9  -2   64.69   20.20
  -2   9  -2   78.19   21.00
  -2   9  -2   43.40   18.10
  -2   9  -2   93.19   19.60
  -2   9  -2  112.49   20.90
  -2   9  -2  104.79   21.50
  -2   9  -2   96.39   21.90
  -2   9  -2   59.29   18.40
  -2   9  -2   48.50   18.80
  -2   9  -2   83.69   22.00
   3  -8   2   -2.50   14.80
   3  -8   2    1.70    8.20
   3  -8   2   30.00   15.00
   3  -8   2  -22.00   14.80
   3  -8   2   -4.00    9.10
  -3   8  -2   -4.40   11.70
  -3   8  -2   -0.60   10.70
  -3   8  -2   25.40   14.80
  -3   8  -2   38.70   16.80
  -3   8  -2   38.40   16.50
  -3   8  -2   21.30   13.70
  -3   8  -2   10.00   13.10
  -3   8  -2   25.50   14.20
  -3   8  -2   18.90   15.70
   4  -7   2    1.80   16.50
   4  -7   2   -2.70    9.50
   4  -7   2   15.30   12.20
   4  -7   2    9.50   12.70
  -4   7  -2    3.10   14.50
  -4   7  -2   -9.60   18.40
  -4   7  -2  -16.80   12.70
  -4   7  -2   20.60   18.70
  -2 -14   2   24.70   24.30
  -2 -14   2   67.89   23.40
  -2 -14   2   32.10   15.40
  -2 -14   2   23.50   16.50
  -2 -14   2   72.99   18.70
   2  14  -2   80.59   18.70
   2  14  -2   48.00   14.60
   2  14  -2   52.69   16.80
  -1 -13   2   -1.20   12.00
  -1 -13   2   10.30   12.50
  -1 -13   2    1.00   13.30
  -1 -13   2  -14.90   16.00
  -1 -13   2    2.10   10.90
  -1 -13   2   14.50   13.30
  -1 -13   2   -2.20   17.80
  -1 -13   2  -13.50   12.00
  -1 -13   2   -1.80    9.80
  -1 -13   2   -9.40   10.30
  -1 -13   2    5.00   12.40
   1  13  -2   11.10   10.70
   1  13  -2  -10.50    8.80
   1  13  -2   -5.80   11.20
   1  13  -2   -4.00    8.80
   1  13  -2    6.70   13.40
   0 -12   2   71.29   22.40
   0 -12   2   91.99   23.00
   0 -12   2   83.69   21.90
   0 -12   2  132.19   25.50
   0 -12   2  158.68   25.80
   0 -12   2   82.59   22.20
   0 -12   2   60.39   24.40
   0 -12   2  101.59   23.80
   0 -12   2   74.79   24.50
   0 -12   2   53.29   22.10
   0 -12   2  146.29   25.20
   0  12  -2   29.60   26.80
   0  12  -2   79.09   21.60
   0  12  -2   32.30   19.80
   0  12  -2  123.39   25.30
   0  12  -2   76.69   21.30
   0  12  -2   97.59   21.60
   0  12  -2  114.49   21.30
   0  12  -2   63.99   26.60
   1 -11   2    5.70   11.60
   1 -11   2   -7.80   12.10
   1 -11   2    5.00   12.40
   1 -11   2   -2.20   11.00
   1 -11   2    2.80   11.30
   1 -11   2    4.90   12.50
   1 -11   2   12.50   11.80
   1 -11   2   33.10   26.40
   1 -11   2    1.00   11.00
   1 -11   2   -5.30   10.40
   1 -11   2   12.50   11.00
  -1  11  -2    9.20   10.70
  -1  11  -2    3.00   10.10
  -1  11  -2   20.80   11.90
  -1  11  -2   14.30    8.20
  -1  11  -2    9.90   11.60
  -1  11  -2    5.00    9.30
  -1  11  -2   10.40   11.30
  -1  11  -2   10.60   13.00
  -1  11  -2   19.40   11.90
  -1  11  -2   33.00   12.80
  -1  11  -2    4.30    9.20
  -1  11  -2   19.10   12.80
  -1  11  -2    8.10    9.90
  -1  11  -2    3.50   10.70
   2 -10   2    8.50   11.80
   2 -10   2   43.50   18.20
   2 -10   2   24.90   17.60
   2 -10   2   10.30   12.30
   2 -10   2   26.50   11.70
   2 -10   2   25.60   15.40
   2 -10   2   54.99   27.10
  -2  10  -2   49.40   12.60
  -2  10  -2   17.00   11.90
  -2  10  -2   19.50   12.70
  -2  10  -2   44.70   17.10
  -2  10  -2   72.69   15.80
  -2  10  -2   18.50   14.30
  -2  10  -2   34.60   16.30
  -2  10  -2   43.30   16.20
  -2  10  -2   54.99   17.40
  -2  10  -2   39.40   14.10
   3  -9   2    0.50   14.40
   3  -9   2   24.40   19.40
   3  -9   2   -5.10   10.10
   3  -9   2    7.30   13.20
   3  -9   2    1.40    8.80
  -3   9  -2   13.70   15.70
  -3   9  -2   11.30   16.70
  -3   9  -2   -1.20   16.50
  -3   9  -2   10.50   11.50
  -3   9  -2   12.90   15.10
  -3   9  -2   -3.40   11.00
  -3   9  -2    8.00   16.40
  -3   9  -2    4.40   11.00
  -2 -15   2   82.79   28.00
  -2 -15   2   40.90   21.40
  -2 -15   2   52.99   26.70
  -2 -15   2   94.49   21.30
  -2 -15   2   55.19   21.10
   2  15  -2   76.19   20.50
   2  15  -2   91.09   23.30
   2  15  -2   73.99   19.20
  -1 -14   2   15.00   15.20
  -1 -14   2   39.20   14.70
  -1 -14   2   15.40   17.40
  -1 -14   2   10.70   12.40
  -1 -14   2   18.90   14.20
  -1 -14   2  -11.70   15.90
  -1 -14   2   18.50   13.30
  -1 -14   2   12.40   20.30
  -1 -14   2   -0.10   14.20
  -1 -14   2   14.40   13.80
   1  14  -2   20.50   12.20
   1  14  -2   20.60   16.00
   1  14  -2   22.10   13.60
   1  14  -2   18.80   12.40
   1  14  -2   16.80   12.20
   0 -13   2   31.50   15.50
   0 -13   2   75.39   18.50
   0 -13   2   33.50   14.80
   0 -13   2   23.20   15.10
   0 -13   2   37.90   19.20
   0 -13   2   50.69   17.30
   0 -13   2   31.90   18.50
   0 -13   2   56.19   18.90
   0 -13   2   52.69   21.60
   0 -13   2   45.00   19.40
   0 -13   2   28.80   16.20
   0  13  -2   18.80   14.50
   0  13  -2   17.90   13.80
   0  13  -2   24.90   14.10
   0  13  -2   41.10   18.50
   0  13  -2   47.10   15.00
   0  13  -2   51.79   16.90
   1 -12   2  108.59   28.70
   1 -12   2  132.19   30.60
   1 -12   2  165.28   34.60
   1 -12   2  142.19   33.50
   1 -12   2  112.49   31.10
   1 -12   2  206.88   36.30
   1 -12   2  111.89   30.20
   1 -12   2  144.79   31.40
  -1  12  -2  172.48   33.40
  -1  12  -2  171.88   31.00
  -1  12  -2  128.19   28.10
  -1  12  -2  184.78   29.40
  -1  12  -2  139.39   29.80
  -1  12  -2  125.59   30.30
  -1  12  -2  101.69   30.10
  -1  12  -2  123.79   30.70
  -1  12  -2  127.49   30.30
  -1  12  -2  177.88   30.90
  -1  12  -2   98.19   30.20
  -1  12  -2   96.89   27.70
   2 -11   2   29.00   13.80
   2 -11   2    8.20   12.20
   2 -11   2   20.10   17.00
   2 -11   2   25.50   11.60
   2 -11   2   39.50   16.20
  -2  11  -2   58.29   19.20
  -2  11  -2   27.70   12.00
  -2  11  -2   25.30   14.80
  -2  11  -2   15.30   14.60
  -2  11  -2   40.60   14.30
  -2  11  -2   14.70   12.80
  -2  11  -2   61.99   17.60
  -2  11  -2   34.80   15.70
  -2  11  -2   18.60   17.10
  -2  11  -2   46.40   17.90
   3 -10   2   28.40   19.20
   3 -10   2   42.40   20.30
   3 -10   2   25.80   12.00
   3 -10   2   36.40   14.20
  -3  10  -2   57.49   22.10
  -3  10  -2   50.59   18.20
  -3  10  -2   76.09   21.50
  -3  10  -2   23.20   17.60
  -3  10  -2   11.80   14.30
  -3  10  -2   84.49   25.00
  -3  10  -2   65.59   20.40
  -1 -15   2    7.10   12.90
  -1 -15   2    3.50   19.00
  -1 -15   2   28.90   22.50
  -1 -15   2    2.70   13.90
  -1 -15   2   -1.90   15.40
  -1 -15   2   -7.80   13.00
  -1 -15   2    9.90   16.10
   1  15  -2    8.40   17.70
   1  15  -2    8.40   15.30
   1  15  -2   22.80   14.30
   1  15  -2   37.90   15.10
   0 -14   2  -15.20   11.90
   0 -14   2    0.70   19.00
   0 -14   2   20.10   14.30
   0 -14   2  -10.90   15.60
   0 -14   2   -5.70   15.00
   0 -14   2   49.90   17.20
   0 -14   2  -16.60   12.60
   0 -14   2   -3.40   12.90
   0  14  -2   -2.40   12.00
   0  14  -2   -0.60   11.70
   0  14  -2  -23.20   11.20
   1 -13   2    4.30   15.90
   1 -13   2   13.20   13.30
   1 -13   2   23.50   14.90
   1 -13   2   29.30   19.60
   1 -13   2   10.70   18.40
   1 -13   2  -10.50   14.80
   1 -13   2    4.30   14.80
   1 -13   2   18.20   14.40
  -1  13  -2   11.50   16.90
  -1  13  -2  -13.20   10.60
  -1  13  -2   -9.30   12.00
  -1  13  -2   20.90    9.30
  -1  13  -2    8.40   12.80
  -1  13  -2   -0.90   13.20
  -1  13  -2   10.30   13.00
  -1  13  -2   -8.40   14.10
  -1  13  -2    9.10    9.50
   2 -12   2   36.40   19.10
   2 -12   2   50.79   15.70
   2 -12   2   38.00   19.30
   2 -12   2   76.89   23.40
   2 -12   2   30.40   12.40
   2 -12   2   15.80   19.20
   2 -12   2  -24.90   13.10
  -2  12  -2   10.20   15.90
  -2  12  -2    7.40   16.10
  -2  12  -2   48.40   19.00
  -2  12  -2   28.70   18.70
  -2  12  -2   39.60   19.20
  -2  12  -2   42.40   17.40
  -2  12  -2   23.80   12.50
  -2  12  -2   31.30   16.40
  -2  12  -2   25.30   18.80
   3 -11   2    7.00   11.10
   3 -11   2   27.60   21.20
   3 -11   2    2.00    9.30
  -3  11  -2   -3.60   16.10
  -3  11  -2   15.50   16.80
  -3  11  -2    5.40   21.10
  -3  11  -2    5.30   21.40
  -3  11  -2   17.10   22.70
  -3  11  -2    1.40   12.00
  -1 -16   2   30.40   22.60
  -1 -16   2   -3.20   16.00
  -1 -16   2   33.30   18.10
  -1 -16   2   -0.50   21.10
   1  16  -2   33.60   16.20
   1  16  -2   32.70   15.70
   1  16  -2    6.90   15.00
   1  16  -2    1.70   10.70
   0 -15   2    4.00   18.90
   0 -15   2  -14.10   14.20
   0 -15   2    2.90   16.30
   0 -15   2   -0.70   15.20
   0 -15   2   12.40   15.40
   0 -15   2   25.00   19.10
   0 -15   2   -3.30   14.50
   0  15  -2    6.10   13.60
   0  15  -2   -1.40   16.60
   0  15  -2    6.40   12.70
   1 -14   2   38.10   22.30
   1 -14   2   64.89   23.40
   1 -14   2   89.09   22.60
   1 -14   2   45.50   25.90
   1 -14   2   89.09   23.70
   1 -14   2   60.79   26.70
  -1  14  -2   44.80   21.40
  -1  14  -2   56.49   17.00
  -1  14  -2   98.69   24.60
  -1  14  -2   93.69   27.90
  -1  14  -2   72.89   18.70
   2 -13   2   18.60   14.80
   2 -13   2   47.50   20.50
   2 -13   2    4.60   14.20
   2 -13   2    4.70   15.60
   2 -13   2    8.40   19.50
   2 -13   2   32.00   20.10
   2 -13   2   48.80   23.90
  -2  13  -2   36.70   16.30
  -2  13  -2   38.70   19.30
  -2  13  -2   -2.80   18.50
  -2  13  -2   25.80   20.50
  -2  13  -2   32.80   18.60
  -2  13  -2   10.30   12.30
  -2  13  -2   11.60   17.70
  -2  13  -2   30.00   17.10
  -2  13  -2   38.30   13.30
   0 -16   2   -1.40   18.20
   0 -16   2   -4.10   22.00
   0 -16   2   -1.90   16.20
   0 -16   2   27.70   21.60
   0 -16   2    5.90   18.00
   0  16  -2    9.30   15.70
   0  16  -2   -2.70   14.10
   0  16  -2   21.20   15.70
   0  16  -2  -27.40   17.90
   1 -15   2  -12.40   16.10
   1 -15   2   23.40   19.70
   1 -15   2   -5.00   21.10
   1 -15   2    4.80   15.30
  -1  15  -2   29.30   14.80
  -1  15  -2    7.20   16.20
  -1  15  -2  -12.50   16.60
  -1  15  -2   -1.60   14.50
  -1  15  -2   -6.20   11.10
   2 -14   2   10.80   24.50
   2 -14   2   15.10   11.50
   2 -14   2   27.90   18.40
  -2  14  -2    3.10   17.80
  -1  15   3   35.20   19.70
  -1  15   3   11.70   17.80
  -1  15   3   22.60   17.10
  -1  15   3   19.10   12.50
  -1  15   3   14.30   18.20
  -1  15   3   15.70   15.70
   1 -15  -3   15.90   19.50
   1 -15  -3   48.10   18.90
   1 -15  -3   60.49   24.00
   0  16   3  109.39   29.90
   0  16   3  114.19   27.30
   0  16   3  108.59   27.70
   0 -16  -3  102.59   30.00
   0 -16  -3  132.09   31.10
   0 -16  -3   77.69   33.60
   0 -16  -3   37.60   28.30
   0 -16  -3  116.29   32.10
  -2  13   3   -1.50   21.70
  -2  13   3   10.70   11.80
  -2  13   3    1.30   13.70
  -2  13   3    8.10   14.20
  -2  13   3   -3.80   14.70
  -2  13   3   -1.60   20.00
   2 -13  -3   22.00   11.70
   2 -13  -3   26.30   17.00
   2 -13  -3   -2.80   19.90
   2 -13  -3   15.60   16.30
   2 -13  -3   -5.70   16.90
  -1  14   3    2.70   10.20
  -1  14   3   20.30   15.30
  -1  14   3   30.30   15.70
  -1  14   3   -8.90   13.10
  -1  14   3   29.00   17.80
  -1  14   3   -7.00    9.30
  -1  14   3   17.40   14.10
   1 -14  -3    7.10   14.50
   1 -14  -3    7.80   20.60
   1 -14  -3   -9.30   18.60
   1 -14  -3   11.70   14.60
   1 -14  -3   18.00   14.20
   1 -14  -3    7.10   17.40
   0  15   3   -5.80    8.80
   0  15   3    5.80   12.10
   0  15   3  -11.20   11.90
   0  15   3    6.30   13.80
   0  15   3    2.20   14.30
   0 -15  -3   21.20   19.80
   0 -15  -3   23.50   16.20
   0 -15  -3  -14.20   15.70
   0 -15  -3    6.60   14.90
   0 -15  -3    1.50   19.30
   0 -15  -3  -10.50   18.90
   0 -15  -3  -18.40   12.80
   0 -15  -3   12.70   16.10
   1  16   3  -12.60   15.10
   1  16   3   -2.30   10.60
   1  16   3   36.20   13.80
   1  16   3   12.60   15.60
  -1 -16  -3   33.00   20.20
  -1 -16  -3  -21.80   14.80
  -1 -16  -3  -19.20   15.80
  -1 -16  -3   -3.10   17.70
  -1 -16  -3   -7.20   25.00
  -1 -16  -3  -12.40   13.70
  -3  11   3   31.90   13.90
  -3  11   3   13.30   14.80
  -3  11   3   14.20   20.20
  -3  11   3   38.00   23.70
  -3  11   3   37.30   23.20
  -3  11   3   19.40   16.50
   3 -11  -3   47.60   23.80
   3 -11  -3    8.70   18.30
   3 -11  -3   33.50   19.80
   3 -11  -3   -0.60   11.70
  -2  12   3   22.30   16.80
  -2  12   3    4.80   10.10
  -2  12   3   25.20   19.50
  -2  12   3    0.10   13.20
  -2  12   3   24.10   15.00
  -2  12   3  -13.30   15.60
  -2  12   3    1.70   15.90
  -2  12   3   22.40   14.00
   2 -12  -3   21.60   16.70
   2 -12  -3   23.40   11.90
   2 -12  -3   26.20   15.80
   2 -12  -3    4.20   18.30
   2 -12  -3    0.60   12.50
  -1  13   3   23.00   14.60
  -1  13   3   55.99   16.30
  -1  13   3   32.00   14.30
  -1  13   3   16.50   14.80
  -1  13   3   24.90   18.10
  -1  13   3   36.40   15.80
  -1  13   3   12.80   11.40
  -1  13   3    9.90   11.70
   1 -13  -3   49.90   18.30
   1 -13  -3   28.50   16.60
   1 -13  -3   42.20   15.60
   1 -13  -3   32.40   15.10
   1 -13  -3   27.20   18.50
   1 -13  -3   58.69   18.20
   1 -13  -3   21.80   18.60
   1 -13  -3   53.49   17.30
   0  14   3    7.90   11.40
   0  14   3   -1.20    8.40
   0  14   3   20.10   14.30
   0  14   3   -2.40   12.80
   0 -14  -3   -9.40   17.80
   0 -14  -3   -7.20   13.00
   0 -14  -3   -1.00   30.20
   0 -14  -3   -9.70   13.40
   0 -14  -3   -3.30   12.70
   0 -14  -3   -2.10   12.40
   0 -14  -3   -6.10   16.50
   0 -14  -3   25.70   13.10
   0 -14  -3    8.30   13.70
   0 -14  -3    2.30   14.10
   1  15   3   39.90   15.40
   1  15   3   30.10   15.50
   1  15   3   12.00   13.60
  -1 -15  -3   34.50   18.80
  -1 -15  -3   13.20   23.40
  -1 -15  -3   28.60   14.40
  -1 -15  -3   31.00   20.90
  -1 -15  -3    9.50   14.80
  -1 -15  -3    8.20   15.90
  -1 -15  -3   -2.40   13.50
  -3  10   3   -7.90    9.30
  -3  10   3   -0.50   15.10
  -3  10   3  -12.50   12.60
  -3  10   3   24.10   15.10
  -3  10   3   28.70   22.60
  -3  10   3   -0.60   13.70
  -3  10   3  -15.20   17.20
  -3  10   3   13.60   14.90
   3 -10  -3    5.30   16.60
   3 -10  -3   16.30   18.80
   3 -10  -3  -19.10   18.20
  -2  11   3   24.40   11.50
  -2  11   3   20.40   16.10
  -2  11   3   43.50   18.60
  -2  11   3   12.60   17.00
  -2  11   3   19.00   16.80
  -2  11   3    5.50   12.40
  -2  11   3    2.20   12.00
  -2  11   3   30.40   15.30
  -2  11   3    2.20   11.30
   2 -11  -3   13.20   10.70
   2 -11  -3    5.80   14.80
   2 -11  -3   13.20   17.10
   2 -11  -3    1.60   11.30
   2 -11  -3   45.70   16.00
   2 -11  -3   13.90   15.70
  -1  12   3    1.10   14.60
  -1  12   3    6.20   12.70
  -1  12   3   33.90   14.40
  -1  12   3   18.70   14.00
  -1  12   3   32.00   13.30
  -1  12   3   21.70   17.10
  -1  12   3   -1.00    8.80
  -1  12   3    4.70   11.10
  -1  12   3   15.50   12.50
   1 -12  -3   11.50   13.80
   1 -12  -3   14.00   14.10
   1 -12  -3   13.40   13.60
   1 -12  -3   26.00   12.70
   1 -12  -3   19.80   15.00
   1 -12  -3   41.00   14.20
   1 -12  -3   10.20   16.00
   1 -12  -3   -3.70   19.10
   1 -12  -3   12.20   12.20
   1 -12  -3   14.60   13.10
   0  13   3   33.60   18.80
   0  13   3   69.89   17.70
   0  13   3   64.79   21.70
   0  13   3   37.20   15.30
   0  13   3   57.09   17.90
   0  13   3   43.40   16.50
   0  13   3   27.90   12.60
   0 -13  -3   47.30   16.40
   0 -13  -3   64.59   19.80
   0 -13  -3   49.20   17.30
   0 -13  -3   67.69   19.30
   0 -13  -3   48.80   19.10
   0 -13  -3   35.10   17.80
   0 -13  -3   45.60   20.30
   0 -13  -3   60.69   21.40
   0 -13  -3   64.59   19.20
   0 -13  -3   74.59   21.30
   0 -13  -3   29.80   16.60
   1  14   3   22.70   12.80
   1  14   3   10.40   12.30
   1  14   3    6.70   13.80
   1  14   3   10.50   10.40
   1  14   3   10.50   17.90
  -1 -14  -3   12.60   13.70
  -1 -14  -3    7.80   13.80
  -1 -14  -3  -14.70   10.90
  -1 -14  -3    5.20   15.80
  -1 -14  -3   22.50   13.90
  -1 -14  -3   21.80   13.50
  -1 -14  -3   25.60   21.10
  -1 -14  -3    7.10   13.50
   2  15   3   -2.80    9.80
   2  15   3   14.60   16.90
   2  15   3   -4.40   11.10
  -2 -15  -3   71.79   24.60
  -2 -15  -3   11.90   15.10
  -2 -15  -3   41.20   16.20
  -2 -15  -3   48.30   21.80
  -2 -15  -3   -6.20   13.80
  -2 -15  -3   39.60   15.40
  -2 -15  -3   29.60   13.20
  -3   9   3   -4.80   14.20
  -3   9   3   12.20   18.00
  -3   9   3    3.40   11.90
  -3   9   3  -12.20   13.80
  -3   9   3    5.40   10.30
  -3   9   3  -14.30   14.80
  -3   9   3   -3.60   15.30
  -3   9   3    4.30   13.90
   3  -9  -3   -9.00   15.30
   3  -9  -3    1.70   17.30
   3  -9  -3  -10.00    9.70
   3  -9  -3    6.10    9.20
   3  -9  -3  -16.60   14.80
  -2  10   3   14.40   12.60
  -2  10   3   11.50   10.00
  -2  10   3   13.70   15.20
  -2  10   3    7.10   15.20
  -2  10   3   -8.20   12.60
  -2  10   3   26.10   11.60
  -2  10   3   10.90   12.90
  -2  10   3   35.70   12.50
  -2  10   3   24.10   14.00
  -2  10   3   21.70   11.70
  -2  10   3   15.30   12.20
   2 -10  -3   57.09   18.20
   2 -10  -3   39.60   15.10
   2 -10  -3    5.20    7.20
   2 -10  -3   -6.70   10.40
   2 -10  -3    4.10   12.60
   2 -10  -3   16.30    9.50
   2 -10  -3    9.50   11.40
   2 -10  -3   22.40   14.70
   2 -10  -3   27.10   13.00
   2 -10  -3   11.20   15.50
  -1  11   3   19.30   10.00
  -1  11   3   20.40    9.30
  -1  11   3   -1.80   11.40
  -1  11   3   10.60   11.10
  -1  11   3   63.59   15.90
  -1  11   3   24.80   13.10
  -1  11   3   33.10   15.90
  -1  11   3   13.10   10.50
  -1  11   3    6.90   15.10
  -1  11   3   21.20   11.90
  -1  11   3   20.70   13.30
  -1  11   3   20.60   13.00
   1 -11  -3   53.59   17.00
   1 -11  -3   19.20   22.00
   1 -11  -3   17.70   13.20
   1 -11  -3   24.20   17.70
   1 -11  -3    2.30   13.00
   1 -11  -3   28.60   13.70
   1 -11  -3   12.30   12.20
   1 -11  -3   20.90   12.90
   1 -11  -3   19.60   12.20
   1 -11  -3   26.60   12.80
   1 -11  -3   45.90   16.50
   1 -11  -3   15.90   13.70
   1 -11  -3   19.30   14.00
   0  12   3   73.69   23.10
   0  12   3   93.39   23.70
   0  12   3   78.29   20.40
   0  12   3   72.89   26.50
   0  12   3   79.49   21.40
   0  12   3  100.39   22.60
   0  12   3   69.39   21.80
   0  12   3   58.89   18.40
   0  12   3  109.79   25.60
   0  12   3   95.59   20.80
   0 -12  -3   73.59   21.00
   0 -12  -3   76.99   22.00
   0 -12  -3   84.19   20.80
   0 -12  -3   69.59   22.00
   0 -12  -3  113.29   25.20
   0 -12  -3   76.49   23.00
   0 -12  -3  112.69   22.40
   0 -12  -3   93.19   25.00
   0 -12  -3  116.19   23.70
   0 -12  -3   85.79   23.90
   0 -12  -3   87.19   21.90
   0 -12  -3   56.89   20.70
   0 -12  -3   70.99   20.20
   0 -12  -3  108.49   24.10
   1  13   3   17.70   12.60
   1  13   3   38.60   14.30
   1  13   3   30.60   14.20
   1  13   3   12.70   15.90
   1  13   3   70.49   21.10
   1  13   3   14.30   10.00
  -1 -13  -3   34.60   13.30
  -1 -13  -3   22.80   12.20
  -1 -13  -3   30.10   14.00
  -1 -13  -3   15.20   12.80
  -1 -13  -3   39.40   14.60
  -1 -13  -3   13.80   14.50
  -1 -13  -3   16.80   16.40
  -1 -13  -3   23.50   14.70
  -1 -13  -3   57.19   21.60
   2  14   3   35.00   14.30
   2  14   3   38.00   26.70
   2  14   3   53.79   19.20
  -2 -14  -3   56.29   17.60
  -2 -14  -3   16.10   14.70
  -2 -14  -3   32.80   18.80
  -2 -14  -3   69.69   22.90
  -2 -14  -3   37.80   15.00
  -2 -14  -3   38.50   17.40
  -2 -14  -3   27.20   23.40
  -4   7   3    7.30   12.10
   4  -7  -3  -19.40   15.50
   4  -7  -3   -3.40   13.40
   4  -7  -3    1.10    8.30
  -3   8   3   16.00   12.70
  -3   8   3   12.50   15.20
  -3   8   3   -4.70   15.10
  -3   8   3   15.00   11.10
  -3   8   3   21.30   11.60
  -3   8   3   17.20   16.10
  -3   8   3   10.60   11.40
  -3   8   3   -4.40   12.90
  -3   8   3  -17.10   13.20
   3  -8  -3    4.70   14.70
   3  -8  -3    7.40   10.00
   3  -8  -3   -6.80    7.40
   3  -8  -3   20.10   15.60
   3  -8  -3   11.60   15.40
  -2   9   3   84.69   24.50
  -2   9   3  109.09   25.20
  -2   9   3  117.29   24.70
  -2   9   3  128.89   25.20
  -2   9   3   82.79   25.60
  -2   9   3  110.29   24.00
  -2   9   3  112.79   25.90
  -2   9   3  110.99   25.10
  -2   9   3  195.88   29.50
  -2   9   3   92.89   26.10
  -2   9   3  136.99   27.60
  -2   9   3  132.99   27.70
   2  -9  -3   73.09   25.20
   2  -9  -3  176.18   29.30
   2  -9  -3   56.99   22.80
   2  -9  -3  109.09   22.00
   2  -9  -3  145.29   26.60
   2  -9  -3  105.99   23.10
   2  -9  -3   53.39   24.00
   2  -9  -3  104.89   26.80
   2  -9  -3  158.18   28.00
   2  -9  -3  118.79   24.70
   2  -9  -3   77.19   24.80
  -1  10   3  202.48   34.90
  -1  10   3  203.38   32.60
  -1  10   3  205.88   35.00
  -1  10   3  200.18   36.50
  -1  10   3  126.79   33.80
  -1  10   3  118.39   32.00
  -1  10   3  142.39   31.90
  -1  10   3  163.58   35.80
  -1  10   3   95.19   31.60
  -1  10   3  215.98   36.70
  -1  10   3  134.49   34.10
  -1  10   3  145.89   33.10
   1 -10  -3  179.28   34.50
   1 -10  -3  169.38   34.10
   1 -10  -3  198.98   35.80
   1 -10  -3  147.39   32.80
   1 -10  -3  182.08   35.60
   1 -10  -3  248.18   36.70
   1 -10  -3  115.99   33.10
   1 -10  -3  160.68   35.10
   1 -10  -3  185.78   36.30
   1 -10  -3  121.99   32.90
   0  11   3   53.69   15.60
   0  11   3   41.50   17.00
   0  11   3    2.10   14.40
   0  11   3   55.59   15.70
   0  11   3   99.49   18.30
   0  11   3   76.39   17.00
   0  11   3   52.59   14.00
   0  11   3   67.79   18.50
   0  11   3   68.29   20.10
   0  11   3   57.19   13.90
   0 -11  -3   99.59   19.60
   0 -11  -3   55.69   16.10
   0 -11  -3   54.19   19.20
   0 -11  -3   65.09   15.90
   0 -11  -3   79.09   20.60
   0 -11  -3   25.00   15.30
   0 -11  -3   35.20   15.10
   0 -11  -3   62.49   17.10
   0 -11  -3   78.79   18.80
   0 -11  -3   72.79   17.90
   0 -11  -3   51.29   16.20
   0 -11  -3   47.60   18.60
   1  12   3   53.69   13.60
   1  12   3   30.00   14.90
   1  12   3   25.00   10.30
   1  12   3   45.70   14.90
   1  12   3   46.10   15.30
   1  12   3   42.80   13.60
   1  12   3   25.80   12.30
   1  12   3   60.29   19.60
  -1 -12  -3    0.40   16.10
  -1 -12  -3   21.20   17.10
  -1 -12  -3   59.59   16.60
  -1 -12  -3   25.00   12.90
  -1 -12  -3   37.20   14.00
  -1 -12  -3   35.60   15.60
  -1 -12  -3   28.70   17.40
  -1 -12  -3   54.69   14.70
  -1 -12  -3   37.20   15.60
  -1 -12  -3   28.10   12.00
  -1 -12  -3   30.30   13.00
  -1 -12  -3   49.99   19.10
   2  13   3   32.50   15.20
   2  13   3   53.19   13.90
   2  13   3   52.99   23.30
  -2 -13  -3   11.30   19.30
  -2 -13  -3   29.30   14.90
  -2 -13  -3   44.50   22.20
  -2 -13  -3   36.60   14.00
  -2 -13  -3   33.90   15.50
  -2 -13  -3   -8.20   11.60
  -2 -13  -3   27.30   11.80
   3  14   3   -8.30   13.50
  -3 -14  -3    2.60   20.30
  -4   6   3    6.50   17.80
  -4   6   3   10.00   18.10
  -4   6   3  -14.50   17.00
  -4   6   3   23.20   18.30
  -4   6   3  -23.50   15.20
  -4   6   3   -6.60   10.40
  -4   6   3   19.00   17.00
   4  -6  -3  -14.60   11.80
   4  -6  -3    0.10   15.60
   4  -6  -3   -0.40   10.20
  -3   7   3   20.10   13.00
  -3   7   3    3.30    9.70
  -3   7   3   17.20   10.90
  -3   7   3   -9.40    9.00
  -3   7   3    0.00   15.00
  -3   7   3   26.60   12.30
  -3   7   3   -6.50   12.80
  -3   7   3   -7.40   10.60
  -3   7   3    5.50   13.00
  -3   7   3  -21.50   12.80
   3  -7  -3   15.20   10.20
   3  -7  -3    1.30    7.50
   3  -7  -3  -12.90   12.30
   3  -7  -3  -21.50   11.20
   3  -7  -3   10.30   15.40
  -2   8   3   65.89   18.80
  -2   8   3   34.10   14.90
  -2   8   3   15.80   12.70
  -2   8   3   30.40   12.80
  -2   8   3   66.89   17.60
  -2   8   3   26.00   13.70
  -2   8   3   46.70   16.90
  -2   8   3   23.50   12.90
  -2   8   3   54.29   14.40
  -2   8   3   29.50   14.60
  -2   8   3   36.00   12.30
  -2   8   3   57.39   13.30
   2  -8  -3   36.30   14.80
   2  -8  -3   15.50   11.10
   2  -8  -3   57.09   15.90
   2  -8  -3   27.20   12.40
   2  -8  -3    8.70   13.80
   2  -8  -3   26.20   14.60
   2  -8  -3   26.10    9.10
   2  -8  -3   41.80   17.80
   2  -8  -3   38.10   15.50
   2  -8  -3   21.20   14.90
   2  -8  -3   17.40   11.20
  -1   9   3   -0.70   17.80
  -1   9   3   42.90   10.70
  -1   9   3   25.80   10.30
  -1   9   3   26.50   12.00
  -1   9   3   29.70   12.60
  -1   9   3    6.90    9.20
  -1   9   3   32.10   13.10
  -1   9   3   35.90   11.70
  -1   9   3   49.20   12.10
  -1   9   3   37.40   14.00
  -1   9   3   35.60   13.30
  -1   9   3   19.50   11.80
   1  -9  -3   29.20   13.10
   1  -9  -3   34.90   11.30
   1  -9  -3   53.19   16.30
   1  -9  -3   11.70   12.90
   1  -9  -3   30.30   13.70
   1  -9  -3   39.30   12.60
   1  -9  -3   36.60   11.90
   1  -9  -3   34.90   12.80
   1  -9  -3    7.20   11.60
   1  -9  -3   31.50   12.30
   1  -9  -3   29.60   13.30
   1  -9  -3   27.50   13.40
   1  -9  -3   31.40    9.80
   0  10   3   33.80   13.70
   0  10   3   28.80   11.50
   0  10   3   37.00   13.10
   0  10   3   14.50    8.20
   0  10   3    0.00   13.30
   0  10   3   11.90    8.10
   0  10   3   22.80   11.20
   0  10   3   28.50   12.10
   0  10   3   28.60   10.80
   0  10   3    9.30    9.80
   0 -10  -3   48.50   12.80
   0 -10  -3   24.90   10.60
   0 -10  -3   24.10   13.80
   0 -10  -3   34.90   11.40
   0 -10  -3   21.90   10.00
   0 -10  -3   23.30   15.00
   0 -10  -3   33.40   13.50
   0 -10  -3   15.10   11.50
   0 -10  -3   25.40   11.20
   0 -10  -3   10.50   10.40
   0 -10  -3   40.50   13.50
   0 -10  -3   25.50   10.40
   1  11   3   37.70   17.30
   1  11   3   75.89   21.00
   1  11   3   77.89   17.20
   1  11   3   89.79   17.70
   1  11   3   40.80   14.00
   1  11   3   81.09   16.50
   1  11   3   71.39   17.70
   1  11   3   68.39   17.10
  -1 -11  -3   84.99   20.70
  -1 -11  -3   66.99   17.80
  -1 -11  -3   78.09   22.10
  -1 -11  -3   32.90   18.10
  -1 -11  -3   45.30   15.50
  -1 -11  -3   75.39   16.60
  -1 -11  -3   80.79   19.40
  -1 -11  -3   59.79   15.70
  -1 -11  -3   55.79   17.30
  -1 -11  -3   49.70   16.20
  -1 -11  -3   79.49   19.20
  -1 -11  -3   48.90   16.30
   2  12   3   25.00   16.10
   2  12   3    1.00   13.00
   2  12   3   17.20   11.60
   2  12   3    9.60    9.30
   2  12   3   15.70   13.20
  -2 -12  -3   15.70   11.20
  -2 -12  -3    7.80   11.80
  -2 -12  -3   21.80   13.50
  -2 -12  -3   15.10   16.50
  -2 -12  -3   -3.40    9.70
  -2 -12  -3   -3.00   11.80
  -2 -12  -3    5.30   16.70
   3  13   3   93.39   21.70
   3  13   3   55.39   20.60
  -3 -13  -3   49.00   30.60
  -3 -13  -3  113.99   33.00
  -4   5   3   -6.20   10.10
  -4   5   3    1.00   16.20
  -4   5   3   -0.40   13.10
  -4   5   3   -3.90   15.80
  -4   5   3   12.70   17.40
  -4   5   3   25.40   11.90
  -4   5   3   47.20   16.50
  -4   5   3   24.30   18.30
   4  -5  -3   24.90   16.30
   4  -5  -3   28.80   13.80
   4  -5  -3   -2.70   11.00
  -3   6   3    2.30   10.10
  -3   6   3    4.90   10.60
  -3   6   3    1.60    9.20
  -3   6   3    2.10   12.30
  -3   6   3   31.60   12.90
  -3   6   3    6.40    9.60
  -3   6   3  -11.00   10.90
  -3   6   3   18.30   15.50
  -3   6   3   -0.50    9.70
  -3   6   3   -2.40   12.30
  -3   6   3    4.40   11.10
  -3   6   3    5.80   12.10
   3  -6  -3    6.40   10.40
   3  -6  -3    9.90    9.80
   3  -6  -3   30.10   15.90
   3  -6  -3    5.50   12.20
   3  -6  -3   -0.30   12.20
   3  -6  -3   12.50   11.80
   3  -6  -3    7.40    9.10
   3  -6  -3    6.30    8.10
   3  -6  -3   29.10   16.00
  -2   7   3  146.49   39.50
  -2   7   3  151.68   39.00
  -2   7   3  205.08   40.50
  -2   7   3  178.68   38.80
  -2   7   3  254.07   41.50
  -2   7   3  152.08   41.90
  -2   7   3  156.58   38.70
  -2   7   3  245.88   39.00
  -2   7   3  171.18   38.90
  -2   7   3  254.17   42.20
  -2   7   3  239.28   39.80
   2  -7  -3  139.49   39.10
   2  -7  -3  149.19   38.20
   2  -7  -3  239.78   38.90
   2  -7  -3  212.68   37.40
   2  -7  -3  248.88   41.80
   2  -7  -3  188.98   40.00
   2  -7  -3  226.98   38.20
   2  -7  -3  147.29   39.10
   2  -7  -3  171.38   40.00
   2  -7  -3  192.58   40.40
   2  -7  -3  216.48   39.20
  -1   8   3  247.28   49.80
  -1   8   3  271.17   50.49
  -1   8   3  262.07   52.99
  -1   8   3  266.67   50.79
  -1   8   3  251.87   50.89
  -1   8   3  242.78   49.60
  -1   8   3  224.38   49.99
  -1   8   3  257.97   49.99
  -1   8   3  283.47   51.49
  -1   8   3  251.87   49.70
  -1   8   3  190.08   50.69
  -1   8   3  313.57   51.89
   1  -8  -3  271.87   49.00
   1  -8  -3  250.67   50.89
   1  -8  -3  243.28   50.69
   1  -8  -3  266.77   50.79
   1  -8  -3  230.48   51.59
   1  -8  -3  311.27   51.29
   1  -8  -3  248.48   50.39
   1  -8  -3  285.57   51.39
   1  -8  -3  262.67   50.19
   1  -8  -3  307.07   51.69
   1  -8  -3  488.15   64.19
   1  -8  -3  250.27   50.19
   0   9   3   77.99   17.70
   0   9   3  115.79   21.20
   0   9   3  101.39   19.50
   0   9   3  121.09   19.70
   0   9   3   83.19   18.40
   0   9   3   95.19   21.20
   0   9   3   47.20   18.20
   0   9   3   84.99   20.40
   0   9   3   75.29   19.10
   0   9   3   98.29   19.20
   0   9   3   61.89   17.10
   0  -9  -3   55.89   19.00
   0  -9  -3   75.99   18.80
   0  -9  -3   71.39   21.80
   0  -9  -3   75.49   20.00
   0  -9  -3   90.69   18.90
   0  -9  -3  101.39   21.40
   0  -9  -3   79.89   27.10
   0  -9  -3   69.89   20.40
   0  -9  -3   65.89   20.30
   0  -9  -3   72.19   18.90
   0  -9  -3   94.39   18.30
   0  -9  -3  105.79   18.70
   0  -9  -3   80.29   20.30
   0  -9  -3   62.29   18.90
   1  10   3   56.89   14.00
   1  10   3   51.69   13.00
   1  10   3   48.30   13.50
   1  10   3   47.10   13.90
   1  10   3   73.49   18.30
   1  10   3   26.60   11.30
   1  10   3   30.00   14.10
   1  10   3   45.90   14.10
  -1 -10  -3   33.50   12.90
  -1 -10  -3   58.39   15.20
  -1 -10  -3   31.60   14.50
  -1 -10  -3   66.69   15.50
  -1 -10  -3   67.59   18.10
  -1 -10  -3   37.30   13.10
  -1 -10  -3   40.10   12.30
  -1 -10  -3   92.79   18.80
  -1 -10  -3   39.90   16.40
  -1 -10  -3   72.99   13.90
  -1 -10  -3   45.10   15.00
  -1 -10  -3   48.60   13.90
   2  11   3    1.40    8.20
   2  11   3    8.90   15.20
   2  11   3   20.40   12.90
   2  11   3   12.70    8.90
   2  11   3   19.20   15.50
   2  11   3   29.10   11.00
  -2 -11  -3  -14.80   10.60
  -2 -11  -3   18.50   17.40
  -2 -11  -3   16.90   16.90
  -2 -11  -3   -0.90    9.50
  -2 -11  -3   31.70   11.30
   3  12   3    0.20   17.50
   3  12   3   -2.90   10.40
   3  12   3   -5.40   11.70
  -3 -12  -3   17.10   19.50
  -4   4   3   -3.90   14.40
  -4   4   3   -7.50   14.60
  -4   4   3   -3.10   12.20
  -4   4   3   15.00   12.20
  -4   4   3   -8.70   14.40
  -4   4   3  -18.60   15.60
  -4   4   3    7.80   10.50
   4  -4  -3    5.80    8.20
   4  -4  -3    0.80    9.80
   4  -4  -3    8.30   13.60
   4  -4  -3    7.20   14.60
  -3   5   3   -8.50    8.10
  -3   5   3    6.10    9.80
  -3   5   3   -5.00    8.90
  -3   5   3    0.20   11.90
  -3   5   3   -5.30   11.90
  -3   5   3    8.10    8.40
  -3   5   3    0.50    9.10
  -3   5   3   -1.60   11.00
  -3   5   3   13.70   10.90
  -3   5   3    9.90   12.20
  -3   5   3    6.20   13.60
  -3   5   3    5.80    9.70
   3  -5  -3   -0.90    8.70
   3  -5  -3   -6.20    7.60
   3  -5  -3    4.50   19.40
   3  -5  -3    0.10    8.00
   3  -5  -3    5.40   11.30
   3  -5  -3   17.30    9.50
   3  -5  -3   -2.20   12.70
  -2   6   3   18.30   12.60
  -2   6   3   12.10    9.00
  -2   6   3   28.10   10.60
  -2   6   3   10.00    8.40
  -2   6   3   32.50   12.40
  -2   6   3   34.80   12.40
  -2   6   3   19.40   11.00
  -2   6   3   31.10   11.40
  -2   6   3   25.10    9.90
  -2   6   3   22.70   11.40
  -2   6   3   15.10    9.30
  -2   6   3   19.30    9.70
   2  -6  -3   38.10   12.20
   2  -6  -3   14.60    8.30
   2  -6  -3   19.30    8.30
   2  -6  -3   17.40    7.40
   2  -6  -3   18.90    9.50
   2  -6  -3   25.40   12.00
   2  -6  -3   16.60    9.80
   2  -6  -3   12.60   10.80
   2  -6  -3   18.60   11.40
   2  -6  -3   19.10   11.40
  -1   7   3   16.70    7.60
  -1   7   3   20.30    8.60
  -1   7   3    4.40    9.30
  -1   7   3   13.20    8.60
  -1   7   3   30.00    9.80
  -1   7   3   24.80    9.50
  -1   7   3   24.50    8.40
  -1   7   3    9.10    7.80
  -1   7   3   43.30   11.30
  -1   7   3   16.90    9.00
  -1   7   3   21.60    9.70
  -1   7   3   28.10   10.20
   1  -7  -3    9.60    9.60
   1  -7  -3   13.60    8.90
   1  -7  -3   25.50   10.60
   1  -7  -3    7.60    7.90
   1  -7  -3   19.00    9.50
   1  -7  -3   17.20   10.80
   1  -7  -3   25.50    9.00
   1  -7  -3   15.40   10.00
   1  -7  -3   36.70   10.70
   1  -7  -3   13.30    8.90
   1  -7  -3   21.90    9.20
   1  -7  -3   31.70    7.20
   1  -7  -3   -2.50    8.80
   0   8   3   52.89   11.70
   0   8   3   39.10   12.10
   0   8   3   32.90   12.30
   0   8   3   36.80   12.20
   0   8   3   50.79   11.40
   0   8   3   38.00   14.10
   0   8   3   76.49   14.30
   0   8   3   50.69   13.70
   0   8   3   66.69   14.50
   0   8   3   29.70   11.30
   0   8   3   31.90   10.80
   0   8   3   49.70   12.90
   0  -8  -3   45.20   14.30
   0  -8  -3   40.60   13.20
   0  -8  -3   50.19   14.10
   0  -8  -3   58.09   14.10
   0  -8  -3   48.40   12.10
   0  -8  -3   56.59   12.10
   0  -8  -3   38.00   12.70
   0  -8  -3   58.59   14.50
   0  -8  -3   50.89   12.50
   0  -8  -3   19.50   13.20
   0  -8  -3   58.99   15.30
   0  -8  -3   48.40   12.70
   0  -8  -3   79.99   13.80
   0  -8  -3   58.29   13.00
   1   9   3   84.19   19.90
   1   9   3   92.09   19.50
   1   9   3   75.99   20.10
   1   9   3   90.89   20.60
   1   9   3   70.99   19.30
   1   9   3  114.99   23.70
   1   9   3   86.49   21.90
   1   9   3  108.79   20.30
  -1  -9  -3  111.29   21.80
  -1  -9  -3   87.29   19.50
  -1  -9  -3   97.49   22.70
  -1  -9  -3   70.69   19.50
  -1  -9  -3   83.69   19.00
  -1  -9  -3  113.69   21.90
  -1  -9  -3   92.99   23.20
  -1  -9  -3   99.09   20.30
  -1  -9  -3   97.89   19.10
   2  10   3   72.99   17.80
   2  10   3   31.40   12.80
   2  10   3   57.29   13.40
   2  10   3   37.30   17.00
   2  10   3   57.49   14.70
   2  10   3   74.89   16.20
  -2 -10  -3   57.49   14.40
  -2 -10  -3  102.69   27.80
  -2 -10  -3   72.59   16.00
  -2 -10  -3   69.39   21.20
  -2 -10  -3   24.80   12.90
  -2 -10  -3   43.00   17.70
   3  11   3   -4.90   14.90
   3  11   3   -0.20   10.00
   3  11   3   11.70   12.00
  -3 -11  -3   -2.90   17.10
  -3 -11  -3   -4.30   20.60
  -3 -11  -3    0.70   12.60
  -4   3   3   14.90   13.40
  -4   3   3    6.60   12.80
  -4   3   3    7.60   12.20
  -4   3   3   10.10   16.50
  -4   3   3   13.80   13.50
  -4   3   3    4.70   11.10
  -4   3   3   22.50   15.00
  -4   3   3   27.70   21.40
   4  -3  -3   27.50   11.40
   4  -3  -3    4.60   11.80
   4  -3  -3    2.60    8.70
   4  -3  -3    4.60   13.90
  -3   4   3    9.40    9.30
  -3   4   3    5.00    8.90
  -3   4   3    2.20    8.50
  -3   4   3   23.20   11.70
  -3   4   3   35.20   15.00
  -3   4   3   10.90   10.30
  -3   4   3   10.10   12.60
  -3   4   3   11.40    9.40
  -3   4   3   18.00   10.60
  -3   4   3    9.40   11.50
  -3   4   3    5.60    9.50
   3  -4  -3   -2.80    8.90
   3  -4  -3   -0.10    7.50
   3  -4  -3    8.90    7.60
   3  -4  -3    5.80    8.40
   3  -4  -3   18.90   10.80
   3  -4  -3   -3.00   11.70
   3  -4  -3   12.60   11.40
   3  -4  -3    0.60    6.20
  -2   5   3  456.75   76.29
  -2   5   3  415.16   75.69
  -2   5   3  441.66   78.29
  -2   5   3  386.26   74.89
  -2   5   3  400.26   75.29
  -2   5   3  410.56   74.99
  -2   5   3  342.97   74.49
  -2   5   3  378.16   75.29
  -2   5   3  344.37   75.29
  -2   5   3  436.96   75.29
  -2   5   3  452.05   75.39
  -2   5   3  403.86   74.89
   2  -5  -3  348.77   74.69
   2  -5  -3  342.07   75.39
   2  -5  -3  581.74   81.89
   2  -5  -3  401.26   74.49
   2  -5  -3  434.96   75.69
   2  -5  -3  391.56   75.39
   2  -5  -3  379.36   74.39
   2  -5  -3  397.26   75.29
   2  -5  -3  397.56   74.59
   2  -5  -3  408.16   75.49
  -1   6   3  184.78   37.20
  -1   6   3  213.98   38.90
  -1   6   3  212.68   37.70
  -1   6   3  181.48   37.70
  -1   6   3  169.08   36.90
  -1   6   3  151.68   39.10
  -1   6   3  200.48   38.70
  -1   6   3  201.58   37.70
  -1   6   3  214.18   37.70
  -1   6   3  243.28   38.10
  -1   6   3  220.18   38.70
  -1   6   3  160.58   36.20
  -1   6   3  197.58   37.50
   1  -6  -3  164.98   36.10
   1  -6  -3  189.48   38.70
   1  -6  -3  177.28   38.50
   1  -6  -3  199.88   38.30
   1  -6  -3  223.28   39.10
   1  -6  -3  221.78   37.70
   1  -6  -3  174.28   37.40
   1  -6  -3  187.78   37.80
   1  -6  -3  227.38   37.40
   1  -6  -3  185.28   36.10
   1  -6  -3  221.88   38.60
   1  -6  -3  225.48   39.70
   1  -6  -3  183.88   37.90
   1  -6  -3  211.38   39.10
   0   7   3  121.79   25.30
   0   7   3  120.29   24.30
   0   7   3  117.89   26.40
   0   7   3  142.99   26.00
   0   7   3  118.09   25.30
   0   7   3  118.69   24.50
   0   7   3  164.48   28.00
   0   7   3  126.09   25.10
   0   7   3  116.39   24.60
   0   7   3   96.69   25.80
   0   7   3  102.89   25.10
   0   7   3  117.69   26.40
   0  -7  -3  146.89   26.80
   0  -7  -3  163.18   27.40
   0  -7  -3  144.69   26.10
   0  -7  -3   92.29   25.50
   0  -7  -3  114.19   25.20
   0  -7  -3  151.58   27.40
   0  -7  -3  138.89   25.50
   0  -7  -3  120.89   24.40
   0  -7  -3  119.59   26.50
   0  -7  -3  143.19   28.60
   0  -7  -3  115.69   25.20
   0  -7  -3  133.99   25.90
   0  -7  -3  119.69   24.80
   0  -7  -3  134.79   26.90
   0  -7  -3  130.09   25.30
   1   8   3   31.20    8.10
   1   8   3   22.60    8.50
   1   8   3    7.30    7.30
   1   8   3    1.40    7.40
   1   8   3    9.60    7.10
   1   8   3   19.70   11.30
   1   8   3   15.00    7.40
   1   8   3   19.40   10.70
  -1  -8  -3   35.90   10.60
  -1  -8  -3   22.80    7.40
  -1  -8  -3    0.20    8.60
  -1  -8  -3   35.60   12.20
  -1  -8  -3   40.40    8.40
  -1  -8  -3   14.80   11.20
  -1  -8  -3   34.90   10.00
  -1  -8  -3   17.40    7.40
  -1  -8  -3   11.20    7.60
  -1  -8  -3   11.00    6.40
  -1  -8  -3    8.30    6.50
   2   9   3   82.49   16.90
   2   9   3   62.09   20.40
   2   9   3   39.70   16.10
   2   9   3   76.79   19.80
   2   9   3   88.89   17.90
   2   9   3  131.89   20.10
  -2  -9  -3   90.99   17.80
  -2  -9  -3  123.89   25.90
  -2  -9  -3   50.79   24.20
  -2  -9  -3   63.49   19.40
   3  10   3   21.50   15.10
   3  10   3   16.60   11.10
   3  10   3   23.00   12.10
  -3 -10  -3   66.19   19.80
  -3 -10  -3    5.00   13.60
  -3 -10  -3   27.70   15.50
  -3 -10  -3   39.90   19.80
   4  11   3    1.60   10.90
   4  11   3   14.60   12.10
  -4 -11  -3    2.20   22.70
  -4 -11  -3  -14.30   19.20
  -4   2   3   11.20   10.20
  -4   2   3   14.30   16.10
  -4   2   3  -15.10   10.70
  -4   2   3   12.80   11.90
  -4   2   3   -4.40   14.90
   4  -2  -3   -5.30    8.00
   4  -2  -3   10.40   10.70
   4  -2  -3  -16.00   10.00
   4  -2  -3    7.90   16.60
   4  -2  -3   -1.40   12.20
  -3   3   3   37.80   11.60
  -3   3   3   15.20    9.80
  -3   3   3   42.10   15.50
  -3   3   3   18.50   10.20
  -3   3   3   23.10    9.70
  -3   3   3   44.40   18.80
  -3   3   3   26.20   10.80
  -3   3   3   35.20   12.20
  -3   3   3   28.30   11.00
   3  -3  -3   12.30    8.30
   3  -3  -3   13.70   13.70
   3  -3  -3   23.10   10.30
   3  -3  -3   15.50    9.80
   3  -3  -3   10.50   10.50
   3  -3  -3   20.40    9.40
   3  -3  -3   27.40    8.00
  -2   4   3   39.00    9.40
  -2   4   3   31.50   10.70
  -2   4   3   31.50    9.00
  -2   4   3   18.00    8.50
  -2   4   3   39.70   11.60
  -2   4   3   38.30   13.10
  -2   4   3   45.70   16.30
  -2   4   3   33.10   10.10
  -2   4   3   27.40   11.20
  -2   4   3   34.10   10.30
  -2   4   3   43.70   10.90
  -2   4   3   28.60    9.60
  -2   4   3   41.10   11.30
   2  -4  -3   24.20    8.50
   2  -4  -3   17.30    8.40
   2  -4  -3   22.00    9.90
   2  -4  -3    3.30   10.70
   2  -4  -3   31.90   11.50
   2  -4  -3   24.90    8.20
   2  -4  -3   26.30   11.40
   2  -4  -3   29.00   10.60
   2  -4  -3   21.50   10.30
   2  -4  -3   36.90    9.20
  -1   5   3  220.58   44.20
  -1   5   3  219.18   44.60
  -1   5   3  212.08   44.50
  -1   5   3  259.47   45.10
  -1   5   3  223.98   44.20
  -1   5   3  230.08   45.00
  -1   5   3  220.68   44.90
  -1   5   3  235.98   44.30
  -1   5   3  254.67   45.00
  -1   5   3  271.07   45.50
  -1   5   3  231.58   44.50
   1  -5  -3  192.58   44.00
   1  -5  -3  257.97   44.40
   1  -5  -3  248.88   44.90
   1  -5  -3  221.68   44.50
   1  -5  -3  253.67   45.20
   1  -5  -3  242.88   44.90
   1  -5  -3  255.07   44.60
   1  -5  -3  217.38   44.70
   1  -5  -3  255.47   45.10
   1  -5  -3  235.18   45.30
   1  -5  -3  209.68   44.30
   0   6   3  187.08   39.30
   0   6   3  194.48   40.10
   0   6   3  187.58   40.30
   0   6   3  205.88   39.70
   0   6   3  208.58   38.50
   0   6   3  200.58   39.30
   0   6   3  190.88   38.50
   0   6   3  209.58   38.80
   0   6   3  223.38   39.90
   0   6   3  212.28   39.00
   0   6   3  227.68   40.70
   0   6   3  189.08   39.10
   0  -6  -3  201.68   39.50
   0  -6  -3  232.18   40.40
   0  -6  -3  196.58   39.80
   0  -6  -3  204.88   39.20
   0  -6  -3  205.78   38.90
   0  -6  -3  200.08   40.60
   0  -6  -3  212.68   39.30
   0  -6  -3  202.78   39.30
   0  -6  -3  195.08   38.40
   0  -6  -3  229.68   39.20
   0  -6  -3  199.08   39.10
   0  -6  -3  216.28   38.70
   0  -6  -3  163.38   39.70
   0  -6  -3  203.78   40.00
   0  -6  -3  200.48   40.20
   1   7   3  112.39   23.10
   1   7   3  118.39   23.00
   1   7   3  120.59   24.70
   1   7   3  178.38   26.60
   1   7   3   93.29   23.20
   1   7   3  104.89   24.90
  -1  -7  -3  137.49   24.10
  -1  -7  -3  140.19   23.00
  -1  -7  -3  124.99   22.60
  -1  -7  -3   80.49   22.50
  -1  -7  -3  127.39   24.20
  -1  -7  -3  104.39   24.80
  -1  -7  -3  127.29   24.50
  -1  -7  -3  143.49   26.00
  -1  -7  -3   74.29   22.70
   2   8   3   57.99   15.90
   2   8   3   59.89   18.70
   2   8   3   71.49   17.60
   2   8   3   74.29   17.00
   2   8   3   64.29   15.70
  -2  -8  -3   73.39   17.40
  -2  -8  -3  123.89   17.90
  -2  -8  -3   49.50   17.70
  -2  -8  -3  116.59   25.30
  -2  -8  -3  118.59   23.00
   3   9   3   49.99   13.70
   3   9   3   36.20   16.80
   3   9   3   37.90   13.40
  -3  -9  -3   32.20   16.10
  -3  -9  -3   80.19   27.40
  -3  -9  -3   -1.70   19.40
  -3  -9  -3   41.60   11.90
  -3  -9  -3   47.90   17.40
   4  10   3   -5.80   10.80
   4  10   3    5.70   11.00
  -4 -10  -3   20.70   25.00
  -4 -10  -3  -15.00   19.40
  -4 -10  -3  -19.20   14.30
  -4 -10  -3   12.20   12.80
  -4   1   3   10.00   12.80
  -4   1   3   36.90   15.00
  -4   1   3   16.20   11.90
  -4   1   3   47.90   19.00
  -4   1   3   51.79   17.80
   4  -1  -3   27.10   14.30
   4  -1  -3   36.50   13.20
   4  -1  -3   49.80   13.20
   4  -1  -3   16.40   10.20
   4  -1  -3   33.80   14.50
  -3   2   3   31.60   10.80
  -3   2   3    6.50    7.80
  -3   2   3    9.10    9.00
  -3   2   3   22.90   11.10
  -3   2   3   21.50    9.30
  -3   2   3    8.30   13.30
  -3   2   3   20.20   10.10
  -3   2   3   16.90   11.20
  -3   2   3   11.10    8.90
   3  -2  -3   37.40   10.10
   3  -2  -3    6.30    7.70
   3  -2  -3    5.40   11.70
   3  -2  -3    8.60    8.60
   3  -2  -3   10.90    9.80
   3  -2  -3   11.90    6.90
   3  -2  -3    2.00    9.90
   3  -2  -3    5.30    6.90
  -2   3   3   26.60    9.20
  -2   3   3   17.50    8.40
  -2   3   3   46.10    9.30
  -2   3   3    7.80    7.10
  -2   3   3   29.10   10.50
  -2   3   3   20.00   11.60
  -2   3   3   33.10    9.00
  -2   3   3   25.80    9.40
  -2   3   3   17.60    9.50
  -2   3   3   22.60    9.30
  -2   3   3   34.80    9.70
   2  -3  -3   12.90    7.70
   2  -3  -3   23.10    7.30
   2  -3  -3   24.00    7.60
   2  -3  -3   20.40    6.10
   2  -3  -3   43.20   10.60
   2  -3  -3   16.10    9.90
   2  -3  -3   15.10    9.80
   2  -3  -3   27.90    7.40
   2  -3  -3   23.90    7.70
  -1   4   3   21.70    7.80
  -1   4   3   28.80    9.10
  -1   4   3   22.90    8.60
  -1   4   3   23.00    9.50
  -1   4   3   29.90    6.80
  -1   4   3   15.50    9.10
  -1   4   3   25.20    8.10
  -1   4   3   25.40    8.70
  -1   4   3   21.70    8.60
  -1   4   3   12.80    8.30
  -1   4   3   12.10    7.00
  -1   4   3   26.00    8.00
  -1   4   3    9.80    8.50
   1  -4  -3   25.90    7.50
   1  -4  -3   21.90    7.80
   1  -4  -3   35.00   10.50
   1  -4  -3   26.20    9.30
   1  -4  -3   35.40    8.50
   1  -4  -3    6.40    5.90
   1  -4  -3   24.80    9.20
   1  -4  -3    8.60    8.70
   1  -4  -3   27.30    9.20
   1  -4  -3   22.80    8.20
   1  -4  -3   28.00    9.80
   1  -4  -3   29.30    8.50
   0   5   3  125.19   23.10
   0   5   3  102.89   23.30
   0   5   3   99.29   21.40
   0   5   3  115.69   22.50
   0   5   3  117.59   22.10
   0   5   3  127.49   24.30
   0   5   3  109.89   23.40
   0   5   3  105.89   21.90
   0   5   3  105.29   23.30
   0   5   3  103.89   22.40
   0   5   3  123.79   23.00
   0   5   3  109.99   22.00
   0  -5  -3   71.09   22.80
   0  -5  -3   99.49   21.50
   0  -5  -3  123.39   23.10
   0  -5  -3  107.09   22.30
   0  -5  -3  128.39   23.60
   0  -5  -3  129.09   23.90
   0  -5  -3  141.49   25.10
   0  -5  -3  121.29   23.70
   0  -5  -3  101.89   22.50
   0  -5  -3  126.09   22.60
   0  -5  -3  150.18   23.80
   0  -5  -3  101.39   22.20
   0  -5  -3  116.19   22.50
   0  -5  -3   88.49   22.80
   0  -5  -3  131.79   22.40
   1   6   3  418.16   84.09
   1   6   3  434.06   84.69
   1   6   3  466.65   83.49
   1   6   3  452.45   83.69
   1   6   3  442.56   83.49
   1   6   3  446.86   83.79
  -1  -6  -3  421.66   83.49
  -1  -6  -3  461.75   83.29
  -1  -6  -3  446.16   84.39
  -1  -6  -3  428.46   83.39
  -1  -6  -3  568.14   84.19
  -1  -6  -3  464.35   84.69
  -1  -6  -3  460.85   83.99
  -1  -6  -3  459.55   84.59
  -1  -6  -3  429.46   83.69
  -1  -6  -3  396.36   83.39
   2   7   3   42.90   12.00
   2   7   3   37.60   12.10
   2   7   3   39.70   14.50
   2   7   3   33.50   11.10
  -2  -7  -3   50.19   10.80
  -2  -7  -3   43.60   11.50
  -2  -7  -3   30.60   10.70
  -2  -7  -3   58.99   14.90
  -2  -7  -3   25.40   12.20
   3   8   3  258.27   47.60
   3   8   3  270.97   51.49
   3   8   3  273.47   48.40
  -3  -8  -3  163.38   48.50
  -3  -8  -3  198.18   49.00
  -3  -8  -3  323.37   52.79
  -3  -8  -3  300.97   54.29
   4   9   3   12.80   11.40
   4   9   3  -11.00    9.10
  -4  -9  -3   -7.90   11.90
  -4  -9  -3   -8.10   11.10
  -4  -9  -3    0.20   11.10
  -4  -9  -3   24.70   19.70
  -4  -9  -3   26.70   26.00
  -4  -9  -3   40.90   16.80
  -4   0   3   18.60   12.70
  -4   0   3   37.50   16.10
  -4   0   3   -1.10   10.00
  -4   0   3    0.20   16.30
  -4   0   3    7.40   10.80
   4   0  -3   40.40   13.30
   4   0  -3   31.50   15.40
   4   0  -3   40.90   11.90
   4   0  -3   13.80    9.10
  -3   1   3   41.10   13.00
  -3   1   3   18.20   11.60
  -3   1   3   15.80    9.60
  -3   1   3   49.00   12.50
  -3   1   3   14.40   10.20
  -3   1   3   22.90   15.30
   3  -1  -3   36.70    8.70
   3  -1  -3   15.30    8.60
   3  -1  -3   28.40   13.10
   3  -1  -3    2.30    9.60
   3  -1  -3   24.10   11.70
   3  -1  -3   28.70   10.40
  -2   2   3  385.66   64.39
  -2   2   3  313.47   64.49
  -2   2   3  350.26   65.19
  -2   2   3  357.86   64.19
  -2   2   3  345.77   64.69
  -2   2   3  342.47   65.59
  -2   2   3  342.47   64.59
  -2   2   3  337.07   64.39
   2  -2  -3  318.77   63.59
   2  -2  -3  349.77   64.89
   2  -2  -3  314.57   64.39
   2  -2  -3  358.26   63.99
   2  -2  -3  356.76   64.19
   2  -2  -3  343.47   64.49
   2  -2  -3  337.67   64.59
   2  -2  -3  356.06   65.39
  -1   3   3  200.08   31.20
  -1   3   3  169.98   31.90
  -1   3   3  164.38   30.80
  -1   3   3  149.69   30.50
  -1   3   3  156.88   31.40
  -1   3   3  155.48   31.70
  -1   3   3   85.79   32.60
  -1   3   3  142.89   31.40
  -1   3   3  164.78   31.70
  -1   3   3  168.18   31.70
  -1   3   3  156.68   31.00
  -1   3   3  181.88   31.10
  -1   3   3  153.28   31.20
   1  -3  -3  159.68   31.30
   1  -3  -3  171.18   31.50
   1  -3  -3  157.58   30.50
   1  -3  -3  215.38   32.40
   1  -3  -3  151.18   31.60
   1  -3  -3  188.18   32.40
   1  -3  -3  159.48   31.80
   1  -3  -3  151.18   31.10
   1  -3  -3  161.08   31.10
   1  -3  -3  141.19   30.80
   1  -3  -3  189.78   32.10
   0   4   3  201.18   39.40
   0   4   3  216.08   39.00
   0   4   3  215.58   40.20
   0   4   3  189.88   39.70
   0   4   3  212.88   39.30
   0   4   3  206.38   39.10
   0   4   3  214.08   39.00
   0   4   3  219.18   39.60
   0   4   3  235.28   39.60
   0   4   3  217.68   38.80
   0   4   3  206.78   38.60
   0   4   3  211.18   38.80
   0  -4  -3  200.78   39.60
   0  -4  -3  205.38   38.60
   0  -4  -3  195.28   39.60
   0  -4  -3  208.88   39.60
   0  -4  -3  233.88   39.00
   0  -4  -3  203.38   38.90
   0  -4  -3  196.88   39.60
   0  -4  -3  192.98   39.70
   0  -4  -3  187.98   39.00
   0  -4  -3  207.38   39.30
   0  -4  -3  205.88   39.10
   0  -4  -3  173.88   39.60
   0  -4  -3  196.28   39.20
   0  -4  -3  214.98   39.10
   1   5   3   13.30    8.30
   1   5   3   31.20    9.50
   1   5   3   39.00   11.00
   1   5   3   40.90   10.10
   1   5   3   46.30   12.30
  -1  -5  -3   44.10    9.50
  -1  -5  -3   36.80   11.70
  -1  -5  -3   44.30   10.60
  -1  -5  -3   38.40    8.70
  -1  -5  -3   41.00    9.60
  -1  -5  -3   42.80   12.20
   2   6   3   67.69   12.40
   2   6   3   36.60   11.20
   2   6   3   37.10   13.60
   2   6   3   40.10   13.80
  -2  -6  -3   46.70   10.80
  -2  -6  -3   40.90   11.50
  -2  -6  -3   58.09   15.20
  -2  -6  -3   30.80   11.60
  -2  -6  -3   45.90   13.00
   3   7   3   23.80   10.00
   3   7   3   47.30   15.40
  -3  -7  -3   26.40   15.60
  -3  -7  -3   11.20   11.80
  -3  -7  -3   25.40   12.20
   4   8   3    9.70    9.40
   4   8   3   11.10   11.90
  -4  -8  -3   25.90   23.30
  -4  -8  -3   13.60   11.00
  -4  -8  -3   35.50   18.70
  -4  -8  -3   24.10   15.10
  -4  -8  -3   -0.80   10.60
  -4  -8  -3   19.80   14.60
  -4  -1   3    2.40   13.10
  -4  -1   3    2.20    9.20
  -4  -1   3  -11.90    9.50
  -4  -1   3   -5.20    9.50
  -4  -1   3    3.60   16.50
   4   1  -3   -6.10    8.10
   4   1  -3   11.20   11.60
   4   1  -3   12.00   12.30
  -3   0   3    9.20    9.50
  -3   0   3   18.80   10.40
  -3   0   3   11.90    8.20
  -3   0   3   25.90    9.20
  -3   0   3   -6.70   11.90
  -3   0   3    9.30    8.60
   3   0  -3   15.30    9.50
   3   0  -3    5.20    7.10
   3   0  -3   -7.10    7.60
   3   0  -3    5.30   11.20
   3   0  -3    5.40    6.80
   3   0  -3   -7.00    7.80
  -2   1   3   75.29   15.00
  -2   1   3   54.69   14.30
  -2   1   3   66.29   14.50
  -2   1   3   59.99   15.00
  -2   1   3   63.69   14.30
  -2   1   3   59.09   15.90
  -2   1   3   64.29   13.60
  -2   1   3   82.99   15.40
   2  -1  -3   50.19   12.90
   2  -1  -3   95.99   15.30
   2  -1  -3   53.39   13.10
   2  -1  -3   62.29   13.60
   2  -1  -3   64.89   15.60
   2  -1  -3   66.79   18.00
   2  -1  -3   88.49   14.40
   2  -1  -3   57.89   13.60
   2  -1  -3   45.90   14.50
  -1   2   3  256.27   46.40
  -1   2   3  233.88   45.90
  -1   2   3  248.08   45.90
  -1   2   3  249.08   46.40
  -1   2   3  242.98   46.00
  -1   2   3  246.48   45.80
  -1   2   3  278.27   46.50
  -1   2   3  266.17   45.90
  -1   2   3  224.58   46.30
  -1   2   3  247.18   46.00
  -1   2   3  258.77   46.00
  -1   2   3  235.18   45.60
   1  -2  -3  246.88   46.20
   1  -2  -3  229.68   45.90
   1  -2  -3  259.97   45.70
   1  -2  -3  244.78   46.30
   1  -2  -3  236.78   45.70
   1  -2  -3  240.48   46.60
   1  -2  -3  232.88   46.30
   1  -2  -3  254.97   46.20
   1  -2  -3  258.27   46.00
   1  -2  -3  245.98   46.10
   1  -2  -3  205.88   46.10
   1  -2  -3  244.28   45.80
   0   3   3  606.84  110.69
   0   3   3  606.34  110.79
   0   3   3  599.34  110.59
   0   3   3  596.44  111.09
   0   3   3  589.64  110.49
   0   3   3  613.64  111.09
   0   3   3  603.44  110.89
   0   3   3  616.24  110.79
   0   3   3  583.14  111.09
   0   3   3  596.34  111.09
   0   3   3  631.14  111.29
   0   3   3  610.84  110.89
   0   3   3  641.34  110.79
   0  -3  -3  608.04  111.09
   0  -3  -3  587.34  110.79
   0  -3  -3  618.64  110.49
   0  -3  -3  587.24  111.09
   0  -3  -3  606.74  111.09
   0  -3  -3  608.44  110.69
   0  -3  -3  586.04  110.79
   0  -3  -3  601.74  110.69
   0  -3  -3  606.64  110.69
   0  -3  -3  593.34  110.79
   0  -3  -3  582.24  111.09
   0  -3  -3  575.74  111.09
   0  -3  -3  564.74  110.89
   1   4   3  376.36   71.29
   1   4   3  357.26   70.79
   1   4   3  396.26   70.79
   1   4   3  404.36   71.99
   1   4   3  439.16   71.99
  -1  -4  -3  378.86   70.69
  -1  -4  -3  388.06   70.49
  -1  -4  -3  355.46   70.69
  -1  -4  -3  378.66   71.59
  -1  -4  -3  401.76   71.09
  -1  -4  -3  323.87   71.89
   2   5   3   94.09   24.80
   2   5   3  141.09   25.30
   2   5   3  122.59   25.10
   2   5   3  109.99   26.10
  -2  -5  -3  141.59   27.10
  -2  -5  -3  110.29   25.90
  -2  -5  -3  183.58   26.30
  -2  -5  -3  111.89   26.10
   3   6   3  328.67   61.19
   3   6   3  296.57   61.99
   3   6   3  357.96   63.09
  -3  -6  -3  329.57   62.99
  -3  -6  -3  291.77   62.49
  -3  -6  -3  323.27   64.09
  -3  -6  -3  353.06   62.89
   4   7   3   48.70   13.50
   4   7   3   14.80   11.00
  -4  -7  -3   12.60   12.90
  -4  -7  -3   16.40   20.80
  -4  -7  -3   13.40   11.70
  -4  -7  -3   14.60   14.10
  -4  -7  -3   42.20   18.30
  -4  -7  -3   25.40   15.90
  -4  -2   3   66.19   19.00
  -4  -2   3   26.90   11.90
  -4  -2   3   10.70   10.70
  -4  -2   3    8.70   11.20
  -4  -2   3   35.40   14.00
  -4  -2   3    7.60   13.70
   4   2  -3    8.90    9.60
   4   2  -3   29.00   12.50
  -3  -1   3  100.49   18.20
  -3  -1   3   92.19   18.00
  -3  -1   3   52.09   15.90
  -3  -1   3   30.10   15.40
  -3  -1   3   99.09   20.50
  -3  -1   3   52.29   15.50
   3   1  -3   64.89   15.70
   3   1  -3   89.39   15.70
   3   1  -3   81.69   16.90
   3   1  -3   51.59   14.50
  -2   0   3  368.46   62.99
  -2   0   3  360.86   62.39
  -2   0   3  326.87   62.19
  -2   0   3  339.97   61.19
  -2   0   3  348.57   61.69
  -2   0   3  335.37   61.89
  -2   0   3  289.87   61.89
  -2   0   3  334.67   61.39
   2   0  -3  355.06   62.19
   2   0  -3  295.87   61.79
   2   0  -3  336.87   61.49
   2   0  -3  307.67   61.29
   2   0  -3  327.37   61.59
   2   0  -3  304.67   62.19
  -1   1   3   68.29   14.60
  -1   1   3   65.69   14.20
  -1   1   3   59.49   13.60
  -1   1   3   72.69   13.40
  -1   1   3   63.09   13.70
  -1   1   3   65.29   14.20
  -1   1   3   51.49   14.20
  -1   1   3   68.39   14.50
  -1   1   3   63.39   13.60
  -1   1   3   74.39   13.60
  -1   1   3   66.59   13.60
   1  -1  -3   55.99   13.50
   1  -1  -3   61.19   13.60
   1  -1  -3   59.59   13.40
   1  -1  -3   55.79   14.00
   1  -1  -3   70.59   15.00
   1  -1  -3   98.79   14.80
   1  -1  -3   75.79   13.50
   1  -1  -3   69.19   14.50
   0   2   3  952.70  172.28
   0   2   3  898.61  172.38
   0   2   3  959.80  172.58
   0   2   3  966.30  172.48
   0   2   3  964.10  172.38
   0   2   3  925.21  172.18
   0   2   3  923.21  172.58
   0   2   3  982.20  172.38
   0   2   3  895.01  172.48
   0   2   3  936.91  172.28
   0   2   3  949.40  172.18
   0   2   3  958.00  172.38
   0   2   3  901.11  172.08
   0   2   3  934.51  172.48
   0  -2  -3  933.81  172.38
   0  -2  -3  936.61  172.28
   0  -2  -3  933.01  172.58
   0  -2  -3 1008.60  172.58
   0  -2  -3  957.50  172.08
   0  -2  -3  919.21  172.48
   0  -2  -3  936.71  172.18
   0  -2  -3  937.31  172.58
   0  -2  -3  942.51  172.38
   0  -2  -3  869.81  172.18
   0  -2  -3  939.71  172.58
   0  -2  -3  929.21  172.38
   0  -2  -3  955.30  172.48
   1   3   3  112.59   23.10
   1   3   3  175.08   25.10
   1   3   3  114.09   23.30
   1   3   3   85.99   22.60
   1   3   3  142.59   25.20
   1   3   3  122.99   23.30
   1   3   3  131.99   23.30
  -1  -3  -3   99.99   24.20
  -1  -3  -3  123.29   23.60
  -1  -3  -3  165.48   24.80
  -1  -3  -3  111.49   23.20
  -1  -3  -3  124.89   23.10
  -1  -3  -3  120.69   23.60
  -1  -3  -3  129.09   22.90
   2   4   3  293.67   59.59
   2   4   3  347.17   60.29
   2   4   3  314.77   59.39
   2   4   3  312.27   59.59
   2   4   3  336.57   59.09
  -2  -4  -3  307.67   60.29
  -2  -4  -3  301.67   59.79
  -2  -4  -3  294.07   59.79
  -2  -4  -3  300.77   59.09
  -2  -4  -3  360.06   60.09
   3   5   3  107.59   25.20
   3   5   3  156.38   27.10
   3   5   3  108.69   26.30
  -3  -5  -3  144.69   28.50
  -3  -5  -3  120.39   27.90
  -3  -5  -3  109.69   27.00
  -3  -5  -3  182.68   38.30
   4   6   3    0.10    9.60
   4   6   3   20.10   14.60
   4   6   3   23.70    9.80
  -4  -6  -3   15.90   14.70
  -4  -6  -3   51.79   18.30
  -4  -6  -3   10.30   11.80
  -4  -6  -3   14.60   11.50
  -4  -6  -3    7.20   13.40
  -4  -3   3  -19.60   13.70
  -4  -3   3    3.60   14.60
  -4  -3   3    9.80   14.10
  -4  -3   3    2.60   10.40
  -4  -3   3    0.90    8.90
  -4  -3   3    1.90    9.30
  -4  -3   3    4.80   11.60
  -4  -3   3   -8.70   14.50
   4   3  -3    5.60   10.50
   4   3  -3   -3.20   11.30
  -3  -2   3   51.69   18.20
  -3  -2   3  112.09   23.10
  -3  -2   3   99.59   20.50
  -3  -2   3  107.19   20.50
  -3  -2   3   85.99   19.30
  -3  -2   3  105.99   20.60
   3   2  -3  107.59   19.70
   3   2  -3   57.89   18.20
   3   2  -3  106.59   19.60
  -2  -1   3   11.40    9.10
  -2  -1   3   14.50    7.10
  -2  -1   3   -0.80    5.30
  -2  -1   3    4.60    8.60
  -2  -1   3   14.40    6.30
  -2  -1   3   -1.60    5.30
  -2  -1   3    3.30    6.70
  -2  -1   3   10.20    6.30
   2   1  -3   13.90    5.90
   2   1  -3   18.30    7.10
   2   1  -3    5.20    5.60
  -1   0   3   70.49   17.20
  -1   0   3   70.99   17.20
  -1   0   3  112.39   17.40
  -1   0   3   93.99   17.90
  -1   0   3  101.59   18.00
  -1   0   3   77.29   16.90
  -1   0   3   80.99   16.80
  -1   0   3   80.29   16.90
  -1   0   3   95.79   17.70
   1   0  -3   97.09   17.50
   1   0  -3   84.79   17.10
   1   0  -3  105.29   18.00
   1   0  -3   85.39   16.70
   1   0  -3  108.79   18.40
   1   0  -3   88.69   17.30
   1   0  -3   98.89   17.90
   1   0  -3   79.49   17.40
   0   1   3   63.09   13.90
   0   1   3   64.99   13.60
   0   1   3   90.49   14.70
   0   1   3   93.49   14.30
   0   1   3   77.09   14.50
   0   1   3   55.09   13.70
   0   1   3   81.09   14.90
   0   1   3   69.79   14.20
   0   1   3   75.09   14.10
   0   1   3   80.69   14.50
   0   1   3   84.99   14.40
   0   1   3   81.49   14.40
   0   1   3   79.19   14.90
   0   1   3   87.39   14.40
   0   1   3   54.69   13.60
   0   1   3   86.69   14.30
   0  -1  -3   79.29   14.20
   0  -1  -3   71.89   14.10
   0  -1  -3   82.99   15.00
   0  -1  -3   66.59   14.10
   0  -1  -3   78.89   14.40
   0  -1  -3   81.49   14.10
   0  -1  -3   80.29   14.30
   0  -1  -3   87.39   14.30
   0  -1  -3   83.59   14.20
   0  -1  -3   77.19   14.50
   0  -1  -3   83.19   14.50
   0  -1  -3   74.89   14.60
   0  -1  -3   56.09   13.60
   0  -1  -3   61.19   14.00
   1   2   3 7496.45 1307.27
   1   2   3 7339.47 1306.77
   1   2   3 7284.87 1307.07
   1   2   3 7081.89 1306.97
   1   2   3 6989.50 1306.87
   1   2   3 6984.30 1307.07
  -1  -2  -3 7230.18 1307.17
  -1  -2  -3 7146.99 1306.97
  -1  -2  -3 6930.01 1307.17
  -1  -2  -3 7172.48 1306.87
  -1  -2  -3 7262.07 1307.07
  -1  -2  -3 7106.79 1306.97
  -1  -2  -3 7197.98 1306.97
  -1  -2  -3 6616.94 1307.17
  -1  -2  -3 7171.78 1307.17
   2   3   3   60.79   14.80
   2   3   3   60.39   14.40
   2   3   3   49.40   13.60
  -2  -3  -3   56.79   14.70
  -2  -3  -3   74.79   16.30
  -2  -3  -3   77.59   15.10
  -2  -3  -3   69.89   14.40
  -2  -3  -3   57.09   15.60
   3   4   3   14.30    9.70
   3   4   3   16.60    9.30
  -3  -4  -3   33.80   12.40
  -3  -4  -3   12.30   10.30
  -3  -4  -3    6.90    8.20
  -3  -4  -3   13.20   12.50
   4   5   3   83.99   18.20
   4   5   3   54.09   13.60
   4   5   3   25.60   14.80
  -4  -5  -3   60.99   18.90
  -4  -5  -3   40.90   18.80
  -4  -5  -3   39.30   16.50
  -4  -5  -3   83.89   21.50
  -4  -5  -3   50.99   19.80
  -4  -4   3   13.50   12.40
  -4  -4   3   38.70   18.20
  -4  -4   3   45.00   13.70
  -4  -4   3   38.10   14.60
  -4  -4   3   45.20   19.50
  -4  -4   3   84.99   21.10
  -4  -4   3   42.90   15.20
  -4  -4   3   18.60   13.30
   4   4  -3   39.50   14.60
   4   4  -3   34.30   12.70
  -3  -3   3   22.20   12.30
  -3  -3   3   10.30   11.30
  -3  -3   3   18.70    9.30
  -3  -3   3   22.80    9.70
  -3  -3   3    2.20    7.10
  -3  -3   3    5.40    8.10
  -3  -3   3    0.60    7.40
   3   3  -3   11.40    8.10
   3   3  -3    3.90    6.60
   3   3  -3    4.70    8.40
   3   3  -3   -0.80    6.80
  -2  -2   3  338.37   60.79
  -2  -2   3  332.77   61.19
  -2  -2   3  318.37   61.39
  -2  -2   3  354.66   61.59
  -2  -2   3  350.56   63.59
  -2  -2   3  310.07   61.09
  -2  -2   3  334.27   61.99
   2   2  -3  348.37   60.99
   2   2  -3  324.57   60.99
   2   2  -3  333.17   61.19
   2   2  -3  277.97   60.69
   2   2  -3  334.97   60.99
  -1  -1   3   89.99   19.60
  -1  -1   3  104.99   19.90
  -1  -1   3  103.79   19.80
  -1  -1   3   98.19   19.50
  -1  -1   3   90.79   19.30
  -1  -1   3  112.79   20.10
  -1  -1   3   94.99   19.60
  -1  -1   3  101.59   20.10
  -1  -1   3   99.49   19.40
  -1  -1   3  114.69   20.40
   1   1  -3   89.79   19.60
   1   1  -3  101.99   19.40
   1   1  -3  158.58   20.90
   1   1  -3  108.49   19.60
   1   1  -3   86.89   19.40
   1   1  -3  104.19   19.90
   1   1  -3  112.89   20.20
   0   0   3    0.90    2.30
   0   0   3   -0.50    1.90
   0   0   3    3.50    2.90
   0   0   3    1.20    2.60
   0   0   3   -1.80    1.50
   0   0   3    1.20    2.20
   0   0   3   -0.70    2.50
   0   0   3   -1.80    1.90
   0   0   3    1.30    1.70
   0   0   3    3.10    2.80
   0   0   3   -0.90    2.60
   0   0   3   -1.60    1.70
   0   0  -3   -1.10    1.90
   0   0  -3    0.20    3.00
   0   0  -3   -1.30    2.00
   0   0  -3    0.30    2.10
   0   0  -3   -2.10    2.00
   0   0  -3   -3.30    2.30
   0   0  -3    0.40    2.80
   0   0  -3    3.00    2.50
   0   0  -3    4.20    2.60
   0   0  -3    2.30    2.20
   0   0  -3    2.40    2.40
   0   0  -3    3.20    2.50
   0   0  -3    3.30    2.20
   1   1   3  193.88   34.70
   1   1   3  186.28   34.90
   1   1   3  181.98   34.70
   1   1   3  171.98   34.20
   1   1   3  182.08   34.30
   1   1   3  171.98   34.10
  -1  -1  -3  165.08   34.00
  -1  -1  -3  184.98   34.80
  -1  -1  -3  184.58   34.30
  -1  -1  -3  194.08   34.50
  -1  -1  -3  172.58   34.90
  -1  -1  -3  180.18   34.20
  -1  -1  -3  202.88   34.20
  -1  -1  -3  195.58   34.90
   2   2   3  101.99   24.10
   2   2   3  124.89   25.70
   2   2   3  113.89   24.70
   2   2   3   98.49   24.70
   2   2   3  128.59   26.00
  -2  -2  -3  165.08   27.70
  -2  -2  -3  135.29   26.10
  -2  -2  -3  119.79   24.20
  -2  -2  -3  165.38   27.50
  -2  -2  -3  134.79   24.30
  -2  -2  -3  175.68   27.10
   3   3   3   23.60    9.40
   3   3   3   24.90    9.70
  -3  -3  -3    3.70    8.20
  -3  -3  -3   13.90    9.80
  -3  -3  -3   33.80   11.20
  -3  -3  -3   25.90   12.90
   4   4   3   26.60   11.50
   4   4   3   26.40   12.80
  -4  -4  -3   -1.70    9.90
  -4  -4  -3   21.50   16.00
  -4  -4  -3   12.10   12.90
  -4  -4  -3   24.10   12.30
  -4  -4  -3   -7.50   13.50
  -4  -5   3   41.20   14.40
  -4  -5   3   48.80   16.10
  -4  -5   3   66.29   19.80
  -4  -5   3   21.80   18.20
  -4  -5   3   45.20   15.60
  -4  -5   3   33.60   14.90
  -4  -5   3   71.49   15.10
   4   5  -3   80.49   17.20
   4   5  -3   24.40   13.00
  -3  -4   3   91.69   17.50
  -3  -4   3   47.90   12.70
  -3  -4   3   29.00   11.70
  -3  -4   3   44.60   13.30
  -3  -4   3   49.60   13.50
  -3  -4   3   41.70   15.10
  -3  -4   3   41.40   12.10
  -3  -4   3   66.79   14.80
   3   4  -3   51.39   12.70
   3   4  -3   19.40   11.00
   3   4  -3   40.10   11.40
   3   4  -3   49.00   12.40
  -2  -3   3   62.29   19.30
  -2  -3   3  135.59   20.50
  -2  -3   3   74.59   18.90
  -2  -3   3   85.99   19.20
  -2  -3   3   88.59   19.30
  -2  -3   3   92.09   19.00
  -2  -3   3  148.39   20.80
  -2  -3   3   92.49   18.50
  -2  -3   3   85.59   19.40
  -2  -3   3   95.89   18.90
  -2  -3   3  101.69   19.20
   2   3  -3   65.59   18.40
   2   3  -3  132.09   19.50
   2   3  -3  111.09   19.00
   2   3  -3   80.49   18.50
   2   3  -3   69.89   18.20
  -1  -2   3   50.99   13.10
  -1  -2   3   70.29   13.00
  -1  -2   3   59.99   13.30
  -1  -2   3   62.99   13.10
  -1  -2   3   77.49   14.40
  -1  -2   3   77.29   13.40
  -1  -2   3   48.40   12.90
  -1  -2   3   83.89   13.60
   1   2  -3   63.29   13.00
   1   2  -3   81.29   13.70
   1   2  -3   59.09   13.30
   1   2  -3   54.49   12.90
   1   2  -3   69.29   13.40
   1   2  -3   62.39   13.30
   0  -1   3   94.89   14.70
   0  -1   3   50.09   13.60
   0  -1   3   73.49   13.90
   0  -1   3   77.99   14.30
   0  -1   3   71.09   14.40
   0  -1   3   78.49   14.30
   0  -1   3   71.69   14.10
   0  -1   3   64.69   14.10
   0  -1   3   78.89   14.10
   0  -1   3   58.39   13.80
   0  -1   3   79.89   14.00
   0  -1   3   79.69   14.10
   0  -1   3   85.39   14.30
   0   1  -3   94.59   15.50
   0   1  -3   85.99   14.10
   0   1  -3   69.89   14.00
   0   1  -3   60.29   13.80
   0   1  -3   76.69   14.10
   0   1  -3   70.79   13.80
   0   1  -3  105.49   15.40
   0   1  -3   67.29   14.10
   0   1  -3   67.89   14.00
   0   1  -3   76.09   14.20
   0   1  -3   78.99   14.30
   1   0   3  150.08   28.70
   1   0   3  156.38   29.50
   1   0   3  150.98   28.50
   1   0   3  142.29   28.60
   1   0   3  146.59   29.20
   1   0   3  134.89   29.20
   1   0   3  175.18   28.70
   1   0   3  147.69   28.50
  -1   0  -3  127.99   29.00
  -1   0  -3  156.88   28.80
  -1   0  -3  171.48   28.70
  -1   0  -3  149.69   28.70
  -1   0  -3  138.99   28.30
  -1   0  -3  148.49   29.20
  -1   0  -3  156.38   28.80
  -1   0  -3  139.79   28.50
  -1   0  -3  160.98   29.40
   2   1   3   61.99   13.90
   2   1   3   44.80   11.30
   2   1   3   50.39   12.40
   2   1   3   39.10   11.50
   2   1   3   47.10   11.80
   2   1   3   31.20   12.90
  -2  -1  -3   91.59   15.60
  -2  -1  -3   64.09   15.60
  -2  -1  -3   61.19   12.40
  -2  -1  -3   57.09   12.10
  -2  -1  -3   38.60   11.60
  -2  -1  -3   62.19   13.90
  -2  -1  -3   53.99   12.20
  -2  -1  -3   48.70   12.80
   3   2   3   26.20    9.70
   3   2   3   28.10   10.50
   3   2   3    6.30   12.90
   3   2   3   30.10   10.00
  -3  -2  -3   54.19   11.60
  -3  -2  -3   25.10   10.90
  -3  -2  -3   30.00   10.50
  -3  -2  -3   12.70   18.00
  -3  -2  -3   24.20   11.90
   4   3   3   20.00   11.70
   4   3   3   16.90   11.00
  -4  -3  -3   13.80    9.80
  -4  -3  -3   -9.70   14.50
  -4  -3  -3   -0.80   11.10
  -4  -3  -3   -9.00   13.20
  -4  -3  -3    3.80   11.90
  -4  -3  -3  -13.90   10.30
  -4  -3  -3   22.40   12.50
  -4  -6   3   -3.80   13.60
  -4  -6   3    7.40   10.90
  -4  -6   3   -6.00   13.50
  -4  -6   3  -13.50   10.40
  -4  -6   3   25.50   21.60
  -4  -6   3    8.80    9.70
  -4  -6   3   14.00    9.70
  -4  -6   3    6.20    9.40
   4   6  -3    4.80   10.00
   4   6  -3  -15.80   12.10
   4   6  -3   15.10    9.80
  -3  -5   3   11.80    8.90
  -3  -5   3   48.20   13.20
  -3  -5   3   36.70   10.20
  -3  -5   3   35.60   13.60
  -3  -5   3   15.10   10.60
  -3  -5   3   29.40   10.70
  -3  -5   3   22.90   10.30
  -3  -5   3   23.20   11.40
  -3  -5   3   24.00   14.80
   3   5  -3   42.80   11.80
   3   5  -3   32.00   11.70
   3   5  -3   25.90    9.90
   3   5  -3   19.40    9.90
   3   5  -3   22.50    9.90
  -2  -4   3  434.56   75.49
  -2  -4   3  371.36   74.89
  -2  -4   3  482.65   75.49
  -2  -4   3  350.06   75.29
  -2  -4   3  393.66   75.39
  -2  -4   3  427.06   75.09
  -2  -4   3  411.56   75.29
   2   4  -3  401.36   74.89
   2   4  -3  409.56   75.19
   2   4  -3  382.16   74.89
   2   4  -3  392.96   74.69
   2   4  -3  394.56   75.09
  -1  -3   3  336.07   56.79
  -1  -3   3  292.07   55.89
  -1  -3   3  304.27   55.99
  -1  -3   3  328.37   56.59
  -1  -3   3  303.07   55.99
  -1  -3   3  305.77   55.79
  -1  -3   3  271.27   55.69
   1   3  -3  309.97   55.69
   1   3  -3  314.47   55.99
   1   3  -3  300.97   55.99
   1   3  -3  289.27   55.99
   1   3  -3  290.87   55.79
   0  -2   3  914.91  164.88
   0  -2   3  851.51  164.78
   0  -2   3  894.11  164.68
   0  -2   3  867.51  164.88
   0  -2   3  882.71  164.78
   0  -2   3  888.71  164.78
   0  -2   3  856.41  164.88
   0  -2   3  892.31  164.98
   0  -2   3  876.41  164.78
   0  -2   3  894.31  164.58
   0  -2   3  887.31  164.68
   0  -2   3  933.71  165.08
   0  -2   3  917.41  164.78
   0   2  -3  938.81  164.68
   0   2  -3  916.61  164.78
   0   2  -3  859.11  164.58
   0   2  -3  900.61  164.78
   0   2  -3  902.31  164.78
   0   2  -3  917.41  164.88
   0   2  -3  901.41  164.88
   0   2  -3  953.90  165.08
   0   2  -3  938.01  164.78
   0   2  -3  866.41  164.88
   1  -1   3 6172.48 1103.49
   1  -1   3 5972.50 1103.39
   1  -1   3 5868.51 1103.29
   1  -1   3 6266.47 1103.59
   1  -1   3 5729.83 1103.59
   1  -1   3 5995.10 1103.19
   1  -1   3 6205.98 1103.69
   1  -1   3 5830.92 1103.39
   1  -1   3 6258.37 1103.59
   1  -1   3 6197.58 1103.49
  -1   1  -3 5630.64 1103.49
  -1   1  -3 6053.19 1103.29
  -1   1  -3 6388.06 1103.49
  -1   1  -3 5897.41 1103.49
  -1   1  -3 6040.60 1103.59
  -1   1  -3 5915.21 1103.19
  -1   1  -3 6037.30 1103.59
  -1   1  -3 6049.19 1103.49
  -1   1  -3 5961.60 1103.49
  -1   1  -3 5987.20 1103.09
  -1   1  -3 6119.79 1103.49
  -1   1  -3 5935.41 1103.29
   2   0   3  113.09   21.20
   2   0   3  115.89   23.90
   2   0   3  104.99   22.90
   2   0   3   83.69   21.20
   2   0   3  102.19   22.70
   2   0   3   95.29   21.20
   2   0   3  112.89   21.00
   2   0   3   84.69   20.90
  -2   0  -3  113.59   22.60
  -2   0  -3  104.69   21.60
  -2   0  -3   97.89   22.60
  -2   0  -3  133.69   23.80
  -2   0  -3  143.69   22.50
   3   1   3   29.60    9.60
   3   1   3   19.50    9.60
   3   1   3   19.60    9.10
  -3  -1  -3   10.20    9.60
  -3  -1  -3   22.20   11.70
  -3  -1  -3   35.70   10.10
  -3  -1  -3   34.40   12.90
  -3  -1  -3   13.60    9.00
  -3  -1  -3   10.50    9.90
   4   2   3   -0.20   12.90
   4   2   3    0.60    9.20
   4   2   3   12.40   11.30
  -4  -2  -3   11.30   14.10
  -4  -2  -3   11.60   14.40
  -4  -2  -3   13.00   11.40
  -4  -2  -3    1.40   11.40
  -4  -2  -3   26.80   15.60
  -4  -2  -3   -9.10   11.20
  -4  -7   3    0.80   11.10
  -4  -7   3    8.00   15.30
  -4  -7   3   11.50    9.80
  -4  -7   3   19.30   14.30
  -4  -7   3   58.29   23.30
  -4  -7   3    6.70   10.60
   4   7  -3   11.60    9.80
   4   7  -3   26.40   11.30
  -3  -6   3   29.10   13.40
  -3  -6   3   28.40   11.40
  -3  -6   3   19.50   18.40
  -3  -6   3   38.40   11.90
  -3  -6   3   55.79   17.50
  -3  -6   3   55.49   13.40
   3   6  -3   27.40   12.90
   3   6  -3   48.20   11.70
   3   6  -3   53.89   13.30
   3   6  -3   10.60   10.40
  -2  -5   3   26.80    7.60
  -2  -5   3    9.00    7.50
  -2  -5   3    4.80    8.00
  -2  -5   3   13.20   11.20
   2   5  -3   23.30    7.50
   2   5  -3   29.90    7.40
   2   5  -3   22.80    7.80
   2   5  -3   22.30    7.80
   2   5  -3   20.90    7.50
  -1  -4   3  148.79   26.40
  -1  -4   3  158.88   28.00
  -1  -4   3  137.69   26.40
  -1  -4   3  170.28   26.40
  -1  -4   3  129.59   26.30
  -1  -4   3  170.28   29.20
   1   4  -3  116.49   26.10
   1   4  -3  114.89   26.50
   1   4  -3  144.09   27.40
   1   4  -3  119.69   26.40
   0  -3   3  613.44  106.29
   0  -3   3  566.84  106.09
   0  -3   3  594.44  106.39
   0  -3   3  578.24  106.19
   0  -3   3  604.74  106.29
   0  -3   3  564.04  105.99
   0  -3   3  586.44  106.49
   0  -3   3  534.75  106.19
   0  -3   3  575.84  106.29
   0  -3   3  557.94  106.09
   0  -3   3  586.44  106.49
   0  -3   3  569.94  106.29
   0  -3   3  578.94  106.69
   0   3  -3  577.64  106.39
   0   3  -3  590.64  106.39
   0   3  -3  597.14  106.09
   0   3  -3  553.64  106.19
   0   3  -3  589.24  106.49
   0   3  -3  575.94  105.99
   0   3  -3  578.84  106.19
   0   3  -3  573.94  106.19
   0   3  -3  567.64  106.09
   0   3  -3  549.85  106.49
   1  -2   3  133.99   21.50
   1  -2   3  111.39   21.00
   1  -2   3   83.99   19.80
   1  -2   3  103.99   20.10
   1  -2   3   94.09   20.70
   1  -2   3  131.49   21.10
   1  -2   3  132.49   20.90
   1  -2   3  116.69   21.30
   1  -2   3   70.99   19.70
   1  -2   3   76.39   20.20
   1  -2   3  112.49   19.70
  -1   2  -3  132.69   21.40
  -1   2  -3  147.79   21.90
  -1   2  -3   98.69   19.60
  -1   2  -3   99.49   19.50
  -1   2  -3  127.59   21.10
  -1   2  -3   99.19   20.20
  -1   2  -3  124.99   21.20
  -1   2  -3   97.69   20.90
  -1   2  -3   62.09   19.90
  -1   2  -3   70.99   19.60
  -1   2  -3   78.59   20.20
  -1   2  -3  110.59   20.40
   2  -1   3   51.79   14.80
   2  -1   3   42.80   12.50
   2  -1   3   72.19   15.40
   2  -1   3   44.90   12.90
   2  -1   3   60.29   13.60
   2  -1   3   59.29   12.90
   2  -1   3   47.90   14.10
  -2   1  -3   54.19   13.50
  -2   1  -3   65.89   13.60
  -2   1  -3   56.09   13.70
  -2   1  -3   56.09   14.70
  -2   1  -3   51.89   14.10
  -2   1  -3   86.29   16.20
  -2   1  -3   82.49   15.10
   3   0   3   37.30   13.70
   3   0   3   18.20    9.90
   3   0   3   35.80   10.40
   3   0   3   22.30    9.90
   3   0   3   49.99   14.40
   3   0   3   25.90   10.00
  -3   0  -3   25.80   11.20
  -3   0  -3   28.20   11.50
  -3   0  -3   35.50   10.00
  -3   0  -3   43.30   11.60
  -3   0  -3   22.10   11.80
  -3   0  -3   40.70   14.30
  -3   0  -3   30.50   12.20
   4   1   3    3.80   10.30
   4   1   3   20.30   11.30
   4   1   3    2.30   12.20
   4   1   3   11.80    9.80
  -4  -1  -3   -5.50   14.20
  -4  -1  -3   36.20   15.00
  -4  -1  -3  -12.00   10.20
  -4  -1  -3   -2.80   14.80
  -4  -1  -3   -6.20   11.10
  -4  -8   3  -17.30   20.10
  -4  -8   3    3.20   15.70
  -4  -8   3   -9.20   13.00
  -4  -8   3    9.80   12.40
   4   8  -3    2.10   10.00
   4   8  -3   -6.80    8.50
  -3  -7   3   19.50   15.70
  -3  -7   3   11.10    9.80
  -3  -7   3    6.70   10.40
  -3  -7   3   13.50   11.90
  -3  -7   3   12.50    9.90
  -3  -7   3   37.60   13.30
  -3  -7   3   12.70   10.10
   3   7  -3    9.20    9.10
   3   7  -3   23.00    9.50
   3   7  -3   14.90   10.90
  -2  -6   3   21.50    9.40
  -2  -6   3   11.50    9.60
  -2  -6   3   40.30    8.00
  -2  -6   3    6.70   11.40
   2   6  -3   28.60    7.30
   2   6  -3    3.30    7.90
   2   6  -3   23.60    8.50
   2   6  -3   25.70    8.40
  -1  -5   3   36.00    8.10
  -1  -5   3   21.10   10.70
  -1  -5   3   13.30    6.60
  -1  -5   3   19.70    7.80
  -1  -5   3   27.10    7.60
  -1  -5   3   11.70    9.60
  -1  -5   3   26.60    7.40
   1   5  -3   21.50    7.90
   1   5  -3   19.40    9.60
   1   5  -3   20.70    8.00
   1   5  -3   14.10    7.30
   0  -4   3  186.28   38.20
   0  -4   3  207.78   38.60
   0  -4   3  207.58   38.20
   0  -4   3  220.78   38.80
   0  -4   3  224.08   38.70
   0  -4   3  218.38   38.40
   0  -4   3  179.58   38.20
   0  -4   3  216.38   38.60
   0  -4   3  214.28   38.60
   0  -4   3  195.48   39.00
   0  -4   3  212.98   38.80
   0  -4   3  203.58   39.30
   0  -4   3  187.78   37.90
   0   4  -3  211.58   39.00
   0   4  -3  205.48   38.00
   0   4  -3  194.18   38.20
   0   4  -3  184.48   38.60
   0   4  -3  225.48   38.80
   0   4  -3  206.38   38.40
   0   4  -3  205.98   38.40
   0   4  -3  181.88   38.00
   0   4  -3  203.88   38.00
   0   4  -3  184.68   38.00
   0   4  -3  210.48   38.80
   0   4  -3  220.48   38.50
   1  -3   3  354.36   71.29
   1  -3   3  347.07   71.49
   1  -3   3  369.36   71.69
   1  -3   3  383.66   71.69
   1  -3   3  376.66   71.59
   1  -3   3  409.66   71.29
   1  -3   3  391.06   71.59
   1  -3   3  386.66   71.69
   1  -3   3  409.96   71.29
   1  -3   3  358.86   71.19
   1  -3   3  415.36   71.79
   1  -3   3  386.76   70.89
  -1   3  -3  383.66   71.29
  -1   3  -3  390.26   71.49
  -1   3  -3  376.66   71.59
  -1   3  -3  386.76   71.69
  -1   3  -3  394.86   71.29
  -1   3  -3  379.36   71.59
  -1   3  -3  381.56   71.49
  -1   3  -3  363.16   71.49
  -1   3  -3  357.26   71.29
  -1   3  -3  397.66   71.69
  -1   3  -3  378.56   72.19
  -1   3  -3  396.26   70.69
   2  -2   3  286.17   58.99
   2  -2   3  272.37   60.59
   2  -2   3  341.67   59.89
   2  -2   3  322.07   59.09
   2  -2   3  324.67   60.09
  -2   2  -3  339.47   60.49
  -2   2  -3  352.26   60.09
  -2   2  -3  355.16   59.59
  -2   2  -3  329.07   59.89
  -2   2  -3  288.87   59.59
  -2   2  -3  305.67   59.09
  -2   2  -3  289.77   59.19
  -2   2  -3  381.76   60.69
  -2   2  -3  275.27   59.79
  -2   2  -3  294.47   59.09
   3  -1   3    2.60   10.80
   3  -1   3   15.80    8.60
   3  -1   3   -1.60    7.30
   3  -1   3   18.30    8.70
   3  -1   3    8.00    6.90
   3  -1   3   15.00    8.10
   3  -1   3   13.60   11.90
  -3   1  -3   24.80   10.40
  -3   1  -3   16.60   12.70
  -3   1  -3   21.70    9.40
  -3   1  -3   21.30   10.30
  -3   1  -3   -1.60    8.50
  -3   1  -3   -1.60   12.60
  -3   1  -3   18.10   11.60
   4   0   3   33.30   15.00
   4   0   3   17.10   12.60
   4   0   3   24.80   11.70
   4   0   3   29.10   18.20
  -4   0  -3    4.20   11.40
  -4   0  -3   22.60   17.70
  -4   0  -3   45.20   15.80
  -4   0  -3   21.00   19.50
  -4  -9   3   17.90   16.10
  -4  -9   3    8.60   14.10
  -4  -9   3   31.90   23.90
  -4  -9   3   31.50   19.30
  -4  -9   3    5.70   12.60
   4   9  -3   29.50   13.90
   4   9  -3   42.90   13.90
  -3  -8   3    5.00   16.60
  -3  -8   3   15.50   12.30
  -3  -8   3    1.70   13.60
  -3  -8   3   -0.30   10.60
  -3  -8   3    4.80   10.50
  -3  -8   3    4.90    9.10
   3   8  -3    7.30    9.60
   3   8  -3    9.90   10.60
  -2  -7   3  404.66   90.99
  -2  -7   3  560.54   91.89
  -2  -7   3  511.15   90.99
   2   7  -3  461.75   90.19
   2   7  -3  476.45   90.49
   2   7  -3  510.15   90.09
  -1  -6   3  281.37   55.59
  -1  -6   3  294.27   56.79
  -1  -6   3  300.87   56.19
  -1  -6   3  300.97   56.09
  -1  -6   3  320.37   57.49
   1   6  -3  307.07   56.89
   1   6  -3  294.67   55.79
   1   6  -3  297.47   55.69
   1   6  -3  301.67   55.59
   1   6  -3  316.97   56.29
   1   6  -3  283.17   55.79
   0  -5   3   88.39   20.40
   0  -5   3  121.99   21.50
   0  -5   3   95.09   20.70
   0  -5   3   99.69   24.10
   0  -5   3  101.09   20.50
   0  -5   3  107.29   20.10
   0  -5   3   79.99   20.60
   0  -5   3  101.89   21.30
   0  -5   3  103.39   22.00
   0  -5   3  102.59   21.50
   0  -5   3  111.09   21.20
   0  -5   3   98.09   20.30
   0   5  -3   90.49   20.80
   0   5  -3   95.19   20.90
   0   5  -3   91.49   19.80
   0   5  -3  104.49   21.60
   0   5  -3   90.59   20.60
   0   5  -3  108.79   20.00
   0   5  -3  103.19   20.00
   0   5  -3   99.89   21.20
   0   5  -3  105.19   20.20
   0   5  -3  108.09   20.40
   0   5  -3  110.69   21.00
   0   5  -3   95.19   20.80
   1  -4   3   37.80    8.00
   1  -4   3   19.70    8.50
   1  -4   3   29.50   10.50
   1  -4   3   29.70    9.10
   1  -4   3   26.50    8.30
   1  -4   3   26.40   10.20
   1  -4   3   31.40   10.10
   1  -4   3   29.70    9.60
   1  -4   3   41.30    9.80
   1  -4   3   43.00    9.10
   1  -4   3   37.90   10.30
  -1   4  -3   21.80    9.30
  -1   4  -3   23.40    9.80
  -1   4  -3   32.60    9.70
  -1   4  -3   33.10    9.40
  -1   4  -3   10.10    8.90
  -1   4  -3   29.30   10.00
  -1   4  -3   20.70    8.40
  -1   4  -3   23.10    7.00
  -1   4  -3   10.30    8.30
  -1   4  -3   30.00    9.60
  -1   4  -3   17.20    8.30
  -1   4  -3   31.50   10.40
  -1   4  -3   16.80    9.20
   2  -3   3  164.28   31.00
   2  -3   3  159.68   32.00
   2  -3   3  127.89   30.30
   2  -3   3  125.59   30.10
   2  -3   3  136.59   29.30
   2  -3   3  203.28   32.20
   2  -3   3  160.38   29.50
   2  -3   3  156.78   29.60
   2  -3   3  119.19   29.70
  -2   3  -3  141.09   30.80
  -2   3  -3  156.78   29.70
  -2   3  -3  118.19   30.10
  -2   3  -3  185.38   30.80
  -2   3  -3  205.08   32.70
  -2   3  -3  156.88   30.60
  -2   3  -3  186.38   32.20
  -2   3  -3  113.49   30.40
  -2   3  -3  153.08   30.20
  -2   3  -3  158.78   31.10
  -2   3  -3  179.98   31.10
   3  -2   3   56.89   22.40
   3  -2   3  123.09   23.50
   3  -2   3  150.88   27.60
   3  -2   3   67.49   24.00
   3  -2   3   90.69   22.50
   3  -2   3  117.99   23.70
  -3   2  -3  102.99   24.70
  -3   2  -3  101.39   24.50
  -3   2  -3  116.29   24.30
  -3   2  -3  114.39   23.90
  -3   2  -3  176.48   30.30
  -3   2  -3  127.69   25.90
  -3   2  -3  194.78   31.70
   4  -1   3   42.80   13.80
   4  -1   3   47.40   17.00
   4  -1   3   23.20   11.80
   4  -1   3    3.30   11.60
  -4   1  -3   32.80   16.10
  -4   1  -3   53.49   17.30
  -4   1  -3   24.10   13.70
  -4   1  -3    6.70   16.20
  -4   1  -3   52.69   13.90
  -4   1  -3   22.00   12.80
  -4   1  -3   29.30   14.10
  -4 -10   3    4.40   17.90
  -4 -10   3    7.40   14.80
  -4 -10   3   11.60   13.70
  -4 -10   3  -19.50   14.90
  -4 -10   3    7.50   16.20
   4  10  -3   -9.00   14.10
   4  10  -3  -10.20    9.70
  -3  -9   3   58.59   20.60
  -3  -9   3    9.50   15.90
  -3  -9   3   21.90   11.80
  -3  -9   3   27.10   13.10
  -3  -9   3    2.00   12.90
   3   9  -3   37.80   12.30
   3   9  -3   16.00   11.30
   3   9  -3   75.39   15.30
  -2  -8   3   25.40   12.00
  -2  -8   3    8.50   10.80
  -2  -8   3   17.90    9.10
  -2  -8   3    8.80   13.40
   2   8  -3   20.70    9.90
   2   8  -3   25.20    9.10
   2   8  -3   10.70    8.90
   2   8  -3   19.40    9.50
  -1  -7   3  185.88   35.80
  -1  -7   3  171.98   34.00
  -1  -7   3  179.38   34.00
  -1  -7   3  191.88   34.10
  -1  -7   3  192.18   34.60
  -1  -7   3  166.78   34.20
  -1  -7   3  160.78   33.50
   1   7  -3  153.88   39.40
   1   7  -3  161.38   35.80
   1   7  -3  195.48   34.50
   1   7  -3  177.48   33.50
   1   7  -3  177.58   33.70
   1   7  -3  155.48   33.50
   0  -6   3  211.88   38.40
   0  -6   3  183.88   36.80
   0  -6   3  200.28   38.20
   0  -6   3  205.58   37.80
   0  -6   3  190.98   36.60
   0  -6   3  204.08   37.10
   0  -6   3  207.08   36.50
   0  -6   3  217.58   37.80
   0  -6   3  178.48   36.80
   0  -6   3  199.98   36.60
   0  -6   3  173.48   36.10
   0  -6   3  201.08   37.40
   0   6  -3  219.78   37.00
   0   6  -3  180.88   37.00
   0   6  -3  183.88   36.30
   0   6  -3  192.48   37.40
   0   6  -3  209.18   37.30
   0   6  -3  186.68   36.80
   0   6  -3  178.38   36.40
   0   6  -3  188.38   36.10
   0   6  -3  182.98   36.80
   0   6  -3  187.08   36.00
   0   6  -3  164.48   36.00
   0   6  -3  161.68   36.70
   1  -5   3  468.25   90.39
   1  -5   3  515.95   91.09
   1  -5   3  450.35   90.29
   1  -5   3  460.45   90.79
   1  -5   3  485.65   91.09
   1  -5   3  497.15   90.39
   1  -5   3  463.65   90.79
   1  -5   3  476.65   90.79
   1  -5   3  505.05   90.89
   1  -5   3  466.15   90.39
  -1   5  -3  486.55   90.99
  -1   5  -3  483.35   90.39
  -1   5  -3  459.35   90.59
  -1   5  -3  512.75   90.69
  -1   5  -3  518.05   90.69
  -1   5  -3  476.85   90.49
  -1   5  -3  470.95   90.49
  -1   5  -3  516.65   90.79
  -1   5  -3  462.35   90.29
  -1   5  -3  514.65   90.49
  -1   5  -3  490.05   90.69
  -1   5  -3  516.55   90.99
  -1   5  -3  490.65   90.79
   2  -4   3   36.60   11.60
   2  -4   3   64.99   12.40
   2  -4   3   33.30   13.40
   2  -4   3   42.20   12.90
   2  -4   3   59.09   13.90
   2  -4   3   44.70   13.40
   2  -4   3   59.19   15.40
   2  -4   3   45.20   12.40
  -2   4  -3   58.19   14.10
  -2   4  -3   55.49   14.30
  -2   4  -3   64.29   14.80
  -2   4  -3   56.09   13.80
  -2   4  -3   39.40   12.70
  -2   4  -3   24.90   12.50
  -2   4  -3   29.40   13.40
  -2   4  -3   67.19   13.80
  -2   4  -3   53.39   12.80
  -2   4  -3   51.09   12.60
  -2   4  -3   53.89   13.30
   3  -3   3  282.87   50.79
   3  -3   3  228.88   52.59
   3  -3   3  238.58   53.59
   3  -3   3  264.17   50.49
   3  -3   3  227.58   50.19
  -3   3  -3  297.97   51.99
  -3   3  -3  281.27   51.39
  -3   3  -3  302.17   53.59
  -3   3  -3  255.27   51.39
  -3   3  -3  254.67   50.99
  -3   3  -3  218.18   51.99
  -3   3  -3  302.07   51.09
   4  -2   3    6.90   10.00
   4  -2   3   14.70   10.50
   4  -2   3   -2.60   11.60
   4  -2   3    4.30   12.80
   4  -2   3    1.00   11.10
  -4   2  -3   12.50   13.40
  -4   2  -3   17.40   13.80
  -4   2  -3   -2.30   13.50
  -4   2  -3    1.10   11.30
  -4   2  -3   55.89   13.30
  -4   2  -3   -3.30   14.70
  -4   2  -3   11.60   12.00
  -4 -11   3   -8.50   20.10
  -4 -11   3   12.50   13.40
  -4 -11   3   41.40   29.50
  -4 -11   3   -0.50   17.50
   4  11  -3  -23.30   10.90
   4  11  -3   -0.50   15.40
  -3 -10   3    8.80    9.80
  -3 -10   3   -8.30   19.10
  -3 -10   3    1.70   11.20
  -3 -10   3    9.00   15.20
  -3 -10   3    0.70   13.20
   3  10  -3    3.60   10.60
   3  10  -3   25.30   11.70
   3  10  -3   18.10   12.70
  -2  -9   3  128.69   42.70
  -2  -9   3  265.47   47.40
  -2  -9   3  205.48   41.80
  -2  -9   3  238.38   44.40
   2   9  -3  233.68   41.90
   2   9  -3  271.77   42.00
   2   9  -3  168.68   42.50
  -1  -8   3   29.20    8.70
  -1  -8   3   20.50    9.20
  -1  -8   3   -0.70    6.20
  -1  -8   3   27.80    9.90
  -1  -8   3   16.40    9.80
  -1  -8   3   15.90    8.60
  -1  -8   3   21.60    8.80
  -1  -8   3   21.10   11.40
   1   8  -3   12.20    6.50
   1   8  -3   15.60    6.20
   1   8  -3    2.70    6.70
   1   8  -3   10.50    7.30
   1   8  -3   32.10   10.40
   1   8  -3   28.60    8.90
   1   8  -3    8.40    7.50
   0  -7   3  119.19   25.30
   0  -7   3  118.99   25.20
   0  -7   3  115.99   26.00
   0  -7   3  120.79   25.00
   0  -7   3  147.29   26.40
   0  -7   3  132.79   26.60
   0  -7   3  105.99   26.40
   0  -7   3  158.88   26.80
   0  -7   3  158.18   27.00
   0  -7   3  143.89   26.40
   0  -7   3  135.49   25.70
   0  -7   3  127.99   25.70
   0   7  -3  109.49   25.30
   0   7  -3  146.59   26.40
   0   7  -3  124.09   25.90
   0   7  -3  132.59   25.10
   0   7  -3   67.59   26.00
   0   7  -3  132.79   24.70
   0   7  -3   75.19   24.70
   0   7  -3  129.29   25.70
   0   7  -3  131.69   25.90
   0   7  -3   99.89   25.40
   0   7  -3  148.99   25.10
   1  -6   3  147.19   31.20
   1  -6   3  164.78   31.70
   1  -6   3  175.18   30.70
   1  -6   3  177.48   31.40
   1  -6   3  139.99   31.70
   1  -6   3  170.38   36.30
   1  -6   3  134.29   30.00
   1  -6   3  145.09   30.40
   1  -6   3  143.89   30.70
  -1   6  -3  124.69   30.50
  -1   6  -3  108.49   30.40
  -1   6  -3  151.88   30.30
  -1   6  -3  143.19   31.00
  -1   6  -3  145.99   29.90
  -1   6  -3  158.98   30.90
  -1   6  -3  171.08   31.10
  -1   6  -3  153.88   30.10
  -1   6  -3  160.28   30.60
  -1   6  -3  148.59   30.90
  -1   6  -3  157.68   31.40
   2  -5   3   17.30    7.70
   2  -5   3   47.20   12.00
   2  -5   3   23.40    9.50
   2  -5   3   21.90   11.30
   2  -5   3   32.70   10.00
   2  -5   3   17.30   11.10
   2  -5   3    4.50    7.70
   2  -5   3   33.20   10.80
  -2   5  -3   31.30   10.10
  -2   5  -3   11.10   10.70
  -2   5  -3   31.20    9.60
  -2   5  -3   21.90   11.10
  -2   5  -3   27.90   11.80
  -2   5  -3   24.90   10.50
  -2   5  -3   10.50   10.60
  -2   5  -3   15.60   10.20
  -2   5  -3   15.70   10.20
  -2   5  -3   28.10   11.80
  -2   5  -3   21.70    9.20
  -2   5  -3   30.30    9.50
   3  -4   3    6.30    8.00
   3  -4   3   19.70   13.80
   3  -4   3   24.00   12.60
   3  -4   3   28.90   12.00
   3  -4   3    9.70   11.10
   3  -4   3    4.20   10.70
  -3   4  -3   14.40   10.70
  -3   4  -3   16.90    9.50
  -3   4  -3   22.40   11.50
  -3   4  -3    5.90    9.50
  -3   4  -3   21.40   18.50
  -3   4  -3   42.10   14.90
  -3   4  -3   -1.50   10.20
  -3   4  -3   10.50   11.30
  -3   4  -3   28.40   11.40
  -3   4  -3    9.50   12.20
   4  -3   3   15.60   13.70
   4  -3   3   43.30   18.70
   4  -3   3   11.90   12.70
   4  -3   3   75.79   16.10
   4  -3   3   14.70   13.00
  -4   3  -3   98.99   20.60
  -4   3  -3   44.70   14.80
  -4   3  -3   59.39   21.70
  -4   3  -3   70.79   17.90
  -4   3  -3   15.00   16.60
  -4   3  -3   71.99   19.00
  -4   3  -3   45.60   17.00
  -4   3  -3  102.79   18.80
  -3 -11   3   17.40   16.80
  -3 -11   3  -20.60   14.60
  -3 -11   3   35.50   21.60
  -3 -11   3    9.60   11.80
  -3 -11   3   -8.10    9.40
   3  11  -3  -13.20    9.10
   3  11  -3   10.70   12.90
  -2 -10   3   36.70   14.20
  -2 -10   3   20.70   13.50
  -2 -10   3   15.80   10.20
  -2 -10   3   15.80   16.20
  -2 -10   3   29.20    9.80
   2  10  -3   32.50   13.10
   2  10  -3   31.00   11.30
  -1  -9   3  304.27   48.30
  -1  -9   3  193.58   47.00
  -1  -9   3  297.97   48.80
  -1  -9   3  244.88   47.30
  -1  -9   3  243.48   49.00
  -1  -9   3  261.77   48.10
  -1  -9   3  263.67   48.20
  -1  -9   3  228.28   47.90
  -1  -9   3  277.77   50.79
   1   9  -3  224.98   47.30
   1   9  -3  223.18   47.80
   1   9  -3  240.08   47.30
   1   9  -3  262.07   47.20
   1   9  -3  273.87   48.40
   0  -8   3   34.30   11.80
   0  -8   3   24.50   13.80
   0  -8   3   33.80   11.40
   0  -8   3   36.50   12.00
   0  -8   3   38.80   11.80
   0  -8   3   41.70   11.10
   0  -8   3   60.39   20.40
   0  -8   3   35.60   10.90
   0  -8   3   49.40   14.70
   0  -8   3   41.30   12.60
   0  -8   3   29.50   10.10
   0   8  -3   28.00   10.70
   0   8  -3   35.00   10.30
   0   8  -3   40.50   10.60
   0   8  -3   40.20   11.80
   0   8  -3   40.90   11.70
   0   8  -3   48.20   12.10
   0   8  -3   20.40    9.20
   0   8  -3   25.80   10.60
   0   8  -3   40.30   11.00
   1  -7   3   32.20    9.80
   1  -7   3   14.20    9.00
   1  -7   3    8.80    7.60
   1  -7   3   17.40    9.80
   1  -7   3   18.10   10.50
   1  -7   3    4.40    7.80
   1  -7   3    9.70    8.50
   1  -7   3   17.80    9.80
   1  -7   3   20.90   10.90
   1  -7   3    8.30    9.30
   1  -7   3   24.00    9.10
  -1   7  -3   16.60    8.70
  -1   7  -3   10.60    7.50
  -1   7  -3   24.80    9.10
  -1   7  -3   -5.10    7.50
  -1   7  -3   15.40    7.50
  -1   7  -3   16.40    8.70
  -1   7  -3   20.80    7.80
  -1   7  -3   15.10    8.40
  -1   7  -3   22.50    9.00
  -1   7  -3   31.10   10.00
  -1   7  -3   14.70    9.10
  -1   7  -3   15.00    7.40
  -1   7  -3   25.20    9.50
   2  -6   3   58.09   15.40
   2  -6   3   41.20   11.00
   2  -6   3   43.30   13.40
   2  -6   3   63.99   15.70
   2  -6   3   75.29   16.30
   2  -6   3   42.10   13.10
   2  -6   3   31.10   11.70
   2  -6   3    5.20   12.40
   2  -6   3   42.60   12.00
  -2   6  -3   37.80   12.20
  -2   6  -3   34.40   13.00
  -2   6  -3   64.49   14.60
  -2   6  -3   64.99   15.30
  -2   6  -3   34.10   13.40
  -2   6  -3   66.89   14.40
  -2   6  -3   64.49   13.70
  -2   6  -3   36.10   12.30
  -2   6  -3   46.90   15.20
  -2   6  -3   33.30   12.80
  -2   6  -3   29.30   13.20
   3  -5   3  250.07   49.90
   3  -5   3  274.27   51.69
   3  -5   3  183.38   48.50
   3  -5   3  146.89   50.59
   3  -5   3  263.07   49.60
   3  -5   3  303.97   51.39
   3  -5   3  278.67   49.60
   3  -5   3  190.68   50.69
  -3   5  -3  342.97   53.39
  -3   5  -3  249.88   51.19
  -3   5  -3  199.38   50.39
  -3   5  -3  286.67   50.19
  -3   5  -3  290.77   51.09
  -3   5  -3  286.27   50.69
  -3   5  -3  253.37   51.99
  -3   5  -3  277.47   50.19
  -3   5  -3  294.07   51.59
  -3   5  -3  296.37   49.99
  -3   5  -3  252.57   51.99
   4  -4   3   12.90   16.10
   4  -4   3   15.20   11.50
   4  -4   3    8.10   11.20
   4  -4   3    5.30    9.90
  -4   4  -3    3.10   14.90
  -4   4  -3   16.60   13.50
  -4   4  -3   20.50   14.00
  -4   4  -3   56.19   23.00
  -4   4  -3   10.40   16.20
  -4   4  -3   -6.70   17.70
  -4   4  -3   12.20   13.00
  -4   4  -3   -1.40   14.20
  -4   4  -3   52.29   17.50
  -3 -12   3    3.20   19.00
  -3 -12   3   -7.90   23.80
  -3 -12   3   -1.80   13.10
   3  12  -3    4.40   12.00
   3  12  -3   23.40   15.00
  -2 -11   3  110.09   18.30
  -2 -11   3   93.59   18.50
  -2 -11   3   93.79   22.90
  -2 -11   3  107.89   25.70
  -2 -11   3   76.79   19.30
  -2 -11   3   93.29   21.10
  -2 -11   3   55.09   20.80
   2  11  -3   67.49   19.40
   2  11  -3   48.90   17.40
   2  11  -3   56.59   17.00
  -1 -10   3   45.70   13.30
  -1 -10   3   23.10   13.30
  -1 -10   3   39.10   11.60
  -1 -10   3   33.80   12.30
  -1 -10   3   27.70   13.50
  -1 -10   3   37.20   11.00
  -1 -10   3   32.80   13.80
  -1 -10   3   46.70   16.50
  -1 -10   3   49.90   13.00
   1  10  -3   28.30   11.30
   1  10  -3   27.70   13.00
   1  10  -3   38.50   12.00
   1  10  -3   40.90   10.80
   1  10  -3   20.00   11.30
   0  -9   3   77.09   20.70
   0  -9   3  100.19   21.10
   0  -9   3   86.99   20.70
   0  -9   3   63.29   19.40
   0  -9   3  111.19   21.40
   0  -9   3   89.09   20.30
   0  -9   3   69.49   21.10
   0  -9   3  119.59   22.00
   0  -9   3  114.79   20.60
   0  -9   3   81.19   18.90
   0   9  -3   86.49   20.00
   0   9  -3  100.59   18.80
   0   9  -3   99.49   19.60
   0   9  -3   66.79   19.90
   0   9  -3   96.99   20.20
   0   9  -3   81.09   19.90
   0   9  -3   84.49   19.70
   0   9  -3   58.99   19.40
   0   9  -3   74.59   17.90
   0   9  -3   72.29   19.70
   1  -8   3   87.39   18.50
   1  -8   3   84.09   19.20
   1  -8   3   66.99   17.70
   1  -8   3   57.99   17.40
   1  -8   3   79.99   19.90
   1  -8   3   73.19   17.30
   1  -8   3  103.79   19.90
   1  -8   3   94.19   19.20
   1  -8   3   67.89   19.20
   1  -8   3   67.49   17.60
   1  -8   3   58.39   18.40
  -1   8  -3   82.19   16.00
  -1   8  -3   79.19   18.10
  -1   8  -3   68.09   18.60
  -1   8  -3   45.90   16.00
  -1   8  -3   71.59   17.90
  -1   8  -3   71.59   17.70
  -1   8  -3   50.99   17.30
  -1   8  -3   62.79   16.60
  -1   8  -3   68.19   18.40
  -1   8  -3   87.89   17.50
  -1   8  -3   65.99   17.20
  -1   8  -3   82.69   21.50
  -1   8  -3  117.19   18.40
   2  -7   3   60.89   20.10
   2  -7   3   67.09   20.10
   2  -7   3   78.19   23.60
   2  -7   3   81.89   21.60
   2  -7   3   68.49   19.80
   2  -7   3  103.99   20.30
   2  -7   3   67.49   18.00
   2  -7   3   90.29   19.90
   2  -7   3  126.39   23.80
  -2   7  -3   74.29   20.30
  -2   7  -3  132.09   24.80
  -2   7  -3   38.20   18.50
  -2   7  -3  133.89   23.20
  -2   7  -3  105.79   20.40
  -2   7  -3  136.29   21.40
  -2   7  -3   97.19   21.10
  -2   7  -3   84.09   20.90
  -2   7  -3  117.59   20.90
  -2   7  -3   48.50   19.60
  -2   7  -3   99.89   21.80
  -2   7  -3   64.19   19.70
   3  -6   3   71.79   17.60
   3  -6   3   36.00   18.60
   3  -6   3  123.49   23.60
   3  -6   3  120.09   21.00
   3  -6   3   13.90   18.50
   3  -6   3   30.00   19.20
   3  -6   3   81.39   21.00
   3  -6   3   43.50   16.70
   3  -6   3   60.29   18.50
  -3   6  -3   59.29   19.20
  -3   6  -3   83.99   21.40
  -3   6  -3   63.69   19.50
  -3   6  -3  120.59   21.70
  -3   6  -3   88.99   20.20
  -3   6  -3  119.99   22.50
  -3   6  -3  103.99   22.70
  -3   6  -3  129.19   24.40
  -3   6  -3   97.09   21.00
  -3   6  -3   65.79   19.70
  -3   6  -3  112.89   21.90
  -3   6  -3   69.69   21.40
  -3   6  -3  107.49   20.80
   4  -5   3   -2.80   10.20
   4  -5   3   27.90   17.70
   4  -5   3   19.50   12.80
   4  -5   3   14.50   12.40
  -4   5  -3    4.20   17.50
  -4   5  -3    8.50   12.90
  -4   5  -3   11.70   15.60
  -4   5  -3   56.89   18.40
  -4   5  -3   29.20   14.40
  -4   5  -3   55.99   14.60
  -4   5  -3   -7.00   11.40
  -4   5  -3   16.80   16.20
  -3 -13   3   12.10   28.70
  -3 -13   3   25.00   21.70
   3  13  -3   22.30   14.80
  -2 -12   3   29.10   13.70
  -2 -12   3   16.80   15.90
  -2 -12   3   -5.80   18.20
  -2 -12   3   48.10   17.60
  -2 -12   3   27.40   11.10
  -2 -12   3   36.80   12.60
  -2 -12   3   26.40   13.40
   2  12  -3   44.00   13.70
   2  12  -3   10.10    9.70
   2  12  -3   20.20   13.70
  -1 -11   3  198.18   36.60
  -1 -11   3  109.09   34.30
  -1 -11   3  161.58   37.80
  -1 -11   3  192.78   36.50
  -1 -11   3  201.48   39.30
  -1 -11   3  282.67   40.40
  -1 -11   3  223.48   37.30
  -1 -11   3  159.78   36.20
  -1 -11   3  173.68   35.00
  -1 -11   3  196.98   35.90
   1  11  -3  193.28   35.10
   1  11  -3  220.98   35.20
   1  11  -3  186.38   35.00
   1  11  -3  121.49   35.10
   1  11  -3  123.09   34.80
   1  11  -3  129.29   35.70
   0 -10   3   33.70   11.30
   0 -10   3   22.00   11.40
   0 -10   3    8.30   17.40
   0 -10   3    5.00    8.90
   0 -10   3   15.60   14.70
   0 -10   3   29.40   12.90
   0 -10   3   10.60   10.30
   0 -10   3   23.70   10.10
   0 -10   3   15.40   10.50
   0 -10   3    4.50   10.80
   0 -10   3    1.30   10.90
   0  10  -3   12.70   10.40
   0  10  -3   30.90   11.30
   0  10  -3   13.40   10.90
   0  10  -3   25.30   11.00
   0  10  -3   31.40   11.40
   0  10  -3   23.70    9.90
   0  10  -3   31.20   10.20
   0  10  -3   40.90   12.70
   1  -9   3   49.99   15.60
   1  -9   3   36.70   13.10
   1  -9   3   27.10   13.80
   1  -9   3   28.30   12.90
   1  -9   3   58.79   17.00
   1  -9   3   74.89   16.90
   1  -9   3   48.30   16.30
   1  -9   3   18.40   12.70
   1  -9   3   54.59   15.40
   1  -9   3   63.79   14.90
   1  -9   3   23.50   12.90
  -1   9  -3   23.90   12.80
  -1   9  -3   36.60   12.00
  -1   9  -3   49.00   13.80
  -1   9  -3   47.80   12.70
  -1   9  -3   39.00   13.20
  -1   9  -3   88.19   15.60
  -1   9  -3   42.30   15.20
  -1   9  -3   38.40   13.30
  -1   9  -3   42.50   14.30
  -1   9  -3   47.20   13.30
  -1   9  -3   37.30   13.40
  -1   9  -3   29.00   11.80
  -1   9  -3   49.80   14.10
  -1   9  -3   76.69   16.60
  -1   9  -3   42.80   11.90
   2  -8   3   58.39   15.50
   2  -8   3   73.09   19.20
   2  -8   3   50.29   15.10
   2  -8   3   62.89   16.90
   2  -8   3   44.20   16.60
   2  -8   3   42.50   13.90
   2  -8   3   57.59   17.00
   2  -8   3   43.90   17.00
   2  -8   3   32.70   17.10
   2  -8   3   62.49   15.90
  -2   8  -3   35.70   16.10
  -2   8  -3   72.99   16.10
  -2   8  -3   69.29   16.30
  -2   8  -3   72.39   18.60
  -2   8  -3   56.19   16.40
  -2   8  -3   44.90   16.60
  -2   8  -3   61.79   16.70
  -2   8  -3   78.49   17.60
  -2   8  -3   61.29   16.70
  -2   8  -3   66.49   17.90
  -2   8  -3   48.10   14.90
  -2   8  -3   39.70   14.60
   3  -7   3   34.30   14.90
   3  -7   3   28.60   10.80
   3  -7   3   27.60   14.30
   3  -7   3   10.90   10.30
   3  -7   3    1.90   15.90
  -3   7  -3    4.10   12.80
  -3   7  -3   28.80   13.70
  -3   7  -3   24.90   13.00
  -3   7  -3   38.70   15.40
  -3   7  -3    6.30   13.50
  -3   7  -3   26.10   16.20
  -3   7  -3   16.00   16.60
  -3   7  -3   33.40   13.40
  -3   7  -3   51.69   17.10
  -3   7  -3   61.19   16.00
   4  -6   3  -11.20    8.80
   4  -6   3    4.20   13.20
   4  -6   3    2.00   15.30
  -4   6  -3   11.70   14.20
  -4   6  -3   17.40   14.20
  -4   6  -3  -13.70    9.30
  -4   6  -3  -17.20   15.50
  -4   6  -3   -2.70   16.40
  -4   6  -3   17.40   16.50
  -4   6  -3    2.40   16.20
  -4   6  -3    6.90   12.40
  -4   6  -3  -18.10   10.60
  -3 -14   3   10.60   23.80
   3  14  -3   -3.40   13.30
   3  14  -3   28.40   15.30
  -2 -13   3   10.50   11.50
  -2 -13   3   15.80   13.70
  -2 -13   3   45.70   20.00
  -2 -13   3   21.30   14.70
  -2 -13   3   18.60   15.30
  -2 -13   3   23.10   12.50
  -2 -13   3   -1.70   20.30
   2  13  -3   27.10   11.50
   2  13  -3   12.30   10.80
   2  13  -3    6.40   11.90
   2  13  -3   30.00   13.80
  -1 -12   3   -5.90   11.30
  -1 -12   3   20.00   17.40
  -1 -12   3    6.20   11.90
  -1 -12   3   -2.50   11.80
  -1 -12   3   25.70   13.40
  -1 -12   3    5.00    9.70
  -1 -12   3   -5.90    9.40
  -1 -12   3    4.50   12.30
  -1 -12   3   22.00   12.20
  -1 -12   3   37.10   11.20
  -1 -12   3   19.20   11.00
   1  12  -3   18.70   12.90
   1  12  -3    2.80    9.90
   1  12  -3   23.40   11.90
   1  12  -3   -1.30   10.50
   1  12  -3   18.60   10.70
   1  12  -3   16.00   10.60
   1  12  -3   23.60   10.70
   0 -11   3   -4.00   12.70
   0 -11   3   44.30   17.40
   0 -11   3   51.49   14.00
   0 -11   3   59.79   16.50
   0 -11   3   69.79   18.50
   0 -11   3   27.40   16.20
   0 -11   3   56.09   15.20
   0 -11   3   29.60   15.50
   0 -11   3   43.10   15.90
   0 -11   3   55.59   17.70
   0 -11   3   59.19   18.50
   0 -11   3   75.19   15.90
   0  11  -3   19.10   13.60
   0  11  -3   20.10   13.10
   0  11  -3   65.09   14.10
   0  11  -3   54.09   15.30
   0  11  -3   62.89   16.20
   0  11  -3   64.69   14.70
   0  11  -3   45.30   14.40
   1 -10   3   59.79   17.80
   1 -10   3   60.09   19.60
   1 -10   3   27.40   16.00
   1 -10   3   59.09   16.70
   1 -10   3   61.29   17.00
   1 -10   3   79.49   19.00
   1 -10   3   73.69   19.90
   1 -10   3  118.99   21.90
   1 -10   3   77.19   18.10
   1 -10   3   73.09   18.30
   1 -10   3   56.29   16.20
  -1  10  -3   47.60   16.20
  -1  10  -3   86.59   18.10
  -1  10  -3   42.20   14.70
  -1  10  -3   36.60   16.50
  -1  10  -3   68.79   19.20
  -1  10  -3   57.89   14.90
  -1  10  -3   74.49   18.20
  -1  10  -3   36.10   16.50
  -1  10  -3   64.89   18.50
  -1  10  -3   69.59   16.60
  -1  10  -3   57.39   16.60
  -1  10  -3   66.79   14.70
  -1  10  -3   43.30   16.70
  -1  10  -3   53.79   15.30
   2  -9   3   10.60    9.10
   2  -9   3   -4.60   15.00
   2  -9   3   19.10   12.20
   2  -9   3   18.20   10.10
   2  -9   3  -12.60   11.80
   2  -9   3    8.50   13.80
   2  -9   3    1.50   10.50
   2  -9   3    0.60   13.40
   2  -9   3   21.60   12.90
   2  -9   3   24.60   12.90
   2  -9   3   11.60   11.90
  -2   9  -3   -1.60    8.80
  -2   9  -3   13.40   12.70
  -2   9  -3    1.30   11.30
  -2   9  -3   24.00   11.60
  -2   9  -3    7.00   11.10
  -2   9  -3   17.40   14.10
  -2   9  -3   18.80   10.40
  -2   9  -3    2.40    9.30
  -2   9  -3   17.90   16.30
  -2   9  -3   26.50   12.00
  -2   9  -3   18.10   12.80
   3  -8   3   -0.20    9.00
   3  -8   3  -14.00   14.70
   3  -8   3    4.50    9.90
   3  -8   3   24.60   16.70
  -3   8  -3  -13.40   14.00
  -3   8  -3    1.40   12.30
  -3   8  -3   22.00   13.90
  -3   8  -3    6.20   10.70
  -3   8  -3   16.40   12.70
  -3   8  -3   -2.70   12.70
  -3   8  -3    8.00   15.80
  -3   8  -3    9.90   13.00
  -3   8  -3   -2.10   14.50
   4  -7   3    6.30   14.90
   4  -7   3   -9.20   16.20
   4  -7   3   -6.40    9.80
   4  -7   3  -17.00   16.60
   4  -7   3   37.70   13.30
  -4   7  -3   21.40   18.90
  -4   7  -3   41.00   21.80
  -4   7  -3    7.30   14.80
  -4   7  -3    9.00   14.70
  -2 -14   3   29.60   14.00
  -2 -14   3   27.70   14.30
  -2 -14   3   21.40   15.60
  -2 -14   3    8.10   20.30
  -2 -14   3   47.70   25.00
   2  14  -3   29.10   11.60
   2  14  -3   24.00   11.90
   2  14  -3   36.90   26.50
   2  14  -3   31.70   15.20
  -1 -13   3   30.70   14.50
  -1 -13   3   17.70   12.70
  -1 -13   3   -2.00   12.90
  -1 -13   3   -3.50   12.90
  -1 -13   3   15.90   11.80
  -1 -13   3   -4.30   11.20
  -1 -13   3   18.20   12.60
  -1 -13   3   17.70   18.40
  -1 -13   3   12.90   17.10
  -1 -13   3   15.10   13.50
  -1 -13   3   15.30   13.90
   1  13  -3   22.50   11.30
   1  13  -3   23.90   12.30
   1  13  -3   10.20   12.90
   1  13  -3   11.50   10.90
   0 -12   3   70.59   20.80
   0 -12   3   52.09   19.00
   0 -12   3   72.29   19.60
   0 -12   3   71.19   20.00
   0 -12   3   81.89   21.90
   0 -12   3   88.69   19.80
   0 -12   3   94.49   21.40
   0 -12   3   63.19   20.80
   0 -12   3   51.59   18.20
   0 -12   3   38.70   20.00
   0 -12   3  107.69   24.50
   0 -12   3   55.99   19.10
   0  12  -3  108.29   19.70
   0  12  -3   36.20   17.30
   0  12  -3   50.49   18.40
   0  12  -3   53.89   19.50
   0  12  -3  101.99   18.70
   1 -11   3   53.39   17.40
   1 -11   3   53.29   19.60
   1 -11   3   23.80   16.10
   1 -11   3   52.89   16.70
   1 -11   3   59.29   18.30
   1 -11   3   58.79   16.00
   1 -11   3   42.50   16.50
   1 -11   3   66.29   18.10
   1 -11   3   33.50   16.00
   1 -11   3   36.50   16.30
  -1  11  -3   45.60   15.70
  -1  11  -3   89.49   17.70
  -1  11  -3   28.10   15.10
  -1  11  -3   46.50   14.20
  -1  11  -3   62.99   15.60
  -1  11  -3   28.20   12.80
  -1  11  -3   96.09   18.10
  -1  11  -3   72.69   18.50
  -1  11  -3   61.19   14.40
  -1  11  -3   57.19   18.10
  -1  11  -3   76.99   18.60
  -1  11  -3   10.90   14.90
  -1  11  -3   30.70   15.70
  -1  11  -3   61.49   17.00
   2 -10   3    6.60   16.20
   2 -10   3    4.40   14.80
   2 -10   3   19.60   13.80
   2 -10   3    1.20   10.40
   2 -10   3   34.30   14.10
   2 -10   3   17.60   10.20
   2 -10   3    7.90   19.10
   2 -10   3    3.10   10.50
  -2  10  -3   26.60   14.00
  -2  10  -3    9.50   13.30
  -2  10  -3   22.40   13.10
  -2  10  -3   21.20   12.20
  -2  10  -3   14.90   14.40
  -2  10  -3   16.60   12.40
  -2  10  -3    6.00    9.80
  -2  10  -3   33.60   13.00
  -2  10  -3   23.60   15.30
  -2  10  -3   31.70   12.60
   3  -9   3   -9.30   12.90
   3  -9   3   12.30   16.70
   3  -9   3   10.00   11.00
   3  -9   3  -17.50    8.00
   3  -9   3    4.60   17.10
  -3   9  -3   -3.80   12.90
  -3   9  -3    8.70   15.30
  -3   9  -3    6.60   12.80
  -3   9  -3   -4.40    9.50
  -3   9  -3    1.70   14.80
  -3   9  -3   -4.80   16.10
  -3   9  -3   -1.40   16.70
  -3   9  -3   29.60   20.20
  -2 -15   3   16.20   13.40
  -2 -15   3   -4.10   17.20
  -2 -15   3  -24.40   11.70
  -2 -15   3   24.00   22.50
   2  15  -3   36.30   16.60
   2  15  -3   28.10   12.40
   2  15  -3   14.40   11.90
  -1 -14   3   31.30   17.00
  -1 -14   3   52.19   18.10
  -1 -14   3   63.09   22.20
  -1 -14   3   -3.10   16.00
  -1 -14   3   48.00   16.10
  -1 -14   3   19.50   15.50
  -1 -14   3   21.80   15.70
  -1 -14   3   56.89   16.40
  -1 -14   3   35.50   15.10
  -1 -14   3   51.39   22.90
   1  14  -3   24.30   13.90
   1  14  -3   34.80   13.90
   1  14  -3   29.00   14.20
   1  14  -3    9.00   15.60
   1  14  -3   39.60   14.60
   0 -13   3   23.60   14.40
   0 -13   3    4.20   13.40
   0 -13   3   22.10   17.00
   0 -13   3   64.99   16.70
   0 -13   3   29.10   15.10
   0 -13   3   22.70   17.50
   0 -13   3    6.90   12.50
   0 -13   3   68.09   18.20
   0 -13   3   36.50   18.60
   0 -13   3   37.50   19.80
   0  13  -3   54.39   15.00
   0  13  -3   36.70   14.90
   0  13  -3   23.40   15.00
   0  13  -3   28.40   18.70
   0  13  -3   33.40   13.90
   0  13  -3   25.40   13.80
   1 -12   3   47.30   16.60
   1 -12   3   49.10   15.10
   1 -12   3   13.70   22.90
   1 -12   3   53.29   17.70
   1 -12   3   42.40   16.10
   1 -12   3   39.30   19.00
   1 -12   3   29.80   16.50
   1 -12   3   28.10   19.80
   1 -12   3   75.49   25.30
[truncated: 1,874,104 more chars]
