# Supplementary material for: 3-[(Benzo-1,3-dioxol-5-yl)amino]-4-meth­oxy­cyclo­but-3-ene-1,2-dione: polymorphism and twinning of a precursor to an anti­mycobacterial squaramide
Source: Acta Crystallogr C Struct Chem. 2024 Jul 5;80(Pt 8):375–82. doi: 10.1107/S2053229624006211 (PMC11299207; doi:10.1107/S2053229624006211)
Supplement: Supplementary file 2 [file c-80-00375-3-Isup2.hkl]

data_3-I
_computing_structure_refinement   'olex2.refine 1.5 (Bourhis et al., 2015)'
_shelx_refln_list_code            4
loop_
  _space_group_symop_id
  _space_group_symop_operation_xyz
  1  x,y,z
  2  -x,y+1/2,-z+1/2
  3  -x,-y,-z
  4  x,-y-1/2,z-1/2

_space_group_crystal_system       monoclinic
_space_group_IT_number            14
_space_group_name_H-M_alt         'P 1 21/c 1'
_space_group_name_Hall            '-P 2ybc'
_symmetry_space_group_name_H-M    'P 1 21/c 1'
_symmetry_space_group_name_Hall   '-P 2ybc'
_symmetry_Int_Tables_number       14
_cell_length_a                    13.0541(7)
_cell_length_b                    13.4304(7)
_cell_length_c                    13.1257(7)
_cell_angle_alpha                 90
_cell_angle_beta                  115.354(2)
_cell_angle_gamma                 90
_cell_volume                      2079.57(19)
loop_
  _refln_index_h
  _refln_index_k
  _refln_index_l
  _refln_F_squared_calc
  _refln_F_squared_meas
  _refln_F_squared_sigma
  _refln_F_squared_weight
  _refln_observed_status
-18 0 4 0.359 -2.724 8.516 46.514 o
-18 0 6 135.180 127.075 13.781 12.286 o
-18 0 8 40.367 30.427 8.917 33.757 o
-18 0 10 1.658 -7.304 6.287 84.277 o
-18 0 12 185.659 180.027 11.966 12.522 o
-18 1 4 27.446 29.567 7.387 48.285 o
-18 1 5 7.797 9.407 6.341 75.734 o
-18 1 6 94.950 92.100 9.014 24.425 o
-18 1 7 39.284 37.259 6.311 55.096 o
-18 1 8 65.864 57.448 6.789 40.896 o
-18 1 9 70.847 70.829 6.681 39.212 o
-18 1 10 35.712 42.394 5.572 64.779 o
-18 1 11 14.135 16.771 4.815 108.216 o
-18 1 12 18.819 16.593 5.447 85.765 o
-18 2 4 59.174 65.026 8.142 33.260 o
-18 2 5 33.578 41.356 7.232 46.693 o
-18 2 6 255.659 218.427 11.403 10.871 o
-18 2 7 6.607 15.023 5.828 86.741 o
-18 2 8 18.409 24.735 5.956 72.576 o
-18 2 9 27.121 39.741 5.984 63.697 o
-18 2 10 1.443 4.666 4.668 146.210 o
-18 2 11 9.775 17.476 4.797 114.179 o
-18 3 5 1.571 9.265 6.836 69.099 o
-18 3 6 0.012 6.009 5.712 100.342 o
-18 3 7 154.378 147.120 9.696 17.388 o
-18 3 8 21.669 16.004 5.961 73.121 o
-18 3 9 7.027 13.441 5.434 98.264 o
-18 3 10 10.491 21.802 5.713 83.923 o
-18 3 11 106.578 103.334 7.314 28.471 o
-18 4 5 53.401 41.574 14.873 13.559 o
-18 4 6 146.727 134.295 9.174 19.081 o
-18 4 7 13.774 15.031 6.271 72.036 o
-18 4 8 0.005 10.022 5.774 96.285 o
-18 4 9 1.390 8.331 5.719 97.514 o
-18 4 10 82.559 62.627 7.168 35.107 o
-18 5 7 0.049 12.419 18.280 10.047 o
-18 5 8 122.734 136.695 17.351 8.839 o
-17 0 2 1.095 8.586 7.474 58.522 o
-17 0 4 76.119 75.062 9.217 26.048 o
-17 0 6 3.718 6.187 6.722 71.027 o
-17 0 8 4.420 7.781 5.391 105.651 o
-17 0 10 319.685 316.576 9.604 9.629 o
-17 0 12 11.402 10.670 6.762 65.420 o
-17 0 14 45.019 40.973 8.946 32.321 o
-17 1 1 172.786 163.122 9.867 15.937 o
-17 1 2 27.118 24.376 5.897 68.857 o
-17 1 3 100.640 93.698 7.260 29.948 o
-17 1 4 0.735 -0.187 4.867 141.170 o
-17 1 5 94.948 88.303 6.868 32.680 o
-17 1 6 217.782 217.687 8.874 14.345 o
-17 1 7 6.344 13.224 4.219 151.023 o
-17 1 8 434.931 402.123 9.707 7.053 o
-17 1 9 31.235 28.215 3.676 112.162 o
-17 1 10 90.619 86.443 4.670 44.676 o
-17 1 11 10.483 13.258 3.663 173.404 o
-17 1 12 0.495 -2.657 4.510 164.773 o
-17 1 13 10.363 13.713 5.106 105.004 o
-17 1 14 2.266 10.133 5.435 105.235 o
-17 2 1 49.852 50.648 6.791 45.316 o
-17 2 2 12.441 11.067 5.348 96.580 o
-17 2 3 68.384 70.068 6.945 38.159 o
-17 2 4 6.821 8.010 5.388 102.904 o
-17 2 5 3.683 10.424 4.728 132.641 o
-17 2 6 0.874 9.324 4.681 141.683 o
-17 2 7 78.931 69.020 5.590 44.503 o
-17 2 8 131.698 131.830 5.652 29.003 o
-17 2 9 76.354 82.245 4.811 48.545 o
-17 2 10 40.149 38.807 4.054 87.562 o
-17 2 11 39.128 33.790 4.684 79.117 o
-17 2 12 2.061 3.671 4.691 144.646 o
-17 2 13 21.736 25.131 5.883 71.859 o
-17 2 14 12.323 11.786 6.058 78.272 o
-17 3 1 2.570 7.773 6.124 84.971 o
-17 3 2 17.090 18.302 5.533 84.431 o
-17 3 3 8.701 14.531 5.308 99.888 o
-17 3 4 17.521 19.623 5.548 83.244 o
-17 3 5 16.588 21.690 5.240 90.584 o
-17 3 6 100.066 93.534 6.684 32.337 o
-17 3 7 0.051 0.850 4.630 156.439 o
-17 3 8 52.029 46.666 4.923 64.043 o
-17 3 9 0.660 6.352 3.750 219.414 o
-17 3 10 7.769 15.419 3.840 167.044 o
-17 3 11 0.451 12.881 4.949 125.570 o
-17 3 12 0.000 -1.048 4.723 151.507 o
-17 3 13 103.045 87.191 7.615 28.706 o
-17 4 2 301.935 295.771 11.443 9.150 o
-17 4 3 36.823 40.469 6.306 55.458 o
-17 4 4 0.001 -3.845 4.981 136.233 o
-17 4 5 427.589 415.314 12.802 6.165 o
-17 4 6 19.406 19.771 5.426 84.513 o
-17 4 7 2.267 0.856 4.073 192.821 o
-17 4 8 325.252 296.565 9.816 9.605 o
-17 4 9 62.444 50.694 6.127 47.458 o
-17 4 10 2.536 6.672 4.962 126.655 o
-17 4 11 20.096 24.299 5.879 73.139 o
-17 4 12 47.245 44.733 6.549 48.917 o
-17 4 13 29.861 38.483 6.409 57.142 o
-17 5 2 206.144 197.329 10.336 13.491 o
-17 5 3 4.903 9.026 5.584 97.968 o
-17 5 4 0.173 -3.865 5.229 123.314 o
-17 5 5 33.535 37.975 6.085 59.887 o
-17 5 6 18.627 32.666 6.816 57.162 o
-17 5 7 66.157 65.859 7.373 36.410 o
-17 5 8 118.906 121.569 9.032 21.502 o
-17 5 9 34.431 38.980 6.118 58.896 o
-17 5 10 37.751 31.343 5.858 62.503 o
-17 5 11 44.319 40.275 6.491 51.006 o
-17 5 12 34.668 32.460 6.971 50.172 o
-17 6 3 6.039 14.957 6.925 64.079 o
-17 6 4 148.248 142.219 9.179 18.769 o
-17 6 5 3.972 10.931 6.195 81.037 o
-17 6 6 28.314 21.467 6.248 63.472 o
-17 6 7 297.048 272.947 12.988 8.543 o
-17 6 8 13.656 13.680 6.089 76.141 o
-17 6 9 261.206 236.473 11.012 10.847 o
-17 6 10 79.857 80.370 7.443 32.808 o
-17 6 11 9.409 16.093 6.254 74.575 o
-17 7 4 89.306 74.575 29.369 3.701 o
-17 7 5 68.079 62.925 7.584 35.138 o
-17 7 6 3.545 9.514 5.618 98.005 o
-17 7 7 50.306 51.288 7.303 41.157 o
-17 7 8 1.320 7.731 6.103 86.502 o
-17 7 9 462.152 450.983 16.561 4.795 o
-17 7 10 40.761 34.148 6.565 52.330 o
-16 0 2 4.173 5.452 6.298 80.305 o
-16 0 4 7.541 17.266 6.292 74.558 o
-16 0 6 472.667 496.763 15.791 4.756 o
-16 0 8 0.065 17.230 4.658 136.572 o
-16 0 10 2.525 7.216 3.681 215.206 o
-16 0 12 0.007 4.045 5.003 131.300 o
-16 0 14 0.259 -5.268 7.157 65.858 o
-16 1 1 212.489 216.681 8.326 15.181 o
-16 1 2 0.193 3.575 4.324 174.338 o
-16 1 3 91.576 89.384 5.723 38.539 o
-16 1 4 0.246 2.378 4.125 192.963 o
-16 1 5 59.000 54.793 4.733 60.901 o
-16 1 6 639.893 635.744 12.362 3.943 o
-16 1 7 874.698 879.891 14.096 2.494 o
-16 1 8 122.330 119.361 4.836 33.749 o
-16 1 9 253.805 264.796 6.396 14.341 o
-16 1 10 36.891 34.178 3.330 108.820 o
-16 1 11 8.467 11.551 3.027 237.978 o
-16 1 12 187.672 183.564 6.270 20.096 o
-16 1 13 39.426 32.313 4.727 78.704 o
-16 1 14 22.962 15.839 5.169 89.271 o
-16 1 15 0.168 6.587 5.435 109.921 o
-16 2 1 1.503 2.099 4.757 143.685 o
-16 2 2 49.205 40.197 5.302 62.382 o
-16 2 3 37.018 32.934 4.946 76.398 o
-16 2 4 0.949 2.127 3.783 225.126 o
-16 2 5 15.826 14.226 4.094 135.388 o
-16 2 6 115.877 103.122 5.976 32.083 o
-16 2 7 9.105 10.076 3.438 200.880 o
-16 2 8 262.820 271.929 6.622 13.684 o
-16 2 9 39.142 41.518 3.678 94.314 o
-16 2 10 0.266 2.679 3.012 350.849 o
-16 2 11 218.517 215.019 6.238 17.298 o
-16 2 12 2.682 7.438 3.493 233.964 o
-16 2 13 23.158 25.364 4.562 99.951 o
-16 2 14 89.192 82.679 7.436 31.403 o
-16 2 15 122.517 111.234 8.647 22.590 o
-16 3 1 128.852 119.903 7.455 24.901 o
-16 3 2 3.867 4.728 4.408 156.315 o
-16 3 3 15.418 10.133 4.156 137.541 o
-16 3 4 100.280 88.131 5.590 37.582 o
-16 3 5 0.222 1.302 4.021 205.113 o
-16 3 6 95.032 83.694 5.721 38.426 o
-16 3 7 47.950 38.998 4.525 73.797 o
-16 3 8 538.146 536.954 10.667 5.139 o
-16 3 9 149.448 154.261 5.551 25.907 o
-16 3 10 9.240 13.511 3.518 187.218 o
-16 3 11 2.587 15.109 3.743 192.233 o
-16 3 12 16.402 14.683 4.056 135.485 o
-16 3 13 33.838 41.025 6.434 54.947 o
-16 3 14 6.345 11.946 6.245 77.963 o
-16 3 15 85.011 83.929 7.886 29.929 o
-16 4 1 2.731 10.103 5.185 114.097 o
-16 4 2 52.572 49.458 5.341 58.417 o
-16 4 3 0.001 3.417 4.175 187.479 o
-16 4 4 19.886 18.675 4.342 115.069 o
-16 4 5 1.171 2.153 4.066 195.139 o
-16 4 6 145.476 154.442 6.802 23.496 o
-16 4 7 121.076 124.617 6.169 29.261 o
-16 4 8 341.175 357.670 9.105 9.055 o
-16 4 9 200.930 190.176 6.961 18.079 o
-16 4 10 32.577 37.276 4.681 82.827 o
-16 4 11 19.397 31.450 4.691 97.307 o
-16 4 12 24.531 27.913 4.760 92.205 o
-16 4 13 0.960 14.750 5.479 102.559 o
-16 4 14 59.998 57.460 7.422 37.908 o
-16 5 1 125.779 117.112 7.395 25.489 o
-16 5 2 19.456 16.854 4.968 97.394 o
-16 5 3 29.822 27.797 4.943 83.600 o
-16 5 4 79.848 80.943 6.100 39.781 o
-16 5 5 3.219 4.679 4.393 159.077 o
-16 5 6 36.442 35.569 4.995 75.081 o
-16 5 7 65.932 57.863 5.490 50.590 o
-16 5 8 0.187 6.778 4.137 183.991 o
-16 5 9 126.052 108.421 6.099 29.883 o
-16 5 10 32.325 39.076 4.868 78.885 o
-16 5 11 74.720 69.134 6.072 42.380 o
-16 5 12 0.852 -7.595 5.193 123.931 o
-16 5 13 17.366 23.355 6.575 62.958 o
-16 5 14 1.762 6.225 6.078 87.431 o
-16 6 1 192.840 184.731 10.080 14.456 o
-16 6 2 0.741 5.456 5.238 117.967 o
-16 6 3 51.610 50.771 5.978 52.042 o
-16 6 4 95.016 80.077 6.388 35.502 o
-16 6 5 56.706 62.772 6.162 47.083 o
-16 6 6 0.145 4.908 4.499 159.830 o
-16 6 7 223.409 215.747 8.728 14.328 o
-16 6 8 111.771 119.051 6.977 28.122 o
-16 6 9 0.875 4.722 4.440 162.137 o
-16 6 10 76.352 65.379 5.977 43.057 o
-16 6 11 10.704 15.390 5.401 94.621 o
-16 6 12 4.796 -0.555 5.862 93.753 o
-16 6 13 0.057 5.807 5.660 102.195 o
-16 7 1 45.860 40.036 7.148 44.597 o
-16 7 2 34.353 30.480 6.638 54.228 o
-16 7 3 4.951 -1.850 5.297 113.423 o
-16 7 4 238.255 224.571 11.058 11.495 o
-16 7 5 16.722 9.139 5.410 91.689 o
-16 7 6 11.321 14.505 4.988 107.341 o
-16 7 7 115.855 112.977 7.728 25.655 o
-16 7 8 702.717 720.565 16.485 3.076 o
-16 7 9 47.017 42.516 5.937 55.494 o
-16 7 10 16.411 18.138 5.951 75.859 o
-16 7 11 10.019 11.579 6.029 80.557 o
-16 7 12 37.937 30.089 7.169 47.618 o
-16 7 13 39.846 18.929 9.974 28.730 o
-16 8 2 17.365 15.483 6.763 61.750 o
-16 8 3 3.705 -0.907 5.971 91.466 o
-16 8 4 0.285 15.755 6.329 78.729 o
-16 8 5 15.797 14.759 5.525 87.078 o
-16 8 6 99.228 95.626 7.506 29.067 o
-16 8 7 93.606 89.086 7.714 29.308 o
-16 8 8 1.449 1.161 5.405 112.950 o
-16 8 9 18.412 16.578 6.060 72.978 o
-16 8 10 61.919 68.535 7.631 35.406 o
-16 8 11 3.760 9.742 6.070 84.745 o
-16 8 12 43.874 49.194 15.206 13.152 o
-16 9 4 21.731 25.605 6.704 58.834 o
-16 9 5 12.210 10.148 5.839 84.009 o
-16 9 6 88.324 85.150 7.833 29.684 o
-16 9 7 362.299 396.119 15.191 6.114 o
-16 9 8 4.266 7.815 6.157 82.868 o
-16 9 9 16.656 11.718 6.745 63.117 o
-16 9 10 1.875 2.588 6.939 68.612 o
-15 0 2 89.519 86.338 7.499 30.853 o
-15 0 4 128.690 129.762 8.363 22.165 o
-15 0 6 48.947 49.309 5.700 56.049 o
-15 0 8 259.268 269.084 8.059 12.766 o
-15 0 10 174.384 175.940 6.648 20.689 o
-15 0 12 57.648 63.894 6.329 45.371 o
-15 0 14 68.873 62.447 8.213 31.780 o
-15 0 16 102.878 86.705 11.237 18.187 o
-15 1 1 0.136 0.813 3.976 211.284 o
-15 1 2 1.466 5.059 3.719 221.905 o
-15 1 3 26.066 24.865 3.951 114.137 o
-15 1 4 0.123 2.294 3.289 300.083 o
-15 1 5 260.289 266.597 7.324 13.343 o
-15 1 6 551.406 594.284 10.770 4.811 o
-15 1 7 803.825 851.685 11.851 2.865 o
-15 1 8 94.185 88.795 3.876 47.578 o
-15 1 9 188.317 192.579 4.803 21.819 o
-15 1 10 6.734 5.938 2.626 327.809 o
-15 1 11 151.041 149.343 4.980 27.262 o
-15 1 12 472.021 508.840 10.153 5.936 o
-15 1 13 80.206 77.277 5.301 44.954 o
-15 1 14 5.243 8.489 4.546 140.794 o
-15 1 15 1.960 2.139 5.337 114.392 o
-15 1 16 231.662 218.308 11.143 11.663 o
-15 2 1 0.569 0.983 4.104 196.316 o
-15 2 2 1.033 12.671 4.169 169.241 o
-15 2 3 77.347 70.528 4.704 50.857 o
-15 2 4 21.564 25.767 3.846 123.941 o
-15 2 5 440.676 478.915 10.388 6.356 o
-15 2 6 32.627 38.812 3.757 101.411 o
-15 2 7 9.713 8.817 3.000 241.440 o
-15 2 8 29.767 29.987 3.275 124.631 o
-15 2 9 1.450 6.280 2.775 363.148 o
-15 2 10 3.425 11.653 2.887 291.550 o
-15 2 11 26.023 26.051 3.420 130.443 o
-15 2 12 48.940 54.356 4.399 70.127 o
-15 2 13 1.615 4.850 3.946 199.013 o
-15 2 14 118.769 108.161 6.735 28.736 o
-15 2 15 66.170 67.846 7.266 36.860 o
-15 2 16 57.233 56.345 7.660 36.991 o
-15 3 1 0.047 6.539 4.167 182.411 o
-15 3 2 2.310 3.138 3.895 204.491 o
-15 3 3 158.524 146.759 5.928 24.558 o
-15 3 4 90.341 84.058 5.270 41.757 o
-15 3 5 10.391 13.223 3.457 187.867 o
-15 3 6 300.313 302.314 7.960 11.157 o
-15 3 7 620.255 639.621 10.677 4.232 o
-15 3 8 50.353 52.516 3.628 80.077 o
-15 3 9 2.685 10.493 3.082 275.146 o
-15 3 10 4.932 6.586 3.168 261.428 o
-15 3 11 31.576 38.001 4.086 95.640 o
-15 3 12 22.977 25.566 4.226 109.629 o
-15 3 13 125.064 115.633 5.920 30.112 o
-15 3 14 16.750 13.416 4.888 104.690 o
-15 3 15 70.886 47.214 7.175 38.409 o
-15 3 16 37.253 30.541 7.392 45.642 o
-15 4 1 187.615 195.328 7.742 17.588 o
-15 4 2 0.416 -5.910 3.814 230.039 o
-15 4 3 1.764 -2.039 3.729 232.739 o
-15 4 4 47.660 44.373 4.368 74.492 o
-15 4 5 9.873 13.355 3.664 175.162 o
-15 4 6 0.222 1.138 3.350 293.973 o
-15 4 7 456.952 463.061 11.260 6.056 o
-15 4 8 190.763 191.890 6.111 19.834 o
-15 4 9 0.259 1.675 3.185 321.125 o
-15 4 10 3.222 3.895 3.491 241.401 o
-15 4 11 7.043 15.461 3.910 164.696 o
-15 4 12 6.510 5.717 3.927 180.532 o
-15 4 13 25.564 36.661 4.559 91.732 o
-15 4 14 6.937 7.871 5.413 102.006 o
-15 4 15 622.198 653.318 18.487 3.262 o
-15 5 1 3.326 7.051 4.642 141.103 o
-15 5 2 52.293 49.634 5.488 56.931 o
-15 5 3 240.319 243.146 8.190 13.738 o
-15 5 4 18.594 15.888 4.022 131.490 o
-15 5 5 148.206 144.578 6.583 24.184 o
-15 5 6 74.973 84.389 5.023 47.222 o
-15 5 7 1351.670 1391.530 21.875 1.171 o
-15 5 8 395.688 400.890 9.907 7.521 o
-15 5 9 3.545 3.957 3.655 220.953 o
-15 5 10 354.169 359.280 10.014 8.421 o
-15 5 11 0.457 1.680 4.155 190.801 o
-15 5 12 47.582 49.858 5.322 60.687 o
-15 5 13 578.913 601.700 13.245 4.253 o
-15 5 14 95.388 87.013 7.942 28.347 o
-15 5 15 0.043 2.954 6.122 88.923 o
-15 6 1 16.743 18.917 5.017 97.751 o
-15 6 2 8.631 10.890 4.925 115.611 o
-15 6 3 201.752 201.700 7.846 16.573 o
-15 6 4 1.626 0.237 3.900 213.695 o
-15 6 5 0.860 4.253 4.208 180.196 o
-15 6 6 70.846 73.352 5.901 43.933 o
-15 6 7 383.299 409.152 10.275 7.511 o
-15 6 8 200.007 207.304 7.394 17.099 o
-15 6 9 25.903 28.205 4.644 93.520 o
-15 6 10 321.486 321.149 10.556 9.056 o
-15 6 11 110.245 121.170 7.079 27.843 o
-15 6 12 0.978 5.911 5.013 127.501 o
-15 6 13 5.256 14.687 5.834 87.802 o
-15 6 14 5.835 3.876 5.357 107.519 o
-15 6 15 23.509 32.792 8.971 35.567 o
-15 7 1 168.943 168.371 9.000 17.329 o
-15 7 2 61.962 49.652 5.948 49.239 o
-15 7 3 1.266 6.593 4.896 132.165 o
-15 7 4 0.736 4.776 4.575 153.443 o
-15 7 5 47.671 34.617 5.276 64.790 o
-15 7 6 212.587 225.744 8.715 14.563 o
-15 7 7 26.563 25.068 4.648 94.313 o
-15 7 8 21.267 23.680 4.530 104.022 o
-15 7 9 5.530 7.801 4.491 143.889 o
-15 7 10 165.007 150.766 7.583 20.538 o
-15 7 11 89.621 85.665 6.832 33.835 o
-15 7 12 0.345 3.254 5.463 110.668 o
-15 7 13 58.680 50.758 6.919 42.249 o
-15 7 14 35.155 31.958 6.801 51.905 o
-15 8 1 0.550 7.821 5.487 106.724 o
-15 8 2 3.419 -3.214 4.879 135.164 o
-15 8 3 0.010 4.731 5.457 110.405 o
-15 8 4 180.118 176.745 8.761 16.952 o
-15 8 5 83.289 85.019 6.351 37.333 o
-15 8 6 26.161 24.415 5.234 81.740 o
-15 8 7 0.070 -0.199 4.359 177.632 o
-15 8 8 15.407 21.959 5.270 90.754 o
-15 8 9 2.417 8.671 4.787 133.648 o
-15 8 10 201.810 189.189 8.891 15.521 o
-15 8 11 5.780 16.919 6.069 80.712 o
-15 8 12 2.548 -2.616 5.776 98.669 o
-15 8 13 1.110 2.809 5.720 100.576 o
-15 9 1 94.661 79.532 7.824 29.307 o
-15 9 2 4.311 2.290 5.919 91.480 o
-15 9 3 5.606 -1.981 5.831 93.975 o
-15 9 4 22.637 5.884 5.198 93.395 o
-15 9 5 368.245 341.814 11.255 7.825 o
-15 9 6 160.048 152.024 8.472 19.150 o
-15 9 7 227.989 209.384 9.217 13.766 o
-15 9 8 49.888 50.161 6.443 48.359 o
-15 9 9 70.365 68.775 6.929 38.011 o
-15 9 10 12.140 14.916 5.971 79.274 o
-15 9 11 89.357 76.413 8.174 28.690 o
-15 9 12 125.150 118.782 10.183 18.598 o
-15 10 2 21.508 0.924 6.496 67.535 o
-15 10 3 229.700 199.488 11.476 11.644 o
-15 10 4 1.277 13.212 5.860 91.057 o
-15 10 5 1.335 5.406 5.477 107.591 o
-15 10 6 30.703 20.558 6.236 62.781 o
-15 10 7 12.492 5.655 5.581 92.398 o
-15 10 8 83.706 83.456 7.880 30.142 o
-15 10 9 48.962 47.257 7.058 43.769 o
-15 10 10 7.631 10.407 6.328 75.802 o
-15 10 11 5.833 5.079 6.716 70.342 o
-15 11 4 75.762 60.469 7.451 34.857 o
-15 11 5 9.436 0.933 6.614 71.557 o
-15 11 6 10.757 6.537 6.725 67.334 o
-15 11 7 42.363 35.547 7.380 43.971 o
-15 11 8 3.951 4.867 6.931 67.207 o
-15 11 9 0.682 -5.093 7.260 63.830 o
-14 0 2 0.107 -1.602 4.608 158.874 o
-14 0 4 168.036 174.171 7.822 19.169 o
-14 0 6 9.008 6.340 3.705 187.438 o
-14 0 8 52.221 45.757 4.059 75.272 o
-14 0 10 734.404 793.607 14.762 2.993 o
-14 0 12 73.539 64.967 6.673 39.305 o
-14 0 14 32.360 20.246 5.985 65.822 o
-14 0 16 1156.800 1169.530 37.961 1.032 o
-14 1 1 101.794 84.405 5.233 39.344 o
-14 1 2 159.346 153.775 5.684 24.650 o
-14 1 3 0.003 -2.815 2.830 422.030 o
-14 1 4 0.998 -1.161 2.767 422.330 o
-14 1 5 211.377 214.000 5.945 18.058 o
-14 1 6 58.257 63.214 3.865 68.288 o
-14 1 7 91.396 89.212 3.705 49.304 o
-14 1 8 35.000 27.726 2.656 135.030 o
-14 1 9 6.517 5.145 2.275 403.669 o
-14 1 10 5.543 7.082 2.396 378.212 o
-14 1 11 112.154 100.029 4.400 39.097 o
-14 1 12 167.338 163.797 6.019 22.819 o
-14 1 13 441.367 465.260 10.828 6.311 o
-14 1 14 8.463 12.778 4.443 135.178 o
-14 1 15 300.008 314.812 10.218 9.705 o
-14 1 16 73.016 80.670 7.926 31.446 o
-14 1 17 236.314 229.479 11.546 11.069 o
-14 2 1 161.320 149.629 6.686 22.615 o
-14 2 2 139.490 143.156 5.545 27.650 o
-14 2 3 42.269 39.657 3.527 94.897 o
-14 2 4 436.024 480.769 8.677 6.817 o
-14 2 5 2.843 5.687 2.621 381.294 o
-14 2 6 200.530 211.940 5.962 18.752 o
-14 2 7 64.823 64.446 3.587 66.975 o
-14 2 8 17.534 15.981 2.805 198.598 o
-14 2 9 0.545 -1.375 2.518 517.501 o
-14 2 10 21.405 21.175 2.960 166.391 o
-14 2 11 35.102 30.631 3.522 109.076 o
-14 2 12 41.608 34.373 3.812 92.850 o
-14 2 13 11.017 11.081 4.226 142.371 o
-14 2 14 3.029 5.830 4.273 166.153 o
-14 2 15 77.757 74.631 6.485 38.637 o
-14 2 16 218.950 218.883 11.111 12.011 o
-14 2 17 3.413 4.419 6.481 76.844 o
-14 3 1 23.790 17.187 3.894 125.822 o
-14 3 2 55.398 52.484 4.319 67.901 o
-14 3 3 7.934 9.783 3.345 214.982 o
-14 3 4 21.065 22.850 3.390 145.470 o
-14 3 5 174.572 180.231 5.560 22.325 o
-14 3 6 61.408 55.295 3.924 68.128 o
-14 3 7 5.154 1.572 2.672 366.397 o
-14 3 8 108.752 100.477 4.250 40.412 o
-14 3 9 72.208 69.867 3.828 59.722 o
-14 3 10 185.091 203.869 5.688 20.411 o
-14 3 11 1.021 -1.552 3.070 345.485 o
-14 3 12 108.067 106.932 5.295 35.643 o
-14 3 13 271.390 272.878 8.111 12.290 o
-14 3 14 152.472 145.696 7.209 22.390 o
-14 3 15 93.979 84.737 6.392 35.261 o
-14 3 16 231.289 225.397 11.350 11.401 o
-14 4 1 1.883 0.708 3.724 230.658 o
-14 4 2 2.178 4.172 3.682 224.525 o
-14 4 3 175.852 186.441 6.694 20.146 o
-14 4 4 327.896 333.505 8.207 9.985 o
-14 4 5 106.136 92.211 4.563 40.627 o
-14 4 6 31.066 28.592 3.642 113.066 o
-14 4 7 2.664 1.279 2.854 363.318 o
-14 4 8 270.022 269.953 6.673 13.420 o
-14 4 9 80.347 80.677 4.378 50.390 o
-14 4 10 125.369 122.425 5.114 32.130 o
-14 4 11 99.008 93.255 5.417 38.136 o
-14 4 12 89.709 94.970 5.423 39.865 o
-14 4 13 182.749 181.383 6.787 19.709 o
-14 4 14 371.690 376.077 11.106 7.597 o
-14 4 15 198.633 193.067 9.284 15.076 o
-14 4 16 9.642 7.244 6.071 81.353 o
-14 5 1 21.662 17.353 4.392 111.809 o
-14 5 2 43.739 39.964 4.804 72.048 o
-14 5 3 33.173 31.494 4.661 85.085 o
-14 5 4 132.948 116.510 5.383 30.634 o
-14 5 5 6.957 4.897 3.554 212.014 o
-14 5 6 176.184 181.114 6.465 20.680 o
-14 5 7 107.549 106.613 5.273 35.855 o
-14 5 8 96.894 94.394 4.585 42.470 o
-14 5 9 278.529 288.512 7.889 11.998 o
-14 5 10 1.328 -2.624 3.525 262.153 o
-14 5 11 16.298 16.837 4.008 135.623 o
-14 5 12 40.356 31.237 4.347 85.232 o
-14 5 13 364.805 364.633 9.827 8.282 o
-14 5 14 136.315 131.893 6.964 24.952 o
-14 5 15 197.090 188.471 9.755 14.637 o
-14 5 16 103.478 82.858 8.247 26.622 o
-14 6 1 34.972 34.882 5.038 75.549 o
-14 6 2 71.622 60.437 5.399 49.128 o
-14 6 3 106.496 97.158 6.156 33.261 o
-14 6 4 408.641 410.435 10.256 7.172 o
-14 6 5 213.300 216.169 7.416 16.198 o
-14 6 6 2.310 1.201 3.487 256.519 o
-14 6 7 45.970 48.836 4.591 71.023 o
-14 6 8 166.139 163.024 6.314 22.400 o
-14 6 9 293.624 291.023 8.897 10.902 o
-14 6 10 11.986 13.787 4.264 135.739 o
-14 6 11 0.385 4.735 4.293 174.301 o
-14 6 12 24.176 28.992 4.903 88.696 o
-14 6 13 191.966 182.737 7.570 17.939 o
-14 6 14 340.171 341.882 10.618 8.528 o
-14 6 15 242.514 216.504 10.074 12.364 o
-14 6 16 2.382 -3.993 46.969 1.531 o
-14 7 1 11.527 14.503 4.738 116.037 o
-14 7 2 12.295 16.240 4.671 116.143 o
-14 7 3 18.920 9.959 4.174 130.104 o
-14 7 4 6.807 8.786 4.340 148.311 o
-14 7 5 2.181 -1.817 3.887 212.926 o
-14 7 6 8.171 4.896 3.686 195.029 o
-14 7 7 144.669 155.550 6.702 23.741 o
-14 7 8 0.083 -5.663 3.930 218.443 o
-14 7 9 2.011 4.656 4.135 181.501 o
-14 7 10 141.930 134.928 7.206 23.710 o
-14 7 11 0.094 -4.130 4.617 158.260 o
-14 7 12 171.316 169.939 8.157 18.538 o
-14 7 13 201.631 190.757 8.871 15.521 o
-14 7 14 330.218 319.592 12.580 7.935 o
-14 7 15 33.962 25.866 6.675 54.712 o
-14 8 1 240.529 234.785 9.461 12.710 o
-14 8 2 22.399 11.217 5.020 95.816 o
-14 8 3 2.754 -0.496 4.779 142.012 o
-14 8 4 261.464 261.393 9.468 11.721 o
-14 8 5 35.232 31.951 4.747 81.591 o
-14 8 6 265.468 258.624 8.690 12.247 o
-14 8 7 280.285 296.397 9.583 10.721 o
-14 8 8 19.653 22.046 4.730 101.088 o
-14 8 9 7.132 11.497 4.553 133.665 o
-14 8 10 11.555 3.378 4.657 128.173 o
-14 8 11 65.752 64.353 6.531 41.919 o
-14 8 12 5.064 5.014 5.161 115.378 o
-14 8 13 0.322 3.073 5.533 108.111 o
-14 8 14 1.325 -4.873 5.468 111.313 o
-14 9 1 0.070 -1.633 4.930 138.907 o
-14 9 2 28.179 26.264 5.738 70.415 o
-14 9 3 137.491 121.442 7.505 23.932 o
-14 9 4 12.428 5.161 4.941 113.688 o
-14 9 5 179.521 195.744 8.401 17.046 o
-14 9 6 38.484 30.414 5.118 73.389 o
-14 9 7 66.362 59.125 6.084 45.591 o
-14 9 8 24.585 13.915 4.779 98.749 o
-14 9 9 47.632 47.400 5.927 54.491 o
-14 9 10 7.805 7.425 5.311 104.739 o
-14 9 11 10.319 13.020 5.473 94.062 o
-14 9 12 52.472 54.082 6.872 43.626 o
-14 9 13 52.830 48.147 6.687 45.745 o
-14 10 1 2.888 10.974 5.818 91.846 o
-14 10 2 2.838 9.849 6.006 87.101 o
-14 10 3 10.253 7.259 5.385 99.671 o
-14 10 4 104.486 96.710 7.281 29.219 o
-14 10 5 182.864 170.088 8.897 16.777 o
-14 10 6 14.887 5.709 5.000 107.948 o
-14 10 7 88.932 85.525 7.055 32.928 o
-14 10 8 30.965 35.031 5.620 68.388 o
-14 10 9 46.478 51.459 6.490 48.722 o
-14 10 10 7.450 11.733 6.099 80.654 o
-14 10 11 0.051 4.667 5.583 105.601 o
-14 10 12 13.023 16.889 6.362 70.219 o
-14 11 1 25.320 17.136 6.658 59.712 o
-14 11 2 127.746 116.634 10.316 18.249 o
-14 11 3 2.401 -1.234 5.360 114.299 o
-14 11 4 129.303 111.583 8.582 22.243 o
-14 11 5 186.871 167.153 9.614 15.635 o
-14 11 6 0.074 -4.768 5.253 122.366 o
-14 11 7 355.334 341.423 12.313 7.567 o
-14 11 8 3.048 4.117 5.603 101.842 o
-14 11 9 27.356 42.275 7.175 48.762 o
-14 11 10 4.922 6.599 6.064 85.220 o
-14 11 11 14.361 2.846 6.444 71.719 o
-14 12 3 9.065 2.779 6.216 79.854 o
-14 12 4 186.390 151.597 10.140 15.231 o
-14 12 5 64.845 51.074 7.681 36.041 o
-14 12 6 118.857 98.776 9.388 21.369 o
-14 12 7 195.199 186.805 11.305 12.902 o
-14 12 8 11.861 11.941 6.935 62.088 o
-14 12 9 4.333 -10.017 6.164 85.533 o
-13 0 2 433.944 448.202 11.575 6.280 o
-13 0 4 286.357 302.279 8.264 11.342 o
-13 0 6 431.049 502.232 10.705 6.256 o
-13 0 8 1456.690 1527.140 20.770 1.057 o
-13 0 10 0.595 0.203 3.117 339.304 o
-13 0 12 364.876 396.571 12.242 7.128 o
-13 0 14 609.578 621.663 18.291 3.388 o
-13 0 16 81.376 84.262 9.391 24.604 o
-13 1 1 281.399 294.806 7.192 12.275 o
-13 1 2 6.938 -0.553 2.846 320.773 o
-13 1 3 179.169 175.542 5.011 23.015 o
-13 1 4 297.481 322.633 6.694 11.669 o
-13 1 5 22.801 21.319 2.807 169.131 o
-13 1 6 1414.600 1452.970 16.081 1.183 o
-13 1 7 214.493 229.804 4.791 18.622 o
-13 1 8 6.466 3.655 2.118 456.685 o
-13 1 9 14.233 11.217 2.373 266.131 o
-13 1 10 39.480 37.572 3.032 109.543 o
-13 1 11 1.963 -0.278 2.881 376.229 o
-13 1 12 30.479 26.660 3.599 116.618 o
-13 1 13 713.878 778.402 14.558 3.107 o
-13 1 14 54.855 50.065 5.265 58.160 o
-13 1 15 364.514 385.052 10.665 7.803 o
-13 1 16 23.120 18.218 5.165 88.204 o
-13 1 17 146.049 132.103 8.870 19.798 o
-13 2 1 9.625 8.964 3.317 211.281 o
-13 2 2 23.854 20.671 3.074 154.857 o
-13 2 3 30.446 34.908 3.230 120.551 o
-13 2 4 12.563 8.896 2.649 258.805 o
-13 2 5 162.909 179.448 5.048 24.274 o
-13 2 6 0.357 3.830 2.543 465.548 o
-13 2 7 63.132 60.200 3.290 72.220 o
-13 2 8 18.019 11.101 2.618 221.144 o
-13 2 9 13.182 10.540 2.556 258.093 o
-13 2 10 46.611 41.815 3.324 92.856 o
-13 2 11 2.063 -0.274 2.770 402.647 o
-13 2 12 0.002 -5.280 2.923 395.557 o
-13 2 13 8.775 10.139 3.767 177.083 o
-13 2 14 169.849 172.406 6.778 20.916 o
-13 2 15 328.830 302.056 10.253 9.252 o
-13 2 16 22.053 21.903 5.285 84.794 o
-13 2 17 12.707 24.587 5.869 77.869 o
-13 3 1 17.437 18.785 3.508 154.060 o
-13 3 2 83.296 80.802 4.553 48.295 o
-13 3 3 118.091 114.601 4.766 35.128 o
-13 3 4 83.789 83.059 3.856 52.122 o
-13 3 5 11.134 9.535 2.747 256.327 o
-13 3 6 5.486 -0.729 2.621 384.306 o
-13 3 7 42.037 42.865 3.240 98.749 o
-13 3 8 0.687 -2.199 2.449 541.698 o
-13 3 9 57.177 55.121 3.328 77.729 o
-13 3 10 0.062 -5.728 2.618 491.695 o
-13 3 11 399.120 423.373 8.654 7.710 o
-13 3 12 19.383 14.536 3.195 170.902 o
-13 3 13 182.212 177.652 6.702 20.001 o
-13 3 14 62.145 62.998 5.434 51.461 o
-13 3 15 92.870 81.834 6.309 36.103 o
-13 3 16 157.709 143.925 8.137 20.179 o
-13 3 17 61.686 51.600 6.883 41.761 o
-13 4 1 37.101 32.986 4.206 90.107 o
-13 4 2 0.542 -1.941 3.227 318.730 o
-13 4 3 999.089 1045.010 15.192 1.992 o
-13 4 4 93.793 94.234 4.194 45.258 o
-13 4 5 50.583 42.394 3.633 83.931 o
-13 4 6 419.738 424.912 7.964 7.593 o
-13 4 7 1.854 0.967 2.624 438.757 o
-13 4 8 39.254 32.083 3.331 107.015 o
-13 4 9 0.778 -1.767 2.727 438.371 o
-13 4 10 242.418 263.384 6.736 14.555 o
-13 4 11 18.382 17.909 3.422 156.985 o
-13 4 12 0.198 -1.641 3.011 369.930 o
-13 4 13 2.040 -0.098 3.679 237.192 o
-13 4 14 29.636 29.870 4.935 83.097 o
-13 4 15 7.538 5.762 4.898 122.185 o
-13 4 16 128.018 122.897 8.551 22.003 o
-13 4 17 150.255 127.989 9.309 18.797 o
-13 5 1 8.381 8.584 3.859 174.507 o
-13 5 2 42.572 41.056 4.264 80.935 o
-13 5 3 379.698 383.107 9.004 8.206 o
-13 5 4 3.266 -3.161 3.084 317.348 o
-13 5 5 5.689 4.168 2.928 298.964 o
-13 5 6 220.336 222.789 6.182 17.053 o
-13 5 7 275.648 286.697 6.851 12.812 o
-13 5 8 44.099 40.486 3.638 90.588 o
-13 5 9 31.651 27.337 3.659 112.666 o
-13 5 10 49.567 50.805 4.029 75.767 o
-13 5 11 0.802 -3.182 3.169 327.486 o
-13 5 12 19.140 9.472 3.782 147.918 o
-13 5 13 106.976 102.697 5.761 34.330 o
-13 5 14 133.067 132.517 7.312 24.328 o
-13 5 15 465.323 456.613 12.972 5.593 o
-13 5 16 54.620 43.028 6.949 43.812 o
-13 5 17 271.658 280.759 100.304 0.329 o
-13 6 1 1.390 -0.189 3.631 247.255 o
-13 6 2 90.607 86.986 5.368 40.834 o
-13 6 3 19.135 7.060 3.719 154.125 o
-13 6 4 0.094 -5.720 3.300 309.305 o
-13 6 5 291.701 307.435 8.073 11.249 o
-13 6 6 15.728 15.829 3.178 182.125 o
-13 6 7 100.384 99.011 4.671 40.680 o
-13 6 8 63.274 53.537 3.993 66.837 o
-13 6 9 105.736 104.758 5.186 36.716 o
-13 6 10 10.555 11.101 3.932 159.647 o
-13 6 11 108.502 112.584 6.085 32.071 o
-13 6 12 84.530 76.352 4.921 46.282 o
-13 6 13 455.365 473.488 10.555 6.190 o
-13 6 14 530.530 535.341 13.364 4.733 o
-13 6 15 40.523 38.733 6.097 56.820 o
-13 6 16 20.479 13.072 5.819 77.574 o
-13 7 1 93.284 93.983 6.053 36.173 o
-13 7 2 107.593 86.976 5.836 35.250 o
-13 7 3 536.318 579.191 12.525 4.693 o
-13 7 4 52.058 43.435 4.790 66.488 o
-13 7 5 184.314 204.218 7.042 18.522 o
-13 7 6 43.228 33.927 4.219 84.027 o
-13 7 7 615.420 657.278 12.266 4.026 o
-13 7 8 25.669 22.963 3.958 115.910 o
-13 7 9 6.295 5.514 3.743 196.557 o
-13 7 10 11.449 11.731 4.426 131.286 o
-13 7 11 80.521 67.214 5.600 44.258 o
-13 7 12 131.444 125.489 6.862 26.010 o
-13 7 13 146.547 145.463 7.783 21.616 o
-13 7 14 31.681 27.201 5.361 74.545 o
-13 7 15 242.872 209.496 9.796 12.713 o
-13 7 16 28.772 25.950 6.644 56.913 o
-13 8 1 101.759 83.839 6.363 34.187 o
-13 8 2 1.543 7.157 4.511 152.650 o
-13 8 3 4.105 -0.079 4.062 188.453 o
-13 8 4 1.678 -1.279 3.930 210.774 o
-13 8 5 115.351 107.447 5.688 32.886 o
-13 8 6 12.547 4.255 3.598 186.258 o
-13 8 7 587.671 635.503 13.525 4.074 o
-13 8 8 362.385 375.125 10.399 8.011 o
-13 8 9 181.728 181.353 7.773 18.244 o
-13 8 10 21.818 12.842 4.406 114.298 o
-13 8 11 33.574 30.048 5.317 73.239 o
-13 8 12 146.990 135.554 7.499 22.583 o
-13 8 13 1.081 2.085 4.760 144.412 o
-13 8 14 191.056 195.347 9.138 15.523 o
-13 8 15 2.802 10.056 5.927 89.210 o
-13 9 1 1.208 1.885 4.440 165.169 o
-13 9 2 56.162 47.783 5.441 56.266 o
-13 9 3 98.858 93.004 6.457 33.516 o
-13 9 4 19.926 18.610 4.797 100.792 o
-13 9 5 2.811 4.713 4.009 189.006 o
-13 9 6 261.916 282.747 9.556 11.362 o
-13 9 7 891.697 883.264 17.345 2.278 o
-13 9 8 6.382 5.662 4.579 139.590 o
-13 9 9 24.495 21.322 4.711 96.740 o
-13 9 10 203.418 211.957 9.439 14.351 o
-13 9 11 149.821 149.639 8.154 20.471 o
-13 9 12 180.074 175.860 8.711 17.050 o
-13 9 13 478.417 493.605 13.531 5.214 o
-13 9 14 21.201 13.984 5.780 77.615 o
-13 10 1 91.171 81.336 6.869 33.761 o
-13 10 2 4.839 6.066 4.688 136.574 o
-13 10 3 7.858 2.333 4.779 129.924 o
-13 10 4 76.564 81.739 6.161 40.035 o
-13 10 5 28.855 17.180 4.720 94.178 o
-13 10 6 35.426 33.149 5.113 74.546 o
-13 10 7 108.855 103.798 6.690 30.401 o
-13 10 8 31.440 25.251 4.912 83.949 o
-13 10 9 154.450 155.595 7.741 20.786 o
-13 10 10 0.403 -0.127 4.887 140.693 o
-13 10 11 0.762 -0.052 4.904 139.006 o
-13 10 12 111.051 112.343 8.485 23.881 o
-13 10 13 33.569 25.515 6.347 58.995 o
-13 10 14 28.889 121.493 44.453 1.681 o
-13 11 1 10.818 8.934 5.642 90.738 o
-13 11 2 123.014 101.890 7.940 24.880 o
-13 11 3 37.682 27.078 5.574 67.647 o
-13 11 4 267.347 250.324 10.020 11.291 o
-13 11 5 895.884 909.468 19.928 2.106 o
-13 11 6 125.952 124.057 7.054 26.099 o
-13 11 7 371.534 362.456 11.548 7.522 o
-13 11 8 2.227 -0.219 4.761 144.156 o
-13 11 9 19.549 19.220 5.163 90.971 o
-13 11 10 116.149 97.324 7.536 27.004 o
-13 11 11 179.051 156.799 9.969 15.661 o
-13 11 12 54.882 54.647 7.895 36.078 o
-13 12 1 22.965 15.921 6.940 56.972 o
-13 12 2 11.646 4.414 5.726 89.680 o
-13 12 3 19.383 5.341 5.744 82.705 o
-13 12 4 167.147 126.379 8.130 20.149 o
-13 12 5 139.328 120.978 8.470 21.466 o
-13 12 6 213.133 202.125 9.652 13.939 o
-13 12 7 54.833 56.432 6.735 43.854 o
-13 12 8 298.123 283.198 11.774 9.137 o
-13 12 9 0.011 1.985 5.162 125.186 o
-13 12 10 10.693 4.286 6.101 80.936 o
-13 12 11 28.769 26.666 7.198 50.300 o
-13 13 2 11.662 12.819 6.976 61.344 o
-13 13 3 68.735 60.414 8.629 29.942 o
-13 13 4 0.452 2.515 6.165 87.534 o
-13 13 5 0.974 9.103 6.439 77.868 o
-13 13 6 124.069 117.715 9.151 20.997 o
-13 13 7 15.100 11.977 6.792 62.985 o
-13 13 8 40.508 46.093 8.322 36.335 o
-13 13 9 40.726 29.972 6.558 53.093 o
-12 0 2 277.027 289.704 8.545 11.581 o
-12 0 4 2684.820 2695.160 35.863 0.365 o
-12 0 8 3.671 -1.147 2.985 331.491 o
-12 0 10 211.465 220.372 7.805 15.740 o
-12 0 12 8.030 5.379 4.303 151.575 o
-12 0 14 137.131 128.500 8.914 20.364 o
-12 0 16 5.684 14.993 6.548 71.100 o
-12 0 18 52.412 28.802 8.744 33.291 o
-12 1 1 13.768 10.816 2.668 242.387 o
-12 1 2 106.602 105.719 4.032 41.189 o
-12 1 3 82.428 71.123 3.402 57.990 o
-12 1 4 991.015 1020.180 12.375 2.130 o
-12 1 5 1550.890 1563.440 16.969 1.024 o
-12 1 6 2583.100 2573.180 22.633 0.427 o
-12 1 7 571.951 629.844 8.363 4.851 o
-12 1 8 69.305 67.992 3.052 68.155 o
-12 1 9 28.193 24.163 2.474 162.505 o
-12 1 10 81.692 83.366 3.791 53.245 o
-12 1 11 77.600 83.787 4.428 50.459 o
-12 1 12 66.089 62.886 3.911 63.653 o
-12 1 13 90.916 78.860 4.921 44.198 o
-12 1 14 14.998 13.590 4.287 129.197 o
-12 1 15 368.638 361.023 10.496 7.985 o
-12 1 16 2.064 5.498 4.981 127.532 o
-12 1 17 150.784 142.654 9.046 18.870 o
-12 1 18 1.905 -0.885 5.729 100.912 o
-12 2 1 398.788 399.074 7.554 8.241 o
-12 2 2 187.561 195.758 5.347 21.005 o
-12 2 3 313.472 326.151 6.581 11.227 o
-12 2 4 310.734 327.418 6.503 11.323 o
-12 2 5 54.580 55.475 3.227 80.830 o
-12 2 6 2177.610 2163.140 22.431 0.570 o
-12 2 7 30.964 30.693 2.745 137.801 o
-12 2 8 133.708 142.164 4.126 32.104 o
-12 2 9 886.204 950.001 11.992 2.473 o
-12 2 10 10.690 6.522 2.790 265.757 o
-12 2 11 10.096 1.566 2.763 294.703 o
-12 2 12 392.041 428.796 8.650 7.776 o
-12 2 13 113.364 104.757 5.483 34.183 o
-12 2 14 90.713 86.770 5.411 40.606 o
-12 2 15 254.298 263.786 9.084 12.189 o
-12 2 16 0.077 -2.325 4.646 156.386 o
-12 2 17 0.873 -1.003 5.409 114.313 o
-12 2 18 0.184 3.103 9.196 39.681 o
-12 3 1 0.258 -6.989 2.722 450.665 o
-12 3 2 199.671 210.097 5.606 19.308 o
-12 3 3 42.617 38.633 3.135 102.600 o
-12 3 4 555.058 613.927 9.341 4.914 o
-12 3 5 213.748 215.262 5.294 18.604 o
-12 3 6 2014.070 2038.580 21.049 0.648 o
-12 3 7 1215.710 1265.060 15.181 1.499 o
-12 3 8 5.042 5.562 2.416 393.744 o
-12 3 9 43.534 42.735 3.138 98.985 o
-12 3 10 0.658 -1.268 2.577 492.009 o
-12 3 11 231.183 251.620 6.262 15.718 o
-12 3 12 17.523 12.326 3.232 178.620 o
-12 3 13 32.281 27.082 4.057 101.613 o
-12 3 14 85.268 82.313 5.629 41.138 o
-12 3 15 22.838 21.858 4.873 93.964 o
-12 3 16 111.064 97.940 6.919 29.661 o
-12 3 17 40.786 28.108 5.764 63.129 o
-12 4 1 21.301 20.398 3.269 153.233 o
-12 4 2 2.463 -1.651 2.724 408.289 o
-12 4 3 21.042 18.850 2.941 172.176 o
-12 4 4 79.571 77.629 3.768 55.333 o
-12 4 5 559.420 587.684 9.416 4.970 o
-12 4 6 136.595 143.620 4.431 30.796 o
-12 4 7 506.894 511.286 8.585 5.885 o
-12 4 8 150.483 154.430 4.774 27.472 o
-12 4 9 35.568 33.582 3.111 116.470 o
-12 4 10 29.353 32.100 3.397 119.935 o
-12 4 11 5.148 7.472 2.892 294.112 o
-12 4 12 93.240 88.300 4.846 42.811 o
-12 4 13 216.149 207.905 7.343 16.344 o
-12 4 14 1114.540 1170.480 20.448 1.552 o
-12 4 15 15.551 19.424 4.708 108.251 o
-12 4 16 22.155 8.284 5.238 91.656 o
-12 4 17 23.879 18.697 6.105 68.574 o
-12 5 1 15.419 17.111 3.459 164.492 o
-12 5 2 87.477 79.719 4.224 49.175 o
-12 5 3 47.388 46.236 3.682 84.255 o
-12 5 4 42.569 40.108 3.489 95.052 o
-12 5 5 290.185 312.299 6.522 12.137 o
-12 5 6 1.080 -1.022 2.623 465.670 o
-12 5 7 0.175 -1.120 2.552 514.189 o
-12 5 8 1.348 -2.830 2.799 406.986 o
-12 5 9 327.829 345.558 7.427 10.218 o
-12 5 10 0.025 -2.804 2.799 430.960 o
-12 5 11 0.946 -2.110 2.991 364.355 o
-12 5 12 9.152 5.463 3.431 211.643 o
-12 5 13 384.966 404.898 10.626 7.397 o
-12 5 14 93.931 83.104 6.087 36.879 o
-12 5 15 2.038 -0.533 4.764 144.401 o
-12 5 16 15.069 9.495 5.267 97.130 o
-12 5 17 84.020 60.093 7.717 32.332 o
-12 6 1 92.278 88.173 4.915 42.699 o
-12 6 2 12.742 13.088 3.388 184.248 o
-12 6 3 85.422 86.376 4.590 46.600 o
-12 6 4 2.443 -2.090 2.972 348.982 o
-12 6 5 3.522 4.364 2.953 315.234 o
-12 6 6 14.368 17.705 2.995 195.652 o
-12 6 7 76.082 71.032 3.908 57.128 o
-12 6 8 170.329 181.580 5.884 22.077 o
-12 6 9 5.980 3.308 3.154 267.574 o
-12 6 10 0.214 -3.247 3.098 349.293 o
-12 6 11 54.957 48.962 4.237 70.179 o
-12 6 12 121.607 118.165 5.642 31.313 o
-12 6 13 247.411 257.566 8.320 13.130 o
-12 6 14 527.009 528.862 14.614 4.553 o
-12 6 15 38.256 36.325 5.663 63.770 o
-12 6 16 0.487 5.068 5.074 126.073 o
-12 6 17 71.644 70.557 13.662 14.790 o
-12 7 1 15.311 3.206 3.839 162.962 o
-12 7 2 819.649 871.923 15.678 2.560 o
-12 7 3 10.153 10.887 3.567 185.170 o
-12 7 4 54.266 42.404 3.991 75.939 o
-12 7 5 214.934 214.787 6.429 17.283 o
-12 7 6 738.292 799.054 12.607 3.134 o
-12 7 7 21.730 18.248 3.359 150.800 o
-12 7 8 258.603 261.704 7.106 13.661 o
-12 7 9 3.857 -0.201 3.348 269.130 o
-12 7 10 1.132 -3.159 3.483 269.741 o
-12 7 11 14.184 12.984 4.137 138.028 o
-12 7 12 2.518 -0.382 2.930 356.995 o
-12 7 13 13.256 4.720 4.126 149.833 o
-12 7 14 29.558 27.182 5.097 80.938 o
-12 7 15 179.618 158.635 8.459 17.900 o
-12 7 16 27.438 20.146 5.991 68.244 o
-12 8 1 90.570 79.764 5.664 40.053 o
-12 8 2 0.344 -3.961 3.440 282.727 o
-12 8 3 106.380 108.087 6.022 32.965 o
-12 8 4 239.494 258.823 7.621 13.993 o
-12 8 5 117.204 109.574 5.239 34.041 o
-12 8 6 167.374 179.064 6.675 21.034 o
-12 8 7 75.097 72.424 5.121 48.293 o
-12 8 8 150.733 157.668 6.542 23.465 o
-12 8 9 15.296 7.636 4.080 144.151 o
-12 8 10 147.597 155.224 7.237 22.341 o
-12 8 11 86.836 74.647 5.885 40.192 o
-12 8 12 31.037 23.136 4.981 83.705 o
-12 8 13 122.185 115.056 7.094 26.834 o
-12 8 14 853.052 840.957 17.913 2.380 o
-12 8 15 18.028 13.637 5.892 77.476 o
-12 8 16 0.338 3.543 6.315 83.214 o
-12 9 1 99.003 94.934 6.222 34.353 o
-12 9 2 79.871 77.831 5.407 44.295 o
-12 9 3 230.067 223.398 8.359 14.316 o
-12 9 4 6.009 -3.829 3.752 208.847 o
-12 9 5 1083.770 1155.620 18.526 1.658 o
-12 9 6 34.551 30.360 4.386 90.013 o
-12 9 7 148.336 147.428 6.304 24.673 o
-12 9 8 0.614 -7.183 3.729 239.406 o
-12 9 9 74.728 60.188 5.236 49.445 o
-12 9 10 1.804 2.959 4.278 173.737 o
-12 9 11 97.648 90.493 6.186 35.107 o
-12 9 12 96.630 72.638 6.327 36.159 o
-12 9 13 149.391 141.919 7.823 21.452 o
-12 9 14 126.646 106.509 7.323 26.130 o
-12 9 15 42.140 35.468 6.854 48.791 o
-12 10 1 0.076 2.805 4.429 167.891 o
-12 10 2 1.511 -4.197 4.115 193.594 o
-12 10 3 8.452 8.565 4.394 141.987 o
-12 10 4 47.753 42.480 5.175 64.106 o
-12 10 5 200.888 204.917 7.854 16.527 o
-12 10 6 6.908 5.380 4.160 163.388 o
-12 10 7 1.438 -2.144 4.066 198.401 o
-12 10 8 14.877 15.166 4.283 128.158 o
-12 10 9 418.853 407.295 11.003 6.835 o
-12 10 10 127.536 131.969 7.444 24.505 o
-12 10 11 206.913 200.378 8.585 15.451 o
-12 10 12 60.133 56.005 6.173 46.987 o
-12 10 13 18.997 18.857 5.708 78.955 o
-12 10 14 171.996 170.727 9.278 16.693 o
-12 11 1 33.341 23.330 4.972 82.005 o
-12 11 2 33.789 33.849 5.029 76.831 o
-12 11 3 5.628 2.064 4.493 150.071 o
-12 11 4 2.341 -11.307 4.188 184.081 o
-12 11 5 229.444 222.383 9.113 13.598 o
-12 11 6 119.735 116.483 6.996 27.320 o
-12 11 7 527.716 536.478 13.600 4.706 o
-12 11 8 461.166 467.638 11.685 5.890 o
-12 11 9 0.066 -4.550 4.223 189.266 o
-12 11 10 18.854 13.456 4.643 109.990 o
-12 11 11 632.764 666.640 16.206 3.462 o
-12 11 12 143.767 124.842 8.610 20.721 o
-12 11 13 49.593 41.396 6.858 45.982 o
-12 12 1 28.753 18.122 5.035 86.452 o
-12 12 2 12.816 18.408 4.937 104.823 o
-12 12 3 79.907 68.720 6.516 38.615 o
-12 12 4 3.452 6.130 4.692 139.071 o
-12 12 5 26.580 26.496 5.184 81.661 o
-12 12 6 214.230 198.072 8.442 15.363 o
-12 12 7 46.797 43.770 5.851 56.273 o
-12 12 8 121.246 113.247 7.043 27.184 o
-12 12 9 0.530 -3.575 4.684 152.778 o
-12 12 10 25.974 19.143 5.290 82.682 o
-12 12 11 15.347 9.084 5.937 79.836 o
-12 12 12 18.567 14.291 6.568 64.541 o
-12 13 1 54.478 40.255 7.294 41.505 o
-12 13 2 44.133 42.635 6.916 46.709 o
-12 13 3 25.828 9.266 5.456 82.939 o
-12 13 4 89.489 77.825 6.631 35.448 o
-12 13 5 0.001 1.725 4.639 154.864 o
-12 13 6 8.539 5.804 5.180 109.478 o
-12 13 7 56.034 50.715 6.831 43.509 o
-12 13 8 0.006 6.534 5.494 107.891 o
-12 13 9 0.752 -1.026 5.373 116.004 o
-12 13 10 4.577 -6.467 6.065 88.047 o
-12 13 11 5.364 5.774 6.774 69.267 o
-12 14 2 0.401 10.343 6.862 68.915 o
-12 14 3 100.463 71.572 8.216 27.602 o
-12 14 4 66.360 46.018 7.261 38.816 o
-12 14 5 32.760 28.779 7.391 46.975 o
-12 14 6 15.435 28.009 7.604 49.394 o
-12 14 7 58.282 46.024 7.288 40.193 o
-12 14 8 1.219 4.647 6.267 83.416 o
-12 14 9 105.029 90.556 9.845 21.339 o
-11 0 2 568.653 582.442 11.673 4.601 o
-11 0 4 1430.560 1441.920 21.187 1.101 o
-11 0 6 758.986 833.778 14.392 2.875 o
-11 0 8 92.360 91.799 4.674 43.495 o
-11 0 10 756.863 834.151 16.667 2.718 o
-11 0 12 227.596 233.964 8.866 13.707 o
-11 0 14 13.490 8.587 5.979 80.345 o
-11 0 16 45.193 31.458 8.097 38.286 o
-11 0 18 10.796 3.728 8.790 41.347 o
-11 1 1 14.272 11.328 2.385 264.256 o
-11 1 2 142.528 141.989 4.180 30.657 o
-11 1 3 22.477 23.711 2.452 183.278 o
-11 1 4 490.306 504.755 7.611 6.265 o
-11 1 5 2297.950 2278.580 21.210 0.526 o
-11 1 6 130.816 135.808 3.666 34.282 o
-11 1 7 206.878 216.277 4.495 19.882 o
-11 1 8 13.660 6.098 2.120 324.201 o
-11 1 9 720.109 762.902 10.047 3.466 o
-11 1 10 577.040 636.934 9.639 4.637 o
-11 1 11 222.052 235.488 5.712 17.104 o
-11 1 12 17.964 10.899 3.074 189.627 o
-11 1 13 56.995 53.579 4.445 65.284 o
-11 1 14 508.371 549.037 12.465 5.001 o
-11 1 15 23.388 27.843 4.900 89.980 o
-11 1 16 401.589 418.181 12.326 6.559 o
-11 1 17 0.516 6.329 5.107 123.474 o
-11 1 18 59.030 56.036 7.142 40.053 o
-11 2 1 71.174 67.413 3.326 64.970 o
-11 2 2 118.651 117.378 4.099 37.036 o
-11 2 3 627.631 681.258 9.504 4.191 o
-11 2 4 673.836 708.853 9.959 3.820 o
-11 2 5 867.787 907.220 11.932 2.583 o
-11 2 6 42.797 41.911 2.777 107.117 o
-11 2 7 6.223 6.717 2.129 427.466 o
-11 2 8 1.820 -1.064 2.141 647.423 o
-11 2 9 537.271 581.879 9.048 5.220 o
-11 2 10 44.133 36.140 2.992 105.057 o
-11 2 11 88.539 93.420 4.003 47.935 o
-11 2 12 288.568 295.638 7.120 12.087 o
-11 2 13 3.841 5.778 3.446 237.356 o
-11 2 14 65.682 67.116 5.536 48.853 o
-11 2 15 491.126 519.675 12.655 5.203 o
-11 2 16 1.082 -3.917 4.685 151.334 o
-11 2 17 20.919 16.736 5.596 80.728 o
-11 2 18 114.242 101.165 8.438 24.216 o
-11 3 1 700.428 720.712 10.483 3.618 o
-11 3 2 61.531 56.364 3.287 74.619 o
-11 3 3 597.675 639.771 9.384 4.519 o
-11 3 4 789.318 817.560 11.146 3.013 o
-11 3 5 3254.420 3220.140 32.044 0.275 o
-11 3 6 20.511 16.886 2.452 205.680 o
-11 3 7 144.494 153.787 4.338 29.210 o
-11 3 8 26.063 20.271 2.467 175.879 o
-11 3 9 99.066 104.109 3.726 44.633 o
-11 3 10 162.275 171.157 4.985 24.857 o
-11 3 11 392.971 423.570 7.652 8.106 o
-11 3 12 116.175 104.366 4.698 36.679 o
-11 3 13 15.685 14.159 3.832 148.115 o
-11 3 14 0.975 -2.538 3.668 245.025 o
-11 3 15 100.050 94.892 6.658 32.349 o
-11 3 16 27.087 23.640 5.459 76.877 o
-11 3 17 0.137 -7.100 5.024 133.658 o
-11 3 18 173.233 158.174 9.997 15.828 o
-11 4 1 4.974 4.486 2.565 370.932 o
-11 4 2 649.061 696.561 10.257 3.955 o
-11 4 3 141.444 149.964 4.687 29.073 o
-11 4 4 197.452 206.356 5.075 20.244 o
-11 4 5 1348.150 1400.770 16.368 1.262 o
-11 4 6 1016.660 1058.560 12.934 2.022 o
-11 4 7 9.298 5.865 2.426 331.244 o
-11 4 8 68.591 68.502 3.430 65.191 o
-11 4 9 74.172 72.819 3.738 58.865 o
-11 4 10 74.302 70.938 3.764 59.027 o
-11 4 11 41.664 34.701 3.331 102.272 o
-11 4 12 0.122 -2.828 3.270 314.781 o
-11 4 13 1258.870 1297.940 20.704 1.318 o
-11 4 14 238.434 238.063 8.575 13.538 o
-11 4 15 303.655 292.958 9.403 10.334 o
-11 4 16 22.419 26.086 5.194 84.854 o
-11 4 17 3.325 -4.070 5.049 126.769 o
-11 5 1 455.941 494.642 9.036 6.420 o
-11 5 2 3.475 0.097 2.532 442.172 o
-11 5 3 231.927 245.207 5.783 16.273 o
-11 5 4 64.671 58.846 3.540 69.158 o
-11 5 5 2049.570 2097.590 21.660 0.623 o
-11 5 6 373.057 399.036 7.588 8.678 o
-11 5 7 35.665 30.729 3.017 121.049 o
-11 5 8 459.999 507.511 8.958 6.321 o
-11 5 9 2.666 3.400 2.630 400.155 o
-11 5 10 90.800 95.839 4.294 45.359 o
-11 5 11 1008.080 1094.860 16.199 1.896 o
-11 5 12 237.820 246.274 7.062 14.809 o
-11 5 13 74.594 70.817 5.813 43.903 o
-11 5 14 34.100 40.643 5.383 68.799 o
-11 5 15 21.023 11.912 4.724 105.601 o
-11 5 16 48.036 29.341 5.434 63.833 o
-11 5 17 4.515 2.015 5.697 98.258 o
-11 6 1 168.217 170.937 5.796 22.847 o
-11 6 2 0.081 -1.697 2.686 466.452 o
-11 6 3 166.836 164.975 5.328 24.087 o
-11 6 4 93.876 91.956 4.200 45.527 o
-11 6 5 268.304 287.681 6.218 13.475 o
-11 6 6 16.630 11.183 2.746 218.389 o
-11 6 7 106.806 109.371 4.276 39.739 o
-11 6 8 936.956 995.212 14.068 2.210 o
-11 6 9 29.494 20.257 3.389 130.404 o
-11 6 10 58.175 61.449 4.390 63.275 o
-11 6 11 102.227 86.680 4.951 40.354 o
-11 6 12 90.646 90.213 5.948 37.516 o
-11 6 13 6.200 6.906 3.840 186.299 o
-11 6 14 6.947 11.690 4.617 130.821 o
-11 6 15 0.076 -10.784 4.189 192.273 o
-11 6 16 1.332 -1.673 4.563 158.795 o
-11 6 17 1.097 3.458 5.335 114.773 o
-11 7 1 46.922 39.943 4.079 80.971 o
-11 7 2 103.216 89.989 4.601 41.395 o
-11 7 3 392.367 405.893 8.203 8.089 o
-11 7 4 66.383 61.224 3.939 63.663 o
-11 7 5 11.312 7.664 2.738 262.749 o
-11 7 6 2.102 -0.356 2.710 418.486 o
-11 7 7 68.426 58.560 3.711 65.437 o
-11 7 8 736.568 794.090 12.126 3.185 o
-11 7 9 190.927 192.216 5.918 20.086 o
-11 7 10 37.290 27.954 3.854 100.104 o
-11 7 11 113.057 122.355 6.035 30.906 o
-11 7 12 119.469 108.406 5.505 32.824 o
-11 7 13 1346.220 1366.050 20.627 1.208 o
-11 7 14 432.987 435.163 11.478 6.385 o
-11 7 15 62.095 61.732 6.172 45.700 o
-11 7 16 51.111 48.641 6.733 45.736 o
-11 7 17 45.670 9.656 45.115 1.645 o
-11 8 1 4.618 -0.656 3.558 236.760 o
-11 8 2 159.254 156.231 5.762 24.382 o
-11 8 3 188.067 188.952 6.044 20.218 o
-11 8 4 51.731 44.735 3.992 76.891 o
-11 8 5 245.033 248.670 6.767 14.724 o
-11 8 6 194.893 201.399 5.864 19.580 o
-11 8 7 0.461 -3.894 2.991 371.097 o
-11 8 8 876.105 921.236 15.098 2.387 o
-11 8 9 15.825 14.235 3.618 158.753 o
-11 8 10 7.385 2.546 3.655 206.004 o
-11 8 11 2.453 -2.254 3.635 240.220 o
-11 8 12 1068.340 1112.120 18.442 1.713 o
-11 8 13 3.222 -1.324 4.128 186.062 o
-11 8 14 0.657 2.116 4.512 161.261 o
-11 8 15 229.617 227.205 10.187 12.476 o
-11 8 16 52.454 48.213 6.865 44.383 o
-11 9 1 0.250 -7.500 3.651 251.901 o
-11 9 2 219.589 219.065 7.244 16.029 o
-11 9 3 630.526 632.846 12.326 4.004 o
-11 9 4 373.130 388.305 8.856 8.324 o
-11 9 5 439.220 466.559 10.064 6.521 o
-11 9 6 91.996 78.682 4.935 43.865 o
-11 9 7 40.028 38.716 4.260 83.962 o
-11 9 8 4.180 -3.856 3.549 240.365 o
-11 9 9 161.337 152.190 6.634 22.612 o
-11 9 10 260.150 267.920 8.155 12.681 o
-11 9 11 31.884 22.225 4.410 96.119 o
-11 9 12 106.116 113.506 6.549 30.638 o
-11 9 13 0.394 1.945 4.364 173.095 o
-11 9 14 2.932 -0.485 4.762 142.588 o
-11 9 15 115.227 102.558 8.762 23.156 o
-11 10 1 841.694 936.372 16.456 2.379 o
-11 10 2 5.895 1.467 3.796 201.952 o
-11 10 3 3.691 0.099 3.746 220.260 o
-11 10 4 60.767 50.843 4.834 59.953 o
-11 10 5 320.498 343.519 9.209 9.543 o
-11 10 6 264.264 274.094 7.877 12.664 o
-11 10 7 151.946 163.436 7.142 21.884 o
-11 10 8 175.118 165.962 7.325 19.829 o
-11 10 9 68.607 59.657 5.317 50.853 o
-11 10 10 30.749 25.792 4.734 88.070 o
-11 10 11 9.345 7.756 4.412 139.972 o
-11 10 12 78.352 58.111 6.082 42.755 o
-11 10 13 151.614 130.991 7.468 22.470 o
-11 10 14 31.090 26.612 6.224 61.462 o
-11 10 15 88.033 89.351 8.537 26.781 o
-11 11 1 16.860 17.693 4.361 119.688 o
-11 11 2 44.053 47.725 5.126 65.266 o
-11 11 3 39.646 29.600 4.860 77.215 o
-11 11 4 2.470 1.108 4.066 192.122 o
-11 11 5 10.963 6.410 4.055 157.510 o
-11 11 6 47.251 48.668 4.834 67.107 o
-11 11 7 16.135 13.233 4.397 123.075 o
-11 11 8 298.537 298.566 9.076 10.583 o
-11 11 9 0.487 2.211 4.131 191.769 o
-11 11 10 6.214 11.624 4.499 137.996 o
-11 11 11 165.022 146.709 8.276 19.373 o
-11 11 12 530.656 515.608 14.568 4.579 o
-11 11 13 9.271 10.839 5.907 84.291 o
-11 11 14 292.096 252.592 12.245 9.224 o
-11 12 1 28.356 19.904 4.725 93.215 o
-11 12 2 24.306 23.932 4.875 91.532 o
-11 12 3 626.105 646.919 14.165 3.773 o
-11 12 4 20.575 15.249 4.724 104.123 o
-11 12 5 536.516 561.107 13.348 4.614 o
-11 12 6 51.811 42.041 5.193 62.046 o
-11 12 7 90.455 70.151 6.152 38.440 o
-11 12 8 37.694 23.959 4.915 79.622 o
-11 12 9 2.065 10.913 4.433 151.588 o
-11 12 10 2.358 2.204 4.456 160.426 o
-11 12 11 10.662 11.360 4.968 110.897 o
-11 12 12 67.898 69.714 7.182 36.884 o
-11 12 13 49.155 39.611 7.179 43.625 o
-11 13 1 0.183 7.462 4.623 148.598 o
-11 13 2 0.354 0.899 4.495 164.978 o
-11 13 3 248.007 222.723 9.168 12.931 o
-11 13 4 0.680 3.398 4.473 162.195 o
-11 13 5 625.791 637.852 15.063 3.687 o
-11 13 6 0.882 -2.324 4.406 171.348 o
-11 13 7 51.037 49.962 6.128 50.934 o
-11 13 8 3.057 6.406 4.739 137.058 o
-11 13 9 16.096 6.573 4.645 118.677 o
-11 13 10 0.091 -7.925 5.140 127.747 o
-11 13 11 17.254 12.464 6.147 73.179 o
-11 13 12 88.333 86.912 8.253 27.927 o
-11 14 1 45.223 39.148 7.017 45.980 o
-11 14 2 2.659 9.616 5.954 88.760 o
-11 14 3 19.811 10.116 5.437 87.850 o
-11 14 4 78.603 59.943 6.332 40.886 o
-11 14 5 88.219 80.357 6.867 34.306 o
-11 14 6 268.858 248.139 10.318 11.056 o
-11 14 7 16.128 16.357 5.967 76.272 o
-11 14 8 77.327 66.311 7.399 34.437 o
-11 14 9 0.372 1.535 5.849 97.641 o
-11 14 10 2.076 5.016 6.514 76.750 o
-11 15 2 6.292 18.113 6.656 67.943 o
-11 15 3 3.095 11.123 6.541 73.751 o
-11 15 4 253.611 232.585 11.338 10.809 o
-11 15 5 16.863 15.407 6.230 70.988 o
-11 15 6 48.743 44.371 7.333 41.985 o
-11 15 7 13.649 15.450 6.877 61.539 o
-11 15 8 186.297 181.773 11.113 13.461 o
-10 0 2 6.372 1.929 2.826 320.035 o
-10 0 4 31.989 37.270 3.148 118.290 o
-10 0 6 250.983 255.540 6.663 14.428 o
-10 0 8 591.794 638.570 12.211 4.215 o
-10 0 10 20.500 21.635 3.813 130.797 o
-10 0 12 319.588 331.637 10.614 8.967 o
-10 0 14 1812.930 1876.160 37.311 0.625 o
-10 0 16 207.450 179.984 11.560 12.382 o
-10 0 18 210.019 218.137 15.445 8.648 o
-10 1 1 13.622 10.878 2.110 300.870 o
-10 1 2 5.258 6.220 2.060 470.433 o
-10 1 3 928.518 949.881 10.924 2.407 o
-10 1 4 1.828 1.530 1.818 802.307 o
-10 1 5 156.322 177.215 4.173 26.625 o
-10 1 6 0.257 -2.222 1.735 1090.470 o
-10 1 7 3.119 -0.998 1.769 800.653 o
-10 1 8 289.705 324.173 5.397 12.567 o
-10 1 9 396.320 419.380 7.110 8.243 o
-10 1 10 770.539 822.081 11.030 3.080 o
-10 1 11 515.629 549.529 9.384 5.488 o
-10 1 12 2.330 -0.304 2.925 360.786 o
-10 1 13 356.441 370.201 9.175 8.638 o
-10 1 14 11.776 13.365 4.087 145.229 o
-10 1 15 133.321 125.640 6.142 27.803 o
-10 1 16 350.354 317.849 10.142 8.778 o
-10 1 17 3.194 3.196 4.527 152.409 o
-10 1 18 1.936 6.854 5.816 94.651 o
-10 2 1 31.608 26.965 2.553 146.714 o
-10 2 2 140.440 147.553 3.924 31.142 o
-10 2 3 64.118 62.079 3.000 73.814 o
-10 2 4 676.253 724.255 9.760 3.786 o
-10 2 5 171.736 179.011 4.234 24.766 o
-10 2 6 0.431 -2.607 1.790 1007.900 o
-10 2 7 24.643 21.226 2.281 187.986 o
-10 2 8 135.307 148.280 4.016 31.651 o
-10 2 9 320.982 354.204 6.583 10.660 o
-10 2 10 236.068 245.196 5.529 16.293 o
-10 2 11 30.896 33.810 3.257 119.970 o
-10 2 12 285.555 308.554 7.268 11.894 o
-10 2 13 952.284 1019.880 15.537 2.093 o
-10 2 14 762.998 831.287 15.146 2.813 o
-10 2 15 152.684 149.236 6.639 23.455 o
-10 2 16 532.398 520.016 14.635 4.543 o
-10 2 17 37.579 30.615 5.306 70.853 o
-10 2 18 38.278 40.828 6.493 52.822 o
-10 3 1 0.019 -1.229 2.158 724.568 o
-10 3 2 52.402 52.587 2.968 87.309 o
-10 3 3 42.008 41.701 2.835 107.236 o
-10 3 4 304.822 342.514 6.005 11.518 o
-10 3 5 36.851 32.114 2.529 130.265 o
-10 3 6 713.662 741.815 9.772 3.563 o
-10 3 7 1.061 -0.504 1.986 783.122 o
-10 3 8 47.270 49.446 2.920 94.708 o
-10 3 9 12.795 12.522 2.495 259.900 o
-10 3 10 111.716 118.833 4.408 37.203 o
-10 3 11 659.927 719.367 11.425 3.731 o
-10 3 12 15.997 13.267 3.440 169.646 o
-10 3 13 12.526 9.812 3.462 185.937 o
-10 3 14 475.709 510.903 11.016 5.709 o
-10 3 15 0.231 -7.822 3.684 247.598 o
-10 3 16 435.854 410.892 11.057 6.604 o
-10 3 17 8.487 11.353 4.781 121.271 o
-10 3 18 56.775 53.700 7.324 39.492 o
-10 4 1 157.653 164.840 4.548 26.494 o
-10 4 2 733.255 762.668 10.675 3.365 o
-10 4 3 158.525 165.241 4.661 26.163 o
-10 4 4 27.248 25.931 2.532 160.449 o
-10 4 5 90.858 87.974 3.436 51.127 o
-10 4 6 219.170 232.960 5.048 17.989 o
-10 4 7 7.855 5.175 2.226 391.385 o
-10 4 8 347.688 359.592 6.682 9.918 o
-10 4 9 12.809 7.836 2.741 251.279 o
-10 4 10 104.045 104.772 4.449 40.167 o
-10 4 11 217.988 223.687 5.768 17.596 o
-10 4 12 722.153 772.071 12.091 3.286 o
-10 4 13 1025.320 1115.760 17.045 1.822 o
-10 4 14 4.023 3.634 3.587 226.612 o
-10 4 15 57.663 57.265 4.826 59.978 o
-10 4 16 40.216 34.087 5.211 69.809 o
-10 4 17 27.853 28.726 5.571 72.748 o
-10 4 18 0.014 -2.566 5.377 116.882 o
-10 5 1 521.921 538.392 8.685 5.597 o
-10 5 2 179.082 175.753 4.951 23.107 o
-10 5 3 41.221 34.181 2.862 113.158 o
-10 5 4 2.662 0.235 2.221 572.320 o
-10 5 5 220.698 240.705 5.403 17.337 o
-10 5 6 19.730 19.451 2.537 198.351 o
-10 5 7 1244.560 1310.430 15.267 1.436 o
-10 5 8 29.281 24.937 2.780 147.147 o
-10 5 9 376.566 398.148 7.644 8.604 o
-10 5 10 290.563 315.319 6.949 11.835 o
-10 5 11 176.226 192.962 5.821 21.271 o
-10 5 12 35.300 29.830 3.792 102.790 o
-10 5 13 5.377 0.593 3.427 246.124 o
-10 5 14 391.410 412.951 10.554 7.283 o
-10 5 15 35.074 19.202 4.524 91.779 o
-10 5 16 3.619 1.382 4.338 166.233 o
-10 5 17 2.325 2.188 5.051 126.552 o
-10 5 18 10.094 11.410 45.696 1.614 o
-10 6 1 68.902 62.241 3.420 66.841 o
-10 6 2 1797.920 1797.450 19.423 0.794 o
-10 6 3 237.505 246.011 5.489 16.234 o
-10 6 4 120.111 114.952 4.214 36.604 o
-10 6 5 126.222 127.958 4.349 33.880 o
-10 6 6 781.820 811.990 10.764 3.073 o
-10 6 7 459.124 474.491 8.125 6.699 o
-10 6 8 58.509 57.164 3.436 74.783 o
-10 6 9 17.126 12.703 2.867 203.371 o
-10 6 10 108.814 111.998 4.593 37.780 o
-10 6 11 558.138 588.010 10.253 4.860 o
-10 6 12 115.149 107.317 5.169 34.841 o
-10 6 13 403.677 416.895 10.822 7.016 o
-10 6 14 54.090 58.263 4.951 60.047 o
-10 6 15 10.245 3.644 4.078 161.768 o
-10 6 16 8.552 7.565 4.532 135.745 o
-10 6 17 2.205 6.054 5.606 101.614 o
-10 7 1 61.159 57.624 3.645 70.589 o
-10 7 2 607.287 644.568 9.779 4.397 o
-10 7 3 6.016 4.400 2.555 358.932 o
-10 7 4 32.441 26.085 2.954 133.062 o
-10 7 5 7.112 5.361 2.441 359.338 o
-10 7 6 156.167 156.218 4.775 26.706 o
-10 7 7 85.345 87.396 3.883 50.646 o
-10 7 8 397.059 418.817 7.783 8.039 o
-10 7 9 10.967 11.453 3.061 220.950 o
-10 7 10 80.058 70.949 4.351 52.357 o
-10 7 11 163.940 172.098 6.171 22.474 o
-10 7 12 1449.690 1502.580 21.588 1.059 o
-10 7 13 48.169 43.144 4.704 69.867 o
-10 7 14 6.268 7.460 3.962 175.832 o
-10 7 15 165.016 159.992 7.801 19.830 o
-10 7 16 13.605 10.294 5.061 104.694 o
-10 7 17 35.243 34.210 6.335 56.837 o
-10 8 1 0.048 -5.987 2.794 431.894 o
-10 8 2 898.486 938.148 13.068 2.409 o
-10 8 3 3.481 -4.272 2.635 414.280 o
-10 8 4 303.411 324.487 6.569 11.538 o
-10 8 5 895.812 952.707 12.294 2.431 o
-10 8 6 78.834 72.790 3.978 55.129 o
-10 8 7 0.153 -3.683 2.695 461.835 o
-10 8 8 1.954 -1.319 2.995 350.074 o
-10 8 9 130.900 127.958 5.411 30.048 o
-10 8 10 3.252 2.368 3.394 258.581 o
-10 8 11 6.087 8.122 3.728 193.400 o
-10 8 12 0.007 -2.533 3.703 246.384 o
-10 8 13 155.717 159.533 7.433 21.170 o
-10 8 14 8.320 4.794 4.347 149.077 o
-10 8 15 81.816 64.512 6.008 41.687 o
-10 8 16 32.194 19.575 6.123 63.983 o
-10 9 1 283.696 305.608 8.630 11.137 o
-10 9 2 83.022 76.825 4.601 48.694 o
-10 9 3 523.310 578.480 10.280 5.156 o
-10 9 4 0.247 -4.162 2.882 402.810 o
-10 9 5 32.477 28.271 3.334 119.758 o
-10 9 6 17.775 11.954 3.135 184.421 o
-10 9 7 0.270 -3.735 3.009 369.472 o
-10 9 8 13.377 11.173 3.372 186.503 o
-10 9 9 117.770 116.832 5.349 32.974 o
-10 9 10 70.551 58.993 4.765 54.882 o
-10 9 11 93.681 102.001 5.462 38.118 o
-10 9 12 148.475 151.180 6.829 23.317 o
-10 9 13 341.576 369.605 10.613 8.286 o
-10 9 14 1.965 10.643 4.720 136.047 o
-10 9 15 108.637 89.017 7.996 26.667 o
-10 9 16 0.201 4.260 6.056 90.137 o
-10 10 1 87.284 78.091 5.100 44.214 o
-10 10 2 120.701 121.420 5.719 30.960 o
-10 10 3 96.163 90.549 5.390 39.128 o
-10 10 4 58.455 45.659 4.507 65.901 o
-10 10 5 37.819 41.010 4.072 88.325 o
-10 10 6 152.969 140.327 6.072 25.095 o
-10 10 7 135.516 137.281 6.154 26.866 o
-10 10 8 0.156 1.627 3.584 256.409 o
-10 10 9 60.753 50.836 4.685 61.501 o
-10 10 10 73.471 70.560 5.047 49.617 o
-10 10 11 3.149 -2.582 3.828 214.499 o
-10 10 12 62.646 49.176 5.505 53.016 o
-10 10 13 59.711 52.571 5.766 51.074 o
-10 10 14 88.045 74.191 6.484 36.761 o
-10 10 15 304.493 300.234 12.884 8.287 o
-10 11 1 0.007 -4.644 3.690 248.166 o
-10 11 2 25.239 18.097 4.433 105.415 o
-10 11 3 61.145 53.330 4.891 58.665 o
-10 11 4 120.167 110.000 6.133 30.447 o
-10 11 5 1596.450 1714.830 23.947 0.875 o
-10 11 6 297.980 308.451 8.888 10.592 o
-10 11 7 15.714 13.451 4.091 136.543 o
-10 11 8 18.272 12.254 4.134 130.883 o
-10 11 9 0.360 -3.905 3.680 247.261 o
-10 11 10 6.919 0.239 3.749 204.477 o
-10 11 11 65.678 60.740 5.354 51.338 o
-10 11 12 128.625 115.262 6.836 26.909 o
-10 11 13 12.610 12.376 4.800 113.682 o
-10 11 14 14.315 6.221 6.529 69.228 o
-10 12 1 43.488 31.457 4.731 76.088 o
-10 12 2 881.886 955.478 18.300 2.173 o
-10 12 3 232.003 241.746 8.775 13.509 o
-10 12 4 491.031 525.902 11.873 5.337 o
-10 12 5 1.641 0.164 3.872 216.728 o
-10 12 6 11.096 11.065 4.391 134.224 o
-10 12 7 12.267 9.902 4.266 139.009 o
-10 12 8 129.390 124.585 6.485 27.336 o
-10 12 9 187.852 193.905 7.814 17.512 o
-10 12 10 10.053 15.328 4.596 123.278 o
-10 12 11 292.605 291.183 9.655 10.450 o
-10 12 12 65.068 60.251 6.510 42.679 o
-10 12 13 72.318 62.231 7.926 32.764 o
-10 13 1 27.758 17.081 4.805 93.206 o
-10 13 2 44.030 35.309 5.268 66.577 o
-10 13 3 69.659 47.418 5.283 52.861 o
-10 13 4 137.549 117.620 6.686 26.270 o
-10 13 5 129.623 113.852 7.650 24.574 o
-10 13 6 12.596 13.011 4.806 113.044 o
-10 13 7 362.769 372.287 11.768 7.487 o
-10 13 8 111.747 94.689 6.736 30.450 o
-10 13 9 134.450 118.820 6.884 25.982 o
-10 13 10 78.383 70.656 5.984 41.922 o
-10 13 11 17.078 15.521 5.506 86.177 o
-10 13 12 1.495 3.804 6.308 82.478 o
-10 14 1 13.318 13.732 5.078 102.467 o
-10 14 2 24.497 16.886 5.325 83.940 o
-10 14 3 16.913 10.981 4.785 109.389 o
-10 14 4 897.878 953.729 19.840 2.065 o
-10 14 5 1.122 6.177 4.704 143.221 o
-10 14 6 142.090 115.568 8.184 22.132 o
-10 14 7 0.273 5.421 5.201 120.287 o
-10 14 8 94.526 77.702 6.353 35.960 o
-10 14 9 0.358 -5.335 4.750 148.971 o
-10 14 10 145.221 120.974 8.691 20.576 o
-10 14 11 0.639 1.890 6.240 85.585 o
-10 15 1 52.095 40.069 6.722 46.684 o
-10 15 2 63.359 53.662 6.695 42.504 o
-10 15 3 0.274 6.875 5.569 104.597 o
-10 15 4 1.649 7.899 5.563 102.692 o
-10 15 5 1237.130 1258.330 24.947 1.261 o
-10 15 6 330.733 309.046 12.886 7.856 o
-10 15 7 321.998 325.989 12.953 7.829 o
-10 15 8 46.424 33.295 6.740 48.984 o
-10 15 9 48.258 41.162 6.734 47.451 o
-10 16 2 30.050 12.142 13.900 16.379 o
-10 16 3 32.624 31.147 6.832 52.483 o
-10 16 4 497.098 522.081 16.218 4.451 o
-10 16 5 1.571 7.822 6.274 81.856 o
-10 16 6 8.534 4.458 6.484 73.735 o
-9 0 2 1648.740 1579.950 21.020 0.915 o
-9 0 4 3431.750 3344.900 43.042 0.239 o
-9 0 6 2518.390 2409.820 30.407 0.432 o
-9 0 8 112.458 116.606 4.591 36.610 o
-9 0 10 1116.430 1149.530 20.177 1.570 o
-9 0 12 561.609 577.809 13.601 4.369 o
-9 0 14 48.014 48.310 5.981 53.644 o
-9 0 16 14.241 9.931 5.622 87.908 o
-9 0 18 147.643 130.937 13.084 12.813 o
-9 1 1 135.587 135.104 3.673 33.497 o
-9 1 2 135.157 142.482 3.848 32.534 o
-9 1 3 26.869 27.770 2.084 176.010 o
-9 1 4 1763.920 1682.080 15.446 0.869 o
-9 1 5 401.099 446.807 6.447 8.112 o
-9 1 6 351.178 365.511 5.558 10.179 o
-9 1 7 3.245 -1.637 1.627 893.430 o
-9 1 8 118.641 123.380 3.661 37.835 o
-9 1 9 3.289 -2.707 2.195 566.145 o
-9 1 10 395.959 421.994 7.793 8.028 o
-9 1 11 742.771 786.906 12.377 3.157 o
-9 1 12 140.319 134.373 4.732 30.166 o
-9 1 13 195.004 209.192 5.867 19.312 o
-9 1 14 84.326 79.225 4.506 48.519 o
-9 1 15 223.415 238.352 7.351 15.310 o
-9 1 16 128.218 136.024 6.598 26.524 o
-9 1 17 13.197 15.900 4.335 128.342 o
-9 1 18 30.060 15.206 5.362 79.635 o
-9 2 1 19.742 21.220 2.109 219.681 o
-9 2 2 14.287 10.114 1.966 314.339 o
-9 2 3 421.901 451.829 7.146 7.573 o
-9 2 4 1331.890 1311.760 13.649 1.365 o
-9 2 5 35.687 35.267 2.367 133.509 o
-9 2 6 4.324 4.250 1.765 628.621 o
-9 2 7 5.818 2.533 1.845 573.862 o
-9 2 8 402.865 425.721 6.964 8.122 o
-9 2 9 82.198 87.958 3.511 53.912 o
-9 2 10 105.868 112.292 4.402 39.123 o
-9 2 11 69.376 62.658 3.707 63.889 o
-9 2 12 294.653 299.752 6.622 12.135 o
-9 2 13 421.944 451.929 8.439 7.245 o
-9 2 14 0.468 3.227 3.335 285.199 o
-9 2 15 128.908 129.082 6.045 28.397 o
-9 2 16 11.244 6.387 4.075 155.603 o
-9 2 17 23.335 23.419 4.666 98.050 o
-9 2 18 25.922 17.796 5.780 73.428 o
-9 3 1 1463.450 1434.860 14.605 1.167 o
-9 3 2 38.313 35.053 2.504 125.307 o
-9 3 3 27.886 22.783 2.104 180.508 o
-9 3 4 21.663 19.273 2.052 217.998 o
-9 3 5 4.580 0.578 1.841 663.316 o
-9 3 6 45.890 47.996 2.513 103.607 o
-9 3 7 120.836 112.719 3.331 39.541 o
-9 3 8 7.013 6.765 2.164 404.965 o
-9 3 9 634.230 684.892 9.742 4.119 o
-9 3 10 5.216 -2.588 2.303 474.042 o
-9 3 11 898.878 955.221 12.752 2.401 o
-9 3 12 95.567 83.277 4.148 46.564 o
-9 3 13 532.510 549.516 9.335 5.351 o
-9 3 14 458.412 493.920 10.044 6.172 o
-9 3 15 322.763 349.137 8.970 9.558 o
-9 3 16 236.633 220.926 8.282 14.192 o
-9 3 17 25.544 21.016 4.753 94.757 o
-9 3 18 3.821 4.244 5.534 103.336 o
-9 4 1 492.403 515.664 7.631 6.179 o
-9 4 2 240.819 254.272 5.230 16.080 o
-9 4 3 687.314 704.912 8.994 3.841 o
-9 4 4 337.566 344.553 6.027 10.598 o
-9 4 5 139.566 148.618 3.913 31.219 o
-9 4 6 249.880 277.203 5.189 15.143 o
-9 4 7 60.987 57.787 2.957 78.050 o
-9 4 8 620.338 670.070 9.776 4.240 o
-9 4 9 2.041 -0.647 2.375 531.868 o
-9 4 10 6.835 0.580 2.411 406.583 o
-9 4 11 0.482 -0.457 2.565 500.873 o
-9 4 12 702.359 714.403 10.758 3.601 o
-9 4 13 600.022 643.944 11.295 4.266 o
-9 4 14 9.939 6.199 3.498 200.626 o
-9 4 15 415.833 432.477 10.205 6.958 o
-9 4 16 59.157 50.477 4.867 60.411 o
-9 4 17 0.152 -0.101 4.254 186.176 o
-9 4 18 5.927 7.812 6.012 85.324 o
-9 5 1 1398.440 1436.160 15.419 1.213 o
-9 5 2 223.822 224.247 4.829 18.180 o
-9 5 3 123.405 125.064 3.818 36.230 o
-9 5 4 322.209 346.502 6.329 10.840 o
-9 5 5 280.848 303.270 5.889 12.956 o
-9 5 6 152.106 160.133 4.181 28.140 o
-9 5 7 77.351 77.307 3.166 60.517 o
-9 5 8 6.370 3.389 2.274 422.241 o
-9 5 9 13.255 7.958 2.664 255.672 o
-9 5 10 5.518 1.468 2.606 376.177 o
-9 5 11 79.683 77.912 3.882 54.457 o
-9 5 12 1.020 -5.186 2.732 432.321 o
-9 5 13 374.613 407.097 8.838 8.153 o
-9 5 14 5.950 2.342 3.442 235.526 o
-9 5 15 369.524 381.993 9.987 8.011 o
-9 5 16 69.531 56.328 5.767 47.517 o
-9 5 17 8.291 12.268 4.967 113.494 o
-9 5 18 22.660 15.962 5.988 72.045 o
-9 6 1 20.902 13.364 2.472 210.979 o
-9 6 2 97.885 93.678 3.389 48.053 o
-9 6 3 42.798 76.249 3.229 81.937 o
-9 6 4 13.396 12.248 2.340 272.030 o
-9 6 5 1.610 -2.182 2.160 646.432 o
-9 6 6 57.212 56.130 3.207 78.760 o
-9 6 7 585.747 644.985 9.431 4.576 o
-9 6 8 104.938 107.889 4.007 41.432 o
-9 6 9 83.649 94.450 3.868 50.109 o
-9 6 10 1.844 2.566 2.665 412.275 o
-9 6 11 476.810 518.110 8.893 6.099 o
-9 6 12 674.475 696.601 11.977 3.664 o
-9 6 13 537.971 597.027 11.343 4.809 o
-9 6 14 182.406 202.248 7.456 18.092 o
-9 6 15 179.700 177.016 7.232 19.340 o
-9 6 16 4.364 3.701 4.046 182.231 o
-9 6 17 5.095 3.277 5.257 112.638 o
-9 7 1 1663.790 1671.400 17.366 0.914 o
-9 7 2 103.725 107.858 3.968 41.892 o
-9 7 3 135.070 131.632 4.092 32.814 o
-9 7 4 158.010 159.892 4.445 26.931 o
-9 7 5 229.203 250.161 5.325 16.695 o
-9 7 6 0.003 -5.619 2.219 686.377 o
-9 7 7 30.515 31.731 2.916 132.435 o
-9 7 8 208.840 231.996 5.469 18.204 o
-9 7 9 116.105 113.849 4.272 37.307 o
-9 7 10 111.910 121.783 4.655 35.993 o
-9 7 11 327.248 348.526 8.011 9.927 o
-9 7 12 649.428 681.941 12.149 3.802 o
-9 7 13 584.826 627.708 12.393 4.262 o
-9 7 14 0.097 -7.259 3.534 269.894 o
-9 7 15 77.766 58.371 5.117 49.667 o
-9 7 16 0.167 3.396 4.263 179.554 o
-9 7 17 119.501 100.045 8.012 25.065 o
-9 8 1 271.820 305.442 6.190 13.050 o
-9 8 2 149.118 149.846 4.439 28.642 o
-9 8 3 351.984 373.035 6.918 9.586 o
-9 8 4 29.089 24.149 2.836 146.557 o
-9 8 5 351.281 386.176 7.044 9.416 o
-9 8 6 343.032 362.335 6.916 9.899 o
-9 8 7 201.880 214.359 5.366 19.312 o
-9 8 8 68.537 61.460 3.570 65.900 o
-9 8 9 20.298 16.770 3.026 173.564 o
-9 8 10 300.205 309.468 7.376 11.400 o
-9 8 11 71.249 75.791 4.786 51.423 o
-9 8 12 0.590 -3.267 3.380 290.637 o
-9 8 13 2.257 5.306 3.899 199.749 o
-9 8 14 129.986 121.091 6.758 26.680 o
-9 8 15 23.910 18.325 4.539 103.808 o
-9 8 16 92.830 82.037 6.926 33.194 o
-9 8 17 152.141 108.770 55.685 1.059 o
-9 9 1 125.518 120.780 5.189 31.999 o
-9 9 2 13.866 4.739 2.700 258.947 o
-9 9 3 29.689 28.719 3.166 129.273 o
-9 9 4 534.587 580.849 9.115 5.236 o
-9 9 5 1881.600 1871.770 19.338 0.740 o
-9 9 6 57.001 51.751 3.671 74.928 o
-9 9 7 1144.700 1205.260 15.952 1.612 o
-9 9 8 402.014 428.017 8.284 7.743 o
-9 9 9 242.165 250.586 6.753 14.816 o
-9 9 10 298.143 328.500 8.320 10.674 o
-9 9 11 480.688 509.143 10.848 5.707 o
-9 9 12 245.165 272.236 8.476 12.833 o
-9 9 13 1083.870 1137.060 19.842 1.630 o
-9 9 14 29.434 20.504 4.876 88.411 o
-9 9 15 0.295 -0.979 4.689 153.017 o
-9 9 16 31.821 27.868 6.894 52.554 o
-9 10 1 2.312 -1.466 3.340 282.527 o
-9 10 2 450.204 472.574 9.595 6.480 o
-9 10 3 2.371 1.553 3.003 333.991 o
-9 10 4 533.097 574.282 9.962 5.146 o
-9 10 5 726.466 760.523 12.195 3.284 o
-9 10 6 18.062 16.245 3.371 162.831 o
-9 10 7 403.715 438.631 9.132 7.392 o
-9 10 8 18.994 14.033 3.593 151.950 o
-9 10 9 155.572 164.509 6.445 22.961 o
-9 10 10 628.299 649.709 12.408 3.962 o
-9 10 11 0.477 -1.583 3.680 246.460 o
-9 10 12 373.946 360.789 10.335 7.970 o
-9 10 13 326.728 318.156 10.280 9.129 o
-9 10 14 3.171 -1.483 4.619 150.552 o
-9 10 15 33.782 22.982 6.547 56.842 o
-9 11 1 19.425 17.823 4.064 126.549 o
-9 11 2 409.651 425.147 10.390 7.025 o
-9 11 3 795.310 817.074 14.575 2.776 o
-9 11 4 23.446 19.216 4.229 113.284 o
-9 11 5 1833.260 1898.770 25.977 0.708 o
-9 11 6 29.846 26.473 4.018 105.976 o
-9 11 7 11.571 12.588 3.930 155.052 o
-9 11 8 338.851 347.344 8.912 9.284 o
-9 11 9 8.997 5.397 3.604 197.475 o
-9 11 10 13.739 14.642 4.093 139.270 o
-9 11 11 304.821 289.044 8.681 10.783 o
-9 11 12 369.218 366.932 10.619 7.884 o
-9 11 13 41.535 21.630 5.105 74.453 o
-9 11 14 1.823 -6.897 5.553 107.394 o
-9 11 15 75.252 73.525 8.061 30.993 o
-9 12 1 56.514 53.453 4.515 64.785 o
-9 12 2 8.734 1.844 3.762 192.555 o
-9 12 3 525.010 586.972 12.830 4.691 o
-9 12 4 14.441 15.147 4.135 135.394 o
-9 12 5 0.008 1.434 3.921 216.224 o
-9 12 6 282.310 293.077 8.607 11.351 o
-9 12 7 48.959 47.376 4.714 68.069 o
-9 12 8 2.462 4.955 3.816 207.434 o
-9 12 9 30.541 31.840 4.820 83.903 o
-9 12 10 87.062 74.892 5.786 40.673 o
-9 12 11 86.094 77.043 5.854 40.269 o
-9 12 12 94.063 70.209 6.149 37.751 o
-9 12 13 125.283 112.208 9.137 21.132 o
-9 12 14 1.916 -1.199 6.295 83.880 o
-9 13 1 84.966 85.869 5.386 42.169 o
-9 13 2 4.359 5.284 4.045 179.591 o
-9 13 3 83.646 80.733 5.639 41.629 o
-9 13 4 279.108 272.944 9.017 11.425 o
-9 13 5 58.930 56.156 5.440 53.693 o
-9 13 6 70.209 68.240 5.698 46.181 o
-9 13 7 30.087 27.232 4.647 89.921 o
-9 13 8 13.600 16.513 4.531 119.280 o
-9 13 9 7.199 4.961 4.326 152.752 o
-9 13 10 270.161 253.646 9.085 11.881 o
-9 13 11 0.061 -3.782 4.586 160.549 o
-9 13 12 0.005 -5.326 5.312 119.754 o
-9 13 13 105.226 101.449 8.642 24.347 o
-9 14 1 57.405 48.479 5.375 56.322 o
-9 14 2 15.444 14.536 4.709 111.562 o
-9 14 3 139.568 142.777 7.376 23.174 o
-9 14 4 115.636 110.219 6.595 29.460 o
-9 14 5 176.136 180.210 8.133 18.026 o
-9 14 6 139.219 116.508 7.450 24.138 o
-9 14 7 0.153 -5.413 4.331 179.626 o
-9 14 8 52.034 45.197 5.484 57.961 o
-9 14 9 18.484 23.427 5.062 92.579 o
-9 14 10 239.516 224.012 9.988 12.421 o
-9 14 11 4.037 6.386 6.161 83.462 o
-9 14 12 4.440 3.350 6.117 85.412 o
-9 15 1 89.209 84.752 6.237 36.850 o
-9 15 2 0.637 -1.219 4.548 161.660 o
-9 15 3 16.325 12.554 5.138 98.038 o
-9 15 4 0.178 4.622 4.952 133.095 o
-9 15 5 245.443 215.482 9.304 13.001 o
-9 15 6 15.846 13.288 4.889 105.833 o
-9 15 7 67.516 47.905 6.139 46.355 o
-9 15 8 9.373 5.936 5.720 91.158 o
-9 15 9 2.081 -5.245 5.072 127.769 o
-9 15 10 12.336 10.644 5.850 83.462 o
-9 16 1 5.707 7.670 5.999 85.900 o
-9 16 2 94.076 92.267 7.789 28.779 o
-9 16 3 47.393 43.154 6.533 49.254 o
-9 16 4 62.470 55.934 6.920 40.875 o
-9 16 5 83.549 62.572 7.444 33.556 o
-9 16 6 2.475 7.981 5.649 98.870 o
-9 16 7 6.839 0.123 6.063 86.241 o
-9 16 8 4.153 7.155 6.159 83.145 o
-8 0 2 10275.200 10159.300 113.455 0.030 o
-8 0 4 27942.800 28352.300 328.919 0.004 o
-8 0 6 114.402 134.064 4.559 34.749 o
-8 0 8 177.251 175.746 5.903 21.726 o
-8 0 10 244.491 261.903 7.339 13.991 o
-8 0 12 34.234 30.160 4.008 98.786 o
-8 0 14 13.507 4.461 4.532 129.388 o
-8 0 16 42.997 30.782 6.395 53.983 o
-8 0 18 290.147 250.707 15.487 7.439 o
-8 1 1 109.228 114.583 3.176 42.637 o
-8 1 2 951.087 978.809 10.708 2.323 o
-8 1 3 1378.780 1333.470 12.694 1.318 o
-8 1 4 17444.700 17367.200 139.533 0.011 o
-8 1 5 1740.290 1663.040 15.301 0.889 o
-8 1 6 24.714 17.267 1.745 223.763 o
-8 1 7 1022.210 1040.740 11.061 2.084 o
-8 1 8 70.797 77.540 3.210 63.404 o
-8 1 9 12.411 9.761 2.400 283.930 o
-8 1 10 1091.950 1128.670 13.249 1.816 o
-8 1 11 270.410 283.251 5.581 13.896 o
-8 1 12 47.585 43.485 3.021 96.005 o
-8 1 13 1594.940 1608.780 18.500 0.964 o
-8 1 14 25.091 22.268 3.501 133.058 o
-8 1 15 50.779 42.498 4.662 69.106 o
-8 1 16 16.807 17.045 4.264 123.961 o
-8 1 17 0.356 -0.258 3.845 226.662 o
-8 1 18 4.053 6.126 4.977 123.952 o
-8 2 1 1521.620 1496.280 13.826 1.103 o
-8 2 2 1814.040 1696.470 16.580 0.831 o
-8 2 3 514.830 551.967 7.725 5.750 o
-8 2 4 7406.280 7341.420 61.163 0.059 o
-8 2 5 51.138 41.586 2.196 105.757 o
-8 2 6 1053.110 1054.650 11.043 2.009 o
-8 2 7 2350.210 2274.880 21.291 0.513 o
-8 2 8 222.329 232.675 4.964 17.890 o
-8 2 9 390.933 425.322 6.787 8.376 o
-8 2 10 472.147 500.763 7.968 6.424 o
-8 2 11 12.988 6.751 2.386 293.886 o
-8 2 12 0.526 -0.851 2.297 618.876 o
-8 2 13 64.077 58.245 3.631 68.780 o
-8 2 14 3.271 0.083 3.011 330.506 o
-8 2 15 45.921 41.798 4.142 80.047 o
-8 2 16 0.180 -0.271 3.861 225.700 o
-8 2 17 228.828 215.714 9.000 13.849 o
-8 2 18 273.241 254.588 10.509 10.738 o
-8 3 1 605.997 627.963 8.096 4.642 o
-8 3 2 1103.400 1100.410 12.102 1.849 o
-8 3 3 1802.620 1739.650 16.691 0.825 o
-8 3 4 3615.830 3572.840 32.672 0.229 o
-8 3 5 4641.560 4505.090 39.677 0.146 o
-8 3 6 3.869 2.334 1.670 742.115 o
-8 3 7 507.219 528.203 7.616 5.960 o
-8 3 8 192.524 213.527 4.648 20.861 o
-8 3 9 483.986 522.257 7.447 6.267 o
-8 3 10 147.035 149.071 4.111 29.677 o
-8 3 11 192.280 200.779 4.880 21.079 o
-8 3 12 4.775 1.925 2.436 425.419 o
-8 3 13 2.972 -0.451 2.762 389.941 o
-8 3 14 330.476 341.501 8.414 9.744 o
-8 3 15 0.074 4.163 3.516 257.647 o
-8 3 16 0.260 -3.973 3.518 271.088 o
-8 3 17 93.151 76.345 6.335 36.412 o
-8 3 18 175.523 129.564 8.595 18.684 o
-8 4 1 3.936 0.616 1.888 669.209 o
-8 4 2 8.100 5.258 1.788 484.298 o
-8 4 3 847.375 848.679 10.120 2.819 o
-8 4 4 175.296 177.338 3.960 24.897 o
-8 4 5 76.969 77.248 2.757 63.476 o
-8 4 6 1125.200 1138.130 12.130 1.781 o
-8 4 7 55.514 53.547 2.758 86.681 o
-8 4 8 30.792 26.927 2.508 150.276 o
-8 4 9 1.779 0.258 2.120 654.690 o
-8 4 10 108.184 108.041 3.575 42.306 o
-8 4 11 37.351 29.962 2.708 126.786 o
-8 4 12 2005.240 2027.070 19.893 0.659 o
-8 4 13 72.661 65.739 4.039 58.724 o
-8 4 14 19.740 13.350 3.457 157.689 o
-8 4 15 8.231 5.672 3.660 195.332 o
-8 4 16 13.028 9.032 4.002 151.927 o
-8 4 17 74.300 63.624 5.544 46.791 o
-8 4 18 8.564 7.593 6.133 80.511 o
-8 5 1 244.508 253.156 5.074 16.048 o
-8 5 2 274.234 283.290 5.142 14.015 o
-8 5 3 156.604 156.562 3.728 28.649 o
-8 5 4 6.749 3.379 1.888 517.405 o
-8 5 5 358.487 356.561 5.737 10.051 o
-8 5 6 5.045 3.516 1.949 546.209 o
-8 5 7 869.441 909.990 10.590 2.635 o
-8 5 8 34.897 32.616 2.604 131.687 o
-8 5 9 4.562 0.177 2.260 501.912 o
-8 5 10 27.216 20.788 2.801 157.124 o
-8 5 11 1751.700 1808.140 18.398 0.821 o
-8 5 12 220.411 234.633 5.867 17.059 o
-8 5 13 0.043 -3.494 2.922 395.054 o
-8 5 14 82.993 76.206 4.753 47.821 o
-8 5 15 220.287 203.796 7.372 16.212 o
-8 5 16 0.989 0.693 3.918 213.651 o
-8 5 17 4.735 5.030 4.512 147.562 o
-8 5 18 207.943 223.800 10.620 12.729 o
-8 6 1 28.358 28.057 2.520 154.807 o
-8 6 2 1.150 -0.380 1.967 791.481 o
-8 6 3 642.951 663.092 8.604 4.239 o
-8 6 4 266.352 276.883 4.940 14.595 o
-8 6 5 152.965 171.003 3.980 27.736 o
-8 6 6 116.083 124.633 3.780 37.863 o
-8 6 7 0.464 0.462 2.070 746.232 o
-8 6 8 0.037 -7.480 2.070 786.012 o
-8 6 9 319.067 337.253 6.407 11.009 o
-8 6 10 141.127 137.904 4.439 30.536 o
-8 6 11 87.123 81.157 3.922 50.877 o
-8 6 12 1330.610 1382.480 17.925 1.262 o
-8 6 13 53.124 51.034 4.216 70.920 o
-8 6 14 54.180 55.065 4.692 63.571 o
-8 6 15 44.078 43.737 4.713 72.010 o
-8 6 16 71.552 52.866 4.970 53.910 o
-8 6 17 35.834 33.987 5.980 61.135 o
-8 7 1 27.911 17.964 2.368 177.882 o
-8 7 2 270.458 271.014 5.219 14.370 o
-8 7 3 57.860 56.669 2.904 81.550 o
-8 7 4 103.478 100.108 3.448 45.141 o
-8 7 5 5.151 -0.462 1.963 597.288 o
-8 7 6 1100.970 1171.700 12.902 1.775 o
-8 7 7 25.487 22.005 2.687 165.187 o
-8 7 8 201.724 210.579 5.104 19.759 o
-8 7 9 5.998 0.899 2.372 428.406 o
-8 7 10 5.938 -0.119 2.467 413.821 o
-8 7 11 74.242 64.393 4.138 57.518 o
-8 7 12 455.536 471.282 9.977 6.337 o
-8 7 13 304.751 323.069 8.706 10.366 o
-8 7 14 210.878 211.658 7.439 16.395 o
-8 7 15 5.047 4.023 3.802 199.597 o
-8 7 16 0.937 4.508 4.109 187.746 o
-8 7 17 142.130 132.260 8.792 20.196 o
-8 8 1 426.856 446.529 7.166 7.535 o
-8 8 2 254.674 264.973 5.594 14.909 o
-8 8 3 4.126 2.773 2.205 497.382 o
-8 8 4 269.256 289.605 5.826 13.661 o
-8 8 5 2.132 1.471 2.362 513.397 o
-8 8 6 179.950 192.219 5.082 22.127 o
-8 8 7 253.126 267.976 5.707 14.829 o
-8 8 8 119.183 113.253 4.076 37.420 o
-8 8 9 2.798 0.885 2.573 435.904 o
-8 8 10 18.588 12.876 3.103 181.737 o
-8 8 11 350.661 357.649 8.369 9.191 o
-8 8 12 2121.960 2165.460 27.018 0.563 o
-8 8 13 22.120 15.028 4.163 120.698 o
-8 8 14 5.941 -1.977 3.843 200.580 o
-8 8 15 117.600 87.995 5.504 34.801 o
-8 8 16 0.009 -0.460 4.610 159.004 o
-8 8 17 16.957 25.080 6.918 57.784 o
-8 9 1 475.741 483.005 7.541 6.568 o
-8 9 2 33.413 23.341 2.770 139.720 o
-8 9 3 1455.000 1489.420 15.957 1.135 o
-8 9 4 160.408 152.222 4.578 26.840 o
-8 9 5 767.092 790.404 10.767 3.168 o
-8 9 6 1.295 4.591 2.524 443.213 o
-8 9 7 91.422 88.718 3.964 47.981 o
-8 9 8 7.521 1.747 2.735 323.917 o
-8 9 9 332.487 350.982 7.677 9.937 o
-8 9 10 515.542 534.683 10.106 5.429 o
-8 9 11 1.304 -3.641 3.582 254.355 o
-8 9 12 262.072 262.829 8.170 12.690 o
-8 9 13 80.176 58.744 5.416 46.728 o
-8 9 14 0.338 2.057 4.285 179.425 o
-8 9 15 65.846 44.079 5.367 54.053 o
-8 9 16 22.641 23.735 6.039 69.028 o
-8 10 1 256.092 272.830 6.317 14.151 o
-8 10 2 140.133 146.019 4.796 29.245 o
-8 10 3 1348.670 1407.480 16.927 1.250 o
-8 10 4 71.068 66.090 3.784 61.513 o
-8 10 5 0.338 -6.495 2.695 457.970 o
-8 10 6 25.094 19.157 3.265 145.565 o
-8 10 7 955.376 1012.810 14.514 2.134 o
-8 10 8 265.219 295.763 7.424 12.614 o
-8 10 9 7.780 2.949 3.298 239.067 o
-8 10 10 87.232 84.298 5.017 43.904 o
-8 10 11 72.908 71.456 5.076 49.443 o
-8 10 12 71.870 60.677 5.118 51.207 o
-8 10 13 61.294 51.280 5.556 52.647 o
-8 10 14 99.373 60.961 6.511 35.797 o
-8 10 15 105.290 85.967 7.178 30.166 o
-8 11 1 2.637 -0.416 2.930 355.521 o
-8 11 2 209.469 223.382 6.609 17.140 o
-8 11 3 304.092 323.193 7.708 10.930 o
-8 11 4 94.033 95.323 4.953 41.229 o
-8 11 5 585.787 600.950 10.987 4.526 o
-8 11 6 774.597 836.086 13.487 2.883 o
-8 11 7 11.634 6.704 3.662 180.577 o
-8 11 8 286.019 289.281 7.958 11.726 o
-8 11 9 1464.360 1527.550 21.504 1.041 o
-8 11 10 228.954 222.632 7.646 15.106 o
-8 11 11 1.050 -1.181 3.969 209.712 o
-8 11 12 3.399 -1.364 3.882 207.836 o
-8 11 13 147.933 139.037 7.383 22.633 o
-8 11 14 6.357 -0.389 5.162 117.057 o
-8 11 15 215.096 204.596 10.850 12.566 o
-8 12 1 167.403 162.960 5.686 23.467 o
-8 12 2 18.735 9.774 3.498 163.355 o
-8 12 3 41.033 43.639 4.277 80.912 o
-8 12 4 637.697 692.433 12.156 3.833 o
-8 12 5 33.807 26.254 3.990 101.950 o
-8 12 6 45.782 36.933 4.146 81.977 o
-8 12 7 96.888 97.592 5.374 38.328 o
-8 12 8 2.702 -0.943 3.615 241.159 o
-8 12 9 13.442 2.689 4.130 151.570 o
-8 12 10 1.387 -1.404 4.072 198.084 o
-8 12 11 134.001 124.531 7.430 24.296 o
-8 12 12 177.864 164.486 8.139 18.353 o
-8 12 13 0.204 3.434 4.842 140.151 o
-8 12 14 210.746 179.628 10.537 13.401 o
-8 13 1 160.392 163.157 6.405 22.692 o
-8 13 2 7.239 9.935 3.645 192.059 o
-8 13 3 5.480 0.794 3.459 240.915 o
-8 13 4 3.715 -2.305 3.835 211.097 o
-8 13 5 125.677 117.587 6.661 27.625 o
-8 13 6 9.703 2.682 3.793 184.880 o
-8 13 7 0.702 1.680 3.867 218.169 o
-8 13 8 70.728 64.226 5.430 48.584 o
-8 13 9 1.875 -1.195 3.975 205.392 o
-8 13 10 14.864 4.733 4.444 130.647 o
-8 13 11 139.876 128.031 7.252 24.074 o
-8 13 12 0.024 -3.933 5.066 131.614 o
-8 13 13 3.612 -4.161 5.940 92.479 o
-8 14 1 147.784 142.440 6.462 24.598 o
-8 14 2 247.414 260.206 8.109 13.264 o
-8 14 3 16.869 16.331 4.248 125.100 o
-8 14 4 15.855 14.563 4.355 124.067 o
-8 14 5 31.412 32.488 4.794 83.468 o
-8 14 6 3.725 -2.840 4.125 184.502 o
-8 14 7 42.663 26.928 4.710 78.595 o
-8 14 8 11.138 12.885 4.449 129.782 o
-8 14 9 12.788 9.257 4.410 131.840 o
-8 14 10 33.292 33.678 5.228 73.790 o
-8 14 11 3.296 7.382 5.507 103.094 o
-8 14 12 3.052 6.004 6.170 84.074 o
-8 15 1 7.423 5.484 4.159 161.858 o
-8 15 2 1.102 0.978 4.211 184.807 o
-8 15 3 141.728 147.316 7.121 23.396 o
-8 15 4 6.940 1.669 4.145 169.695 o
-8 15 5 168.728 165.771 7.701 19.592 o
-8 15 6 45.847 47.980 5.387 61.106 o
-8 15 7 379.890 388.495 10.806 7.512 o
-8 15 8 37.055 28.919 5.135 74.485 o
-8 15 9 133.838 109.054 8.155 23.082 o
-8 15 10 72.127 53.379 7.276 37.021 o
-8 15 11 4.107 3.907 5.797 94.577 o
-8 16 1 16.740 13.592 4.893 104.432 o
-8 16 2 14.119 9.695 5.110 102.835 o
-8 16 3 448.889 452.573 12.634 5.837 o
-8 16 4 639.092 667.452 14.895 3.583 o
-8 16 5 163.007 139.679 7.591 21.044 o
-8 16 6 7.186 -0.857 5.267 111.686 o
-8 16 7 31.717 24.641 5.974 65.235 o
-8 16 8 1.286 -0.154 5.316 117.697 o
-8 16 9 79.236 58.147 7.859 32.430 o
-8 17 1 1.138 3.999 5.842 95.946 o
-8 17 2 25.620 20.042 6.282 64.509 o
-8 17 3 0.587 2.023 6.354 82.560 o
-8 17 4 48.160 35.634 7.198 44.151 o
-8 17 5 0.080 4.590 6.491 78.650 o
-8 17 6 40.075 30.903 6.762 50.967 o
-7 0 2 4113.350 3911.600 47.225 0.176 o
-7 0 4 2652.420 2549.950 33.934 0.386 o
-7 0 6 46.714 34.901 2.591 110.038 o
-7 0 8 1978.830 1884.960 27.395 0.648 o
-7 0 10 589.550 648.104 11.914 4.238 o
-7 0 12 319.744 361.484 9.604 9.190 o
-7 0 14 642.749 679.142 16.944 3.316 o
-7 0 16 11.973 19.708 6.142 74.251 o
-7 0 18 555.041 544.503 22.696 3.130 o
-7 1 1 109.681 110.832 2.878 44.018 o
-7 1 2 12.589 12.700 1.692 352.034 o
-7 1 3 3162.910 3096.900 25.765 0.300 o
-7 1 4 37.819 36.438 2.068 134.902 o
-7 1 5 109.416 114.179 2.778 43.954 o
-7 1 6 32.936 35.020 1.923 151.627 o
-7 1 7 1169.600 1165.720 12.835 1.676 o
-7 1 8 97.531 101.984 3.196 47.709 o
-7 1 9 312.110 333.945 5.464 11.677 o
-7 1 10 71.999 72.657 2.999 65.686 o
-7 1 11 261.787 286.489 5.428 14.273 o
-7 1 12 345.518 368.567 6.512 9.931 o
-7 1 13 143.835 132.800 4.657 29.976 o
-7 1 14 317.572 328.926 8.175 10.285 o
-7 1 15 0.542 0.017 3.446 280.026 o
-7 1 16 13.010 12.593 4.003 147.616 o
-7 1 17 47.168 32.011 4.705 73.889 o
-7 1 18 11.641 7.479 4.857 116.379 o
-7 2 1 20.664 20.470 1.773 236.539 o
-7 2 2 3008.360 2865.780 25.374 0.332 o
-7 2 3 10294.000 10207.900 87.368 0.031 o
-7 2 4 49.664 52.659 2.169 100.902 o
-7 2 5 213.780 220.621 3.944 19.782 o
-7 2 6 0.088 -2.346 1.579 1339.200 o
-7 2 7 3159.250 3016.980 27.118 0.303 o
-7 2 8 885.684 878.515 10.251 2.649 o
-7 2 9 868.645 883.266 9.786 2.712 o
-7 2 10 332.753 366.940 6.099 10.410 o
-7 2 11 598.282 659.436 8.816 4.513 o
-7 2 12 15.399 14.631 2.538 232.199 o
-7 2 13 498.978 511.953 8.868 5.910 o
-7 2 14 141.912 145.339 5.648 26.991 o
-7 2 15 70.421 62.698 5.106 51.451 o
-7 2 16 43.794 35.333 4.681 75.380 o
-7 2 17 40.501 30.500 4.636 80.169 o
-7 2 18 0.009 -1.953 4.696 153.222 o
-7 3 1 1544.780 1471.910 13.873 1.094 o
-7 3 2 477.112 509.306 6.751 6.539 o
-7 3 3 8416.750 8476.790 70.985 0.046 o
-7 3 4 4.093 5.153 1.616 682.659 o
-7 3 5 466.648 515.943 6.727 6.630 o
-7 3 6 253.324 283.243 4.936 15.026 o
-7 3 7 422.275 451.142 6.831 7.648 o
-7 3 8 162.029 166.771 3.734 27.316 o
-7 3 9 986.819 999.909 10.466 2.222 o
-7 3 10 404.724 424.125 6.463 8.237 o
-7 3 11 233.885 239.539 5.056 16.962 o
-7 3 12 7.322 1.120 2.400 396.254 o
-7 3 13 180.358 177.943 5.419 22.168 o
-7 3 14 62.271 58.117 4.436 61.623 o
-7 3 15 0.331 1.059 3.474 273.173 o
-7 3 16 227.349 234.635 8.210 14.356 o
-7 3 17 0.191 4.052 3.973 204.110 o
-7 3 18 149.240 131.090 7.721 22.083 o
-7 4 1 2236.800 2143.270 19.101 0.569 o
-7 4 2 1178.920 1143.060 11.663 1.703 o
-7 4 3 1245.810 1229.190 11.968 1.543 o
-7 4 4 2074.460 1994.290 18.490 0.647 o
-7 4 5 281.157 298.370 4.974 13.550 o
-7 4 6 1044.640 1042.630 10.986 2.039 o
-7 4 7 957.565 986.212 10.901 2.292 o
-7 4 8 208.589 245.860 4.673 18.602 o
-7 4 9 319.061 356.970 5.628 11.082 o
-7 4 10 11.048 8.674 2.209 327.089 o
-7 4 11 966.494 1003.480 11.706 2.224 o
-7 4 12 630.181 669.353 10.969 4.059 o
-7 4 13 1278.350 1337.760 17.331 1.346 o
-7 4 14 80.217 63.955 4.574 51.942 o
-7 4 15 1.372 -2.396 3.488 267.253 o
-7 4 16 24.085 18.215 4.359 109.011 o
-7 4 17 167.895 150.561 7.800 19.951 o
-7 4 18 335.930 322.974 15.029 6.772 o
-7 5 1 53.506 53.984 2.463 92.066 o
-7 5 2 107.630 115.516 3.123 43.114 o
-7 5 3 2631.130 2519.780 22.241 0.424 o
-7 5 4 21.373 15.505 1.845 243.374 o
-7 5 5 572.788 610.909 7.898 4.970 o
-7 5 6 31.910 30.964 2.131 153.989 o
-7 5 7 0.913 -5.343 1.647 1115.570 o
-7 5 8 11.688 8.578 2.092 336.500 o
-7 5 9 576.555 602.280 8.451 4.909 o
-7 5 10 378.079 414.633 6.886 8.671 o
-7 5 11 496.632 530.878 8.229 5.952 o
-7 5 12 24.547 16.854 3.002 161.447 o
-7 5 13 115.240 107.264 4.908 35.800 o
-7 5 14 34.190 34.108 3.966 97.594 o
-7 5 15 44.300 37.834 4.615 75.237 o
-7 5 16 156.664 131.993 6.868 23.353 o
-7 5 17 191.567 162.769 8.014 17.847 o
-7 5 18 12.385 16.044 6.278 72.381 o
-7 6 1 859.676 849.415 9.601 2.802 o
-7 6 2 4.327 1.855 1.786 671.670 o
-7 6 3 212.154 215.816 4.231 19.794 o
-7 6 4 129.713 142.498 3.739 33.706 o
-7 6 5 480.920 495.155 6.764 6.576 o
-7 6 6 1569.440 1545.790 15.052 1.037 o
-7 6 7 17.695 16.150 2.224 238.207 o
-7 6 8 112.072 116.588 3.630 40.130 o
-7 6 9 504.443 527.812 7.947 5.936 o
-7 6 10 279.196 290.371 5.985 13.183 o
-7 6 11 63.604 57.902 3.433 71.197 o
-7 6 12 213.479 219.009 6.211 17.494 o
-7 6 13 81.192 65.809 4.535 51.561 o
-7 6 14 110.207 100.116 5.328 35.739 o
-7 6 15 33.064 35.922 4.292 90.755 o
-7 6 16 53.288 43.234 4.711 66.868 o
-7 6 17 66.365 52.904 5.738 49.177 o
-7 7 1 2465.170 2409.420 19.976 0.475 o
-7 7 2 71.871 70.735 2.852 67.439 o
-7 7 3 125.329 119.559 3.420 37.556 o
-7 7 4 7.697 4.235 1.991 455.484 o
-7 7 5 127.278 128.679 3.736 35.385 o
-7 7 6 2032.590 2009.260 18.374 0.660 o
-7 7 7 357.798 386.841 6.389 9.505 o
-7 7 8 380.757 386.115 6.861 8.895 o
-7 7 9 266.179 284.818 5.906 13.816 o
-7 7 10 298.136 289.658 6.428 12.296 o
-7 7 11 2356.610 2413.160 25.277 0.482 o
-7 7 12 1016.310 1066.340 16.304 1.903 o
-7 7 13 2.326 -1.679 3.256 296.107 o
-7 7 14 32.291 31.195 4.258 94.588 o
-7 7 15 10.636 7.734 4.027 158.275 o
-7 7 16 51.923 42.066 4.865 65.983 o
-7 7 17 0.379 -1.148 5.469 112.482 o
-7 8 1 45.766 45.044 2.604 104.186 o
-7 8 2 215.846 238.267 4.846 18.223 o
-7 8 3 728.918 760.884 9.539 3.467 o
-7 8 4 816.803 827.374 9.862 2.970 o
-7 8 5 29.029 21.691 2.295 170.780 o
-7 8 6 2733.980 2633.770 23.223 0.394 o
-7 8 7 109.408 111.127 3.881 40.475 o
-7 8 8 264.829 272.562 5.875 14.129 o
-7 8 9 118.568 120.829 4.337 35.928 o
-7 8 10 3235.230 3252.020 32.062 0.275 o
-7 8 11 390.803 423.890 9.391 7.596 o
-7 8 12 417.507 413.551 9.607 7.234 o
-7 8 13 632.659 649.072 12.862 3.889 o
-7 8 14 1.607 -2.126 3.955 208.622 o
-7 8 15 113.131 94.483 5.975 33.157 o
-7 8 16 70.284 56.764 6.016 45.380 o
-7 8 17 8.680 9.064 5.831 87.388 o
-7 9 1 1422.880 1402.600 14.341 1.220 o
-7 9 2 411.974 423.130 6.951 7.998 o
-7 9 3 1.213 -0.743 2.251 615.471 o
-7 9 4 57.107 53.432 3.154 80.530 o
-7 9 5 0.017 -2.909 2.267 656.780 o
-7 9 6 0.574 -3.875 2.378 576.984 o
-7 9 7 14.916 9.349 2.577 248.229 o
-7 9 8 340.346 370.820 7.518 9.620 o
-7 9 9 27.050 24.987 3.418 129.574 o
-7 9 10 124.449 129.423 5.377 30.942 o
-7 9 11 73.204 72.870 4.994 49.721 o
-7 9 12 1.428 5.514 3.920 200.822 o
-7 9 13 62.422 59.606 5.129 54.640 o
-7 9 14 132.740 116.506 7.199 25.398 o
-7 9 15 105.704 90.658 6.431 32.761 o
-7 9 16 47.232 35.056 6.305 52.807 o
-7 10 1 92.840 88.617 3.401 50.505 o
-7 10 2 114.476 114.349 3.869 39.009 o
-7 10 3 1660.520 1675.400 16.953 0.918 o
-7 10 4 353.106 361.057 6.671 9.785 o
-7 10 5 260.593 279.112 5.841 14.191 o
-7 10 6 748.924 796.735 11.046 3.208 o
-7 10 7 589.118 618.604 10.001 4.573 o
-7 10 8 3.057 -5.736 2.784 383.277 o
-7 10 9 3.049 -1.368 3.120 313.000 o
-7 10 10 726.333 753.610 13.953 3.157 o
-7 10 11 122.820 121.315 5.766 30.523 o
-7 10 12 430.964 433.188 11.237 6.484 o
-7 10 13 0.410 4.707 4.063 193.369 o
-7 10 14 106.909 81.427 7.456 29.186 o
-7 10 15 384.956 376.960 13.878 6.435 o
-7 10 16 10.676 15.923 9.895 32.330 o
-7 11 1 313.711 311.635 6.462 11.482 o
-7 11 2 3.427 2.376 2.607 401.892 o
-7 11 3 489.705 511.896 9.063 5.966 o
-7 11 4 293.421 324.042 7.043 11.574 o
-7 11 5 62.186 66.146 3.976 64.207 o
-7 11 6 218.999 217.393 6.142 17.313 o
-7 11 7 1.136 -5.255 2.947 372.067 o
-7 11 8 44.679 31.584 3.970 88.263 o
-7 11 9 191.492 192.598 6.759 18.843 o
-7 11 10 966.423 1017.570 16.358 2.035 o
-7 11 11 0.021 -3.442 3.678 249.669 o
-7 11 12 745.877 794.741 15.567 2.892 o
-7 11 13 424.948 450.980 12.347 6.146 o
-7 11 14 57.465 45.362 5.855 52.167 o
-7 11 15 99.866 69.512 8.020 28.516 o
-7 12 1 749.199 805.190 12.313 3.104 o
-7 12 2 0.580 -3.560 2.857 403.917 o
-7 12 3 1559.380 1665.850 20.282 0.950 o
-7 12 4 442.247 476.207 9.447 6.585 o
-7 12 5 15.740 13.317 3.541 164.529 o
-7 12 6 39.578 30.124 3.756 98.437 o
-7 12 7 0.456 -6.335 3.159 333.293 o
-7 12 8 33.317 32.345 3.865 101.921 o
-7 12 9 86.731 78.526 5.266 43.323 o
-7 12 10 14.681 13.623 4.121 137.086 o
-7 12 11 11.988 9.775 4.312 137.474 o
-7 12 12 159.954 132.395 7.506 21.699 o
-7 12 13 209.262 186.821 9.745 14.238 o
-7 12 14 40.330 35.798 6.411 53.862 o
-7 13 1 76.634 68.464 4.463 53.234 o
-7 13 2 29.111 29.903 3.800 110.582 o
-7 13 3 1243.340 1309.970 18.367 1.377 o
-7 13 4 290.173 312.553 8.516 10.954 o
-7 13 5 52.953 49.737 4.309 70.255 o
-7 13 6 46.378 35.416 4.428 77.560 o
-7 13 7 10.675 5.023 3.401 208.228 o
-7 13 8 17.438 9.751 3.762 152.795 o
-7 13 9 44.959 37.454 4.797 72.183 o
-7 13 10 3.307 -1.127 4.056 191.931 o
-7 13 11 165.370 166.188 7.781 19.650 o
-7 13 12 90.949 86.883 6.681 34.234 o
-7 13 13 114.131 82.593 8.451 24.980 o
-7 14 1 0.100 2.178 3.492 267.959 o
-7 14 2 309.933 329.049 8.423 10.331 o
-7 14 3 111.246 102.978 5.520 34.547 o
-7 14 4 368.534 388.628 9.100 8.307 o
-7 14 5 12.632 11.373 3.930 153.899 o
-7 14 6 279.342 288.102 8.565 11.526 o
-7 14 7 35.870 34.311 4.212 90.513 o
-7 14 8 2.492 3.275 4.051 189.298 o
-7 14 9 147.751 149.117 7.028 23.028 o
-7 14 10 193.798 194.929 8.239 16.601 o
-7 14 11 53.716 43.419 5.879 53.540 o
-7 14 12 177.354 154.587 9.733 16.124 o
-7 15 1 34.574 36.249 4.516 84.773 o
-7 15 2 93.845 87.173 5.717 38.333 o
-7 15 3 51.161 48.809 4.951 63.611 o
-7 15 4 3.753 2.439 4.053 186.052 o
-7 15 5 57.774 56.426 4.964 58.713 o
-7 15 6 107.874 107.744 6.373 31.439 o
-7 15 7 58.596 51.398 5.275 56.282 o
-7 15 8 0.370 1.828 4.171 189.408 o
-7 15 9 91.796 68.458 5.942 39.484 o
-7 15 10 55.545 50.736 6.383 47.227 o
-7 15 11 12.236 5.871 5.912 83.808 o
-7 16 1 0.897 -2.192 4.217 186.798 o
-7 16 2 60.308 59.224 5.468 52.422 o
-7 16 3 254.792 268.324 8.804 12.331 o
-7 16 4 54.238 53.860 5.458 55.671 o
-7 16 5 8.454 5.124 4.385 146.243 o
-7 16 6 174.395 167.287 8.221 18.334 o
-7 16 7 117.623 95.221 6.640 30.000 o
-7 16 8 28.006 25.227 5.744 70.703 o
-7 16 9 0.030 -1.413 5.427 114.710 o
-7 17 1 4.539 -2.677 5.188 118.577 o
-7 17 2 62.900 64.467 6.588 42.152 o
-7 17 3 98.402 83.747 7.210 31.068 o
-7 17 4 23.412 18.579 5.794 74.464 o
-7 17 5 5.239 3.207 5.161 116.403 o
-7 17 6 226.687 212.456 11.158 11.850 o
-7 17 7 47.720 57.575 7.324 40.892 o
-6 0 2 280.484 291.739 6.001 13.103 o
-6 0 4 400.654 402.937 8.652 7.840 o
-6 0 6 119.377 136.457 4.430 34.080 o
-6 0 8 1847.630 1821.260 21.982 0.748 o
-6 0 10 1708.810 1643.130 21.432 0.860 o
-6 0 12 1987.300 1949.130 26.520 0.640 o
-6 0 14 2699.040 2680.360 41.571 0.347 o
-6 0 16 253.286 246.213 12.256 9.984 o
-6 0 18 30.545 20.151 6.922 53.883 o
-6 1 1 3633.060 3483.470 27.866 0.236 o
-6 1 2 15.517 10.272 1.598 340.823 o
-6 1 3 155.053 158.285 3.205 29.653 o
-6 1 4 183.569 181.546 3.549 24.397 o
-6 1 5 203.683 208.235 3.504 21.427 o
-6 1 6 815.999 827.667 9.699 2.981 o
-6 1 7 1816.560 1750.500 15.877 0.821 o
-6 1 8 1838.030 1795.780 16.200 0.797 o
-6 1 9 350.200 355.450 5.477 10.352 o
-6 1 10 142.136 154.753 3.837 30.552 o
-6 1 11 0.002 -2.709 2.163 722.259 o
-6 1 12 34.099 25.317 2.833 134.177 o
-6 1 13 6.721 3.848 2.854 302.115 o
-6 1 14 1064.570 1085.680 16.132 1.813 o
-6 1 15 1.416 -1.749 3.380 283.565 o
-6 1 16 7.764 3.957 3.828 186.845 o
-6 1 17 177.753 147.278 7.757 19.508 o
-6 1 18 93.233 77.018 6.939 33.453 o
-6 2 1 277.068 283.900 4.341 14.339 o
-6 2 2 1835.220 1801.310 16.021 0.798 o
-6 2 3 451.242 473.564 5.958 7.246 o
-6 2 4 335.291 332.082 4.758 11.312 o
-6 2 5 297.645 310.393 4.588 12.919 o
-6 2 6 596.405 610.949 7.809 4.802 o
-6 2 7 1314.620 1248.630 11.492 1.452 o
-6 2 8 360.880 381.306 5.558 9.771 o
-6 2 9 1.092 -4.647 1.717 1015.290 o
-6 2 10 928.827 937.698 10.462 2.439 o
-6 2 11 2174.530 2119.950 19.700 0.588 o
-6 2 12 2137.930 2108.330 20.059 0.600 o
-6 2 13 210.164 206.384 5.979 18.315 o
-6 2 14 1346.140 1400.310 19.953 1.206 o
-6 2 15 145.585 153.679 6.426 24.362 o
-6 2 16 112.526 108.883 6.015 32.011 o
-6 2 17 31.423 24.439 4.671 89.447 o
-6 2 18 21.446 9.923 5.308 89.766 o
-6 3 1 38.043 43.673 2.069 127.175 o
-6 3 2 852.684 874.291 8.899 2.814 o
-6 3 3 128.692 122.196 2.843 38.095 o
-6 3 4 2383.580 2252.200 18.992 0.515 o
-6 3 5 73.969 82.250 2.473 65.573 o
-6 3 6 137.077 155.678 3.276 32.428 o
-6 3 7 223.261 235.733 4.131 18.482 o
-6 3 8 12.111 5.102 1.704 417.454 o
-6 3 9 743.398 768.290 9.062 3.418 o
-6 3 10 355.414 368.013 6.032 9.888 o
-6 3 11 1303.920 1334.880 13.977 1.378 o
-6 3 12 360.632 362.103 6.736 9.586 o
-6 3 13 93.604 88.163 4.413 45.019 o
-6 3 14 324.693 328.252 8.830 9.804 o
-6 3 15 44.554 44.350 4.448 75.406 o
-6 3 16 70.188 68.557 5.430 48.099 o
-6 3 17 95.376 80.383 5.679 38.904 o
-6 3 18 182.909 158.454 8.542 17.602 o
-6 4 1 7.944 1.788 1.619 589.730 o
-6 4 2 417.696 426.118 5.635 8.200 o
-6 4 3 510.331 514.804 6.399 6.184 o
-6 4 4 304.352 327.274 4.882 12.277 o
-6 4 5 433.099 461.518 5.936 7.603 o
-6 4 6 250.431 266.403 4.492 15.850 o
-6 4 7 581.757 587.953 7.256 5.063 o
-6 4 8 61.017 69.602 2.603 77.081 o
-6 4 9 55.730 55.180 2.703 86.399 o
-6 4 10 625.045 660.747 8.731 4.345 o
-6 4 11 1405.430 1433.670 15.227 1.211 o
-6 4 12 51.823 51.623 3.359 82.942 o
-6 4 13 4.081 -1.439 2.802 364.221 o
-6 4 14 295.483 285.268 7.667 11.698 o
-6 4 15 27.441 26.484 4.223 103.459 o
-6 4 16 0.979 -5.577 3.898 217.537 o
-6 4 17 286.728 272.068 10.310 10.376 o
-6 4 18 0.458 -1.855 5.448 113.264 o
-6 5 1 197.448 193.293 3.694 22.383 o
-6 5 2 454.033 487.420 6.327 7.045 o
-6 5 3 342.098 368.713 5.505 10.379 o
-6 5 4 615.674 615.157 7.148 4.713 o
-6 5 5 3144.630 3080.950 25.794 0.303 o
-6 5 6 86.737 87.013 2.883 55.855 o
-6 5 7 1964.980 1900.280 17.123 0.712 o
-6 5 8 1156.770 1193.670 12.232 1.687 o
-6 5 9 16.422 13.123 2.236 255.725 o
-6 5 10 238.871 253.258 5.302 16.143 o
-6 5 11 194.072 201.058 5.130 20.613 o
-6 5 12 790.545 812.371 12.296 2.947 o
-6 5 13 5.174 -1.362 3.051 303.916 o
-6 5 14 1.395 2.182 3.409 270.615 o
-6 5 15 10.743 11.782 3.948 157.277 o
-6 5 16 33.344 28.170 4.323 93.593 o
-6 5 17 21.043 22.939 4.992 92.165 o
-6 5 18 55.466 31.882 9.120 30.697 o
-6 6 1 154.144 166.789 3.618 28.498 o
-6 6 2 240.692 253.387 4.410 16.738 o
-6 6 3 52.519 57.722 2.447 91.347 o
-6 6 4 1263.140 1272.410 12.289 1.488 o
-6 6 5 347.759 368.962 5.601 10.205 o
-6 6 6 1005.280 1023.900 11.121 2.136 o
-6 6 7 104.579 108.296 3.427 43.786 o
-6 6 8 49.612 45.973 2.773 96.307 o
-6 6 9 488.368 523.299 7.755 6.160 o
-6 6 10 176.800 185.320 4.694 23.277 o
-6 6 11 160.677 149.148 4.699 26.749 o
-6 6 12 462.474 476.958 9.588 6.322 o
-6 6 13 185.151 198.165 7.036 18.660 o
-6 6 14 2.615 0.793 3.410 266.556 o
-6 6 15 41.573 35.870 4.529 79.221 o
-6 6 16 7.490 5.359 4.107 165.237 o
-6 6 17 89.296 72.650 6.830 34.930 o
-6 7 1 1.510 -3.274 1.669 1020.180 o
-6 7 2 300.567 315.966 4.964 12.551 o
-6 7 3 533.049 545.720 7.116 5.692 o
-6 7 4 1591.150 1554.270 14.042 1.028 o
-6 7 5 171.446 179.131 4.099 24.996 o
-6 7 6 38.362 33.753 2.491 126.719 o
-6 7 7 38.262 34.834 2.690 121.251 o
-6 7 8 0.920 1.126 2.185 638.632 o
-6 7 9 64.967 61.950 3.239 70.983 o
-6 7 10 2492.160 2468.730 22.645 0.455 o
-6 7 11 19.015 14.792 2.974 184.475 o
-6 7 12 201.924 198.355 6.360 18.577 o
-6 7 13 27.467 26.664 3.908 112.102 o
-6 7 14 0.652 1.824 3.723 234.535 o
-6 7 15 16.895 19.586 4.213 123.678 o
-6 7 16 23.289 21.864 4.668 98.882 o
-6 7 17 159.148 131.612 9.182 18.460 o
-6 8 1 20.605 21.245 2.132 213.735 o
-6 8 2 133.461 139.784 3.372 34.179 o
-6 8 3 341.758 338.681 5.401 10.808 o
-6 8 4 95.761 100.482 3.208 48.463 o
-6 8 5 104.227 107.964 3.324 44.327 o
-6 8 6 68.732 61.001 3.111 70.109 o
-6 8 7 179.836 179.715 4.507 23.534 o
-6 8 8 30.635 24.777 2.795 143.598 o
-6 8 9 17.194 11.464 2.639 222.990 o
-6 8 10 29.986 25.993 3.272 127.926 o
-6 8 11 443.103 448.776 9.167 6.806 o
-6 8 12 17.371 10.428 3.471 168.003 o
-6 8 13 128.755 130.360 6.016 28.420 o
-6 8 14 17.663 17.004 4.293 121.481 o
-6 8 15 60.607 49.920 5.182 56.701 o
-6 8 16 63.933 43.468 5.718 51.613 o
-6 8 17 0.008 7.910 14.297 16.423 o
-6 9 1 407.221 419.965 6.137 8.313 o
-6 9 2 50.052 41.903 2.522 102.046 o
-6 9 3 390.558 410.476 6.126 8.700 o
-6 9 4 0.000 -3.655 1.986 856.700 o
-6 9 5 54.554 54.825 3.019 83.722 o
-6 9 6 5.379 0.330 2.281 473.045 o
-6 9 7 164.211 162.417 4.401 26.167 o
-6 9 8 146.009 138.879 4.132 30.491 o
-6 9 9 80.435 68.136 4.168 54.047 o
-6 9 10 276.229 282.390 7.046 12.734 o
-6 9 11 220.226 229.688 7.199 15.803 o
-6 9 12 2.111 0.518 3.775 224.078 o
-6 9 13 69.763 64.613 5.153 50.978 o
-6 9 14 7.985 4.726 4.420 145.771 o
-6 9 15 69.278 56.508 5.506 49.617 o
-6 9 16 43.982 33.214 6.505 52.078 o
-6 10 1 4.185 -0.601 2.163 550.284 o
-6 10 2 334.795 352.052 5.963 10.598 o
-6 10 3 197.214 203.218 4.659 20.883 o
-6 10 4 20.530 13.314 2.460 213.704 o
-6 10 5 156.816 162.885 4.351 27.075 o
-6 10 6 153.583 157.314 4.529 27.441 o
-6 10 7 416.085 450.890 7.544 7.567 o
-6 10 8 129.315 120.524 4.559 33.360 o
-6 10 9 54.456 49.575 3.667 77.559 o
-6 10 10 334.099 341.177 8.197 9.772 o
-6 10 11 38.550 37.063 4.541 80.834 o
-6 10 12 123.380 110.961 5.941 30.585 o
-6 10 13 373.733 389.119 10.996 7.522 o
-6 10 14 10.030 14.247 4.602 123.925 o
-6 10 15 1.547 -6.265 4.878 138.867 o
-6 10 16 35.921 13.636 20.137 8.025 o
-6 11 1 8.879 7.135 2.433 327.713 o
-6 11 2 433.419 452.669 7.066 7.418 o
-6 11 3 2361.520 2436.030 22.300 0.488 o
-6 11 4 1108.110 1167.520 13.288 1.758 o
-6 11 5 16.604 14.114 2.729 212.446 o
-6 11 6 145.135 148.774 5.031 27.881 o
-6 11 7 5.794 0.354 2.747 350.619 o
-6 11 8 86.197 65.393 4.177 52.356 o
-6 11 9 497.889 530.642 10.553 5.517 o
-6 11 10 234.445 252.928 7.333 14.563 o
-6 11 11 3.114 -3.048 3.996 198.108 o
-6 11 12 5.791 -3.057 3.963 190.578 o
-6 11 13 26.665 23.170 4.779 91.970 o
-6 11 14 156.409 126.954 7.075 23.123 o
-6 11 15 106.637 95.114 8.509 24.904 o
-6 12 1 425.789 409.747 8.132 7.570 o
-6 12 2 164.948 165.128 5.830 23.321 o
-6 12 3 1403.020 1517.710 18.676 1.130 o
-6 12 4 92.690 96.228 4.657 42.931 o
-6 12 5 147.990 151.716 5.103 27.206 o
-6 12 6 333.577 374.614 8.213 9.428 o
-6 12 7 299.607 323.170 8.205 10.768 o
-6 12 8 22.904 20.916 3.539 137.436 o
-6 12 9 124.634 117.103 5.899 30.139 o
-6 12 10 21.147 16.300 3.834 133.857 o
-6 12 11 129.500 124.077 6.056 28.596 o
-6 12 12 0.268 -1.766 4.620 157.660 o
-6 12 13 131.811 108.890 7.093 26.163 o
-6 12 14 60.594 55.671 7.272 38.920 o
-6 13 1 33.691 35.118 3.765 102.159 o
-6 13 2 86.984 94.820 4.823 43.692 o
-6 13 3 187.724 189.687 6.540 19.488 o
-6 13 4 7.676 9.671 3.591 195.225 o
-6 13 5 315.524 319.828 7.605 10.738 o
-6 13 6 301.837 324.184 8.191 10.708 o
-6 13 7 28.637 23.803 3.708 118.477 o
-6 13 8 1.514 -2.174 3.350 287.682 o
-6 13 9 2.682 -0.166 3.957 203.658 o
-6 13 10 9.727 6.402 4.249 149.400 o
-6 13 11 8.158 4.817 4.121 163.224 o
-6 13 12 56.839 44.559 5.772 53.313 o
-6 13 13 72.612 52.446 7.875 33.671 o
-6 14 1 23.504 22.138 3.885 122.410 o
-6 14 2 1178.470 1249.560 17.685 1.499 o
-6 14 3 205.018 191.506 6.543 18.359 o
-6 14 4 52.290 49.918 4.521 67.936 o
-6 14 5 15.250 11.660 3.582 166.080 o
-6 14 6 130.462 139.913 6.222 27.097 o
-6 14 7 15.341 12.035 3.722 157.401 o
-6 14 8 323.210 332.447 8.585 9.913 o
-6 14 9 14.963 17.793 4.538 116.020 o
-6 14 10 14.263 5.768 4.614 123.439 o
-6 14 11 47.702 25.990 5.147 68.809 o
-6 14 12 0.279 2.941 6.096 89.469 o
-6 15 1 9.752 10.686 3.830 168.815 o
-6 15 2 59.887 63.187 4.894 57.109 o
-6 15 3 1358.680 1448.980 20.695 1.162 o
-6 15 4 510.979 569.535 12.068 4.980 o
-6 15 5 225.089 238.207 7.485 15.105 o
-6 15 6 59.826 63.519 5.070 55.423 o
-6 15 7 78.678 72.578 5.238 46.424 o
-6 15 8 18.372 17.750 4.293 119.773 o
-6 15 9 24.685 26.428 4.687 94.546 o
-6 15 10 105.293 100.224 7.189 29.248 o
-6 15 11 4.850 4.269 5.957 89.087 o
-6 16 1 75.651 72.208 5.498 45.559 o
-6 16 2 894.290 916.942 16.098 2.299 o
-6 16 3 58.973 59.922 5.607 51.524 o
-6 16 4 270.251 275.134 8.905 11.714 o
-6 16 5 164.243 180.518 7.556 19.662 o
-6 16 6 118.706 108.787 6.275 30.243 o
-6 16 7 60.703 56.073 5.487 52.657 o
-6 16 8 85.777 70.593 6.514 37.339 o
-6 16 9 348.527 370.441 12.939 7.215 o
-6 16 10 91.367 70.898 7.154 33.188 o
-6 17 1 21.996 14.543 4.961 96.164 o
-6 17 2 84.433 79.390 6.365 37.572 o
-6 17 3 225.839 237.110 9.151 13.433 o
-6 17 4 87.073 90.097 6.485 35.536 o
-6 17 5 170.961 141.104 7.957 19.767 o
-6 17 6 3.259 10.030 5.500 101.927 o
-6 17 7 364.480 352.481 12.167 7.436 o
-6 17 8 37.288 35.595 6.431 54.716 o
-6 18 1 64.820 57.046 6.554 42.794 o
-6 18 2 811.963 864.975 21.305 2.233 o
-6 18 3 144.554 137.370 9.195 19.075 o
-6 18 4 570.586 578.205 16.075 3.946 o
-6 18 5 28.088 93.532 57.172 1.025 o
-5 0 2 7363.540 7182.540 80.965 0.057 o
-5 0 4 1039.920 1001.610 13.644 2.009 o
-5 0 6 185.936 194.738 4.726 22.030 o
-5 0 8 1833.960 1709.900 20.708 0.788 o
-5 0 10 8.190 4.847 2.787 293.640 o
-5 0 12 41.166 38.084 4.254 83.409 o
-5 0 14 127.209 121.338 7.415 25.098 o
-5 0 16 218.669 224.352 11.325 11.748 o
-5 0 18 590.847 596.216 22.283 3.003 o
-5 1 1 5.678 2.238 1.418 768.901 o
-5 1 2 69.756 72.617 2.053 73.974 o
-5 1 3 116.887 126.900 2.614 40.837 o
-5 1 4 1597.410 1478.650 13.146 1.058 o
-5 1 5 189.036 203.607 3.743 22.613 o
-5 1 6 184.150 196.998 3.293 23.878 o
-5 1 7 59.299 57.827 2.280 86.538 o
-5 1 8 1768.350 1684.410 14.804 0.870 o
-5 1 9 177.719 181.444 4.008 24.376 o
-5 1 10 315.768 336.867 5.658 11.443 o
-5 1 11 23.262 16.775 2.387 197.383 o
-5 1 12 115.258 108.503 3.905 39.354 o
-5 1 13 205.218 206.543 5.807 18.818 o
-5 1 14 100.579 99.116 5.074 38.792 o
-5 1 15 10.385 4.343 3.863 174.591 o
-5 1 16 1.367 1.463 3.803 222.445 o
-5 1 17 51.823 34.483 4.872 67.986 o
-5 1 18 77.226 56.310 5.947 44.154 o
-5 2 1 1919.160 1807.420 15.167 0.762 o
-5 2 2 7106.400 6985.660 55.936 0.065 o
-5 2 3 1426.520 1336.170 11.954 1.277 o
-5 2 4 0.000 0.529 1.461 1517.280 o
-5 2 5 1.783 -0.616 1.431 1266.050 o
-5 2 6 1064.500 1042.930 9.413 2.039 o
-5 2 7 413.300 438.547 5.837 8.123 o
-5 2 8 619.872 678.375 8.030 4.388 o
-5 2 9 15.750 13.139 1.925 289.456 o
-5 2 10 98.012 94.347 3.276 48.420 o
-5 2 11 184.116 190.455 4.767 22.305 o
-5 2 12 82.999 87.254 3.755 52.265 o
-5 2 13 478.358 525.585 9.316 5.962 o
-5 2 14 26.575 19.323 3.703 125.824 o
-5 2 15 3.962 -1.723 3.464 252.446 o
-5 2 16 0.240 0.979 3.815 228.180 o
-5 2 17 196.243 188.215 8.019 16.943 o
-5 2 18 33.389 20.416 5.088 80.790 o
-5 3 1 1080.920 1005.750 9.524 2.041 o
-5 3 2 197.314 211.700 3.350 21.958 o
-5 3 3 107.706 110.294 2.589 45.599 o
-5 3 4 514.724 537.036 6.021 6.068 o
-5 3 5 11.379 13.099 1.639 373.093 o
-5 3 6 258.493 283.674 4.270 15.197 o
-5 3 7 395.616 418.610 5.607 8.667 o
-5 3 8 181.239 180.681 3.741 24.427 o
-5 3 9 2332.250 2252.970 19.278 0.527 o
-5 3 10 2.522 -1.658 1.990 697.978 o
-5 3 11 643.647 663.590 8.835 4.212 o
-5 3 12 319.699 318.472 6.270 11.312 o
-5 3 13 725.282 786.667 12.156 3.240 o
-5 3 14 567.698 592.546 11.502 4.599 o
-5 3 15 38.520 32.603 4.137 90.321 o
-5 3 16 33.645 21.890 4.418 94.284 o
-5 3 17 15.239 7.000 4.258 136.318 o
-5 3 18 1.426 0.910 5.757 99.985 o
-5 4 1 1103.960 1077.910 10.047 1.916 o
-5 4 2 384.549 386.406 5.038 9.350 o
-5 4 3 530.477 519.724 6.067 5.987 o
-5 4 4 780.832 791.893 7.761 3.282 o
-5 4 5 101.299 91.413 2.616 50.629 o
-5 4 6 1482.350 1441.880 13.174 1.164 o
-5 4 7 7.796 0.988 1.510 650.730 o
-5 4 8 4.549 -1.867 1.464 904.994 o
-5 4 9 345.205 383.055 5.946 9.979 o
-5 4 10 2031.210 2017.910 17.856 0.661 o
-5 4 11 2444.180 2428.290 21.490 0.473 o
-5 4 12 1.189 -1.903 2.442 529.953 o
-5 4 13 325.692 357.108 8.153 9.802 o
-5 4 14 166.036 154.977 6.398 22.578 o
-5 4 15 36.473 24.732 4.059 98.120 o
-5 4 16 10.986 3.812 4.012 163.634 o
-5 4 17 23.989 20.103 4.733 97.328 o
-5 4 18 504.769 492.957 15.090 4.711 o
-5 5 1 2131.880 2058.970 16.783 0.623 o
-5 5 2 1315.880 1265.010 11.400 1.442 o
-5 5 3 1.393 -0.259 1.623 1083.110 o
-5 5 4 1156.210 1131.490 10.855 1.764 o
-5 5 5 2412.910 2351.870 20.044 0.493 o
-5 5 6 29.530 21.418 1.889 185.361 o
-5 5 7 176.102 180.194 3.771 24.935 o
-5 5 8 240.573 253.661 4.673 16.542 o
-5 5 9 16.495 13.825 2.237 252.712 o
-5 5 10 190.709 181.619 4.454 22.549 o
-5 5 11 79.048 76.388 3.587 57.051 o
-5 5 12 230.848 223.404 5.956 16.718 o
-5 5 13 179.164 185.870 6.259 20.628 o
-5 5 14 3.332 1.095 3.541 243.191 o
-5 5 15 5.566 1.054 3.797 204.164 o
-5 5 16 7.293 1.234 3.934 185.146 o
-5 5 17 4.399 0.325 4.545 151.881 o
-5 6 1 0.166 -1.846 1.470 1523.650 o
-5 6 2 218.300 220.742 3.752 19.630 o
-5 6 3 45.829 47.263 2.150 109.887 o
-5 6 4 169.368 160.157 3.442 27.291 o
-5 6 5 1392.870 1361.080 12.818 1.288 o
-5 6 6 27.830 27.023 2.095 173.559 o
-5 6 7 55.202 53.054 2.402 91.540 o
-5 6 8 0.382 -1.132 1.795 1007.450 o
-5 6 9 554.284 579.417 7.752 5.265 o
-5 6 10 167.994 173.933 4.476 25.021 o
-5 6 11 1474.390 1554.860 16.652 1.086 o
-5 6 12 482.787 529.069 9.587 5.849 o
-5 6 13 55.817 49.970 4.386 67.585 o
-5 6 14 102.587 97.574 5.456 36.845 o
-5 6 15 30.801 27.329 4.376 95.383 o
-5 6 16 3.392 -2.578 4.051 192.039 o
-5 6 17 202.546 168.384 8.898 15.924 o
-5 7 1 6.257 1.738 1.591 671.442 o
-5 7 2 134.389 139.361 3.134 34.592 o
-5 7 3 34.904 31.920 2.043 147.407 o
-5 7 4 6.939 4.470 1.766 532.459 o
-5 7 5 815.671 832.514 9.479 2.985 o
-5 7 6 718.967 720.937 8.501 3.677 o
-5 7 7 189.150 195.955 4.202 22.390 o
-5 7 8 0.340 -5.289 1.918 889.697 o
-5 7 9 735.990 752.662 9.532 3.455 o
-5 7 10 975.984 1013.620 11.959 2.183 o
-5 7 11 1989.880 1993.110 21.614 0.661 o
-5 7 12 15.185 6.013 2.981 220.101 o
-5 7 13 171.073 170.740 6.381 21.584 o
-5 7 14 0.007 -1.325 3.669 250.959 o
-5 7 15 62.467 57.457 5.554 51.237 o
-5 7 16 120.317 85.382 6.066 32.406 o
-5 7 17 1.801 -0.402 5.693 102.279 o
-5 8 1 201.110 195.316 3.807 21.863 o
-5 8 2 629.719 633.788 7.552 4.513 o
-5 8 3 40.373 35.117 2.225 127.646 o
-5 8 4 104.148 105.236 3.181 45.287 o
-5 8 5 1.001 -2.097 1.843 902.144 o
-5 8 6 1117.570 1140.590 11.728 1.801 o
-5 8 7 26.820 21.311 2.252 180.865 o
-5 8 8 248.041 274.399 5.584 15.001 o
-5 8 9 110.942 106.519 3.647 41.537 o
-5 8 10 1385.060 1403.980 16.424 1.226 o
-5 8 11 0.764 0.060 2.807 414.421 o
-5 8 12 164.419 156.415 5.964 23.497 o
-5 8 13 18.697 13.693 3.563 154.665 o
-5 8 14 88.499 82.053 5.578 40.722 o
-5 8 15 181.048 157.852 7.233 19.864 o
-5 8 16 274.981 266.490 11.351 9.989 o
-5 9 1 93.315 86.766 3.059 52.397 o
-5 9 2 492.643 496.121 6.693 6.444 o
-5 9 3 670.261 677.588 8.163 4.074 o
-5 9 4 166.013 175.183 4.187 25.639 o
-5 9 5 5386.320 5301.720 40.576 0.111 o
-5 9 6 368.284 376.314 6.153 9.473 o
-5 9 7 34.344 25.646 2.542 142.116 o
-5 9 8 196.367 197.453 4.690 21.132 o
-5 9 9 31.118 21.136 2.873 144.015 o
-5 9 10 543.748 583.926 10.116 5.002 o
-5 9 11 2117.890 2111.260 25.796 0.579 o
-5 9 12 4.562 0.735 3.260 273.574 o
-5 9 13 26.298 20.840 3.947 116.902 o
-5 9 14 14.925 7.472 3.957 151.580 o
-5 9 15 158.834 144.489 7.572 21.206 o
-5 9 16 23.244 13.486 5.810 75.842 o
-5 10 1 9.890 7.775 2.169 352.930 o
-5 10 2 829.113 839.521 9.787 2.911 o
-5 10 3 1159.930 1173.130 12.243 1.697 o
-5 10 4 15.622 12.834 2.374 250.254 o
-5 10 5 221.279 233.831 5.021 17.864 o
-5 10 6 113.814 122.899 3.970 37.892 o
-5 10 7 282.987 281.346 5.655 13.410 o
-5 10 8 967.166 984.682 12.379 2.220 o
-5 10 9 9.666 9.211 2.918 249.168 o
-5 10 10 1289.460 1341.750 17.894 1.322 o
-5 10 11 121.353 109.520 5.190 33.532 o
-5 10 12 33.668 29.895 4.336 92.131 o
-5 10 13 162.188 157.731 6.663 22.262 o
-5 10 14 90.794 69.259 5.107 44.409 o
-5 10 15 0.185 0.173 4.736 150.032 o
-5 11 1 357.963 350.511 5.869 10.088 o
-5 11 2 407.160 413.805 6.461 8.284 o
-5 11 3 5294.860 5334.680 40.222 0.113 o
-5 11 4 53.000 46.370 3.005 89.176 o
-5 11 5 39.957 39.082 2.896 110.700 o
-5 11 6 250.153 268.670 6.140 14.610 o
-5 11 7 246.689 271.118 6.426 14.478 o
-5 11 8 3.042 0.490 2.777 381.431 o
-5 11 9 489.260 518.414 10.072 5.743 o
-5 11 10 491.064 532.837 10.148 5.645 o
-5 11 11 119.037 113.700 5.539 32.368 o
-5 11 12 24.912 25.496 4.466 100.501 o
-5 11 13 9.039 5.621 4.049 164.228 o
-5 11 14 3.866 2.303 4.288 167.796 o
-5 11 15 18.436 10.797 5.631 84.004 o
-5 12 1 449.702 494.841 8.191 6.676 o
-5 12 2 643.454 678.320 9.762 4.083 o
-5 12 3 277.647 288.879 6.454 12.967 o
-5 12 4 99.613 91.765 4.216 43.902 o
-5 12 5 126.281 130.054 4.615 32.909 o
-5 12 6 143.848 146.653 5.385 27.328 o
-5 12 7 9.653 1.502 3.022 264.118 o
-5 12 8 493.328 517.702 10.072 5.708 o
-5 12 9 14.318 11.251 3.409 180.471 o
-5 12 10 26.794 23.032 3.886 116.399 o
-5 12 11 139.523 143.121 6.055 26.369 o
-5 12 12 56.980 59.051 5.048 57.648 o
-5 12 13 226.028 218.737 8.351 14.569 o
-5 12 14 18.561 19.402 5.397 86.017 o
-5 13 1 361.176 359.589 7.717 9.229 o
-5 13 2 123.854 138.368 5.051 31.358 o
-5 13 3 359.036 401.234 8.279 8.666 o
-5 13 4 197.935 200.458 6.240 18.915 o
-5 13 5 1.912 -0.541 3.215 307.196 o
-5 13 6 58.693 49.039 4.203 68.370 o
-5 13 7 16.489 13.028 3.521 163.929 o
-5 13 8 576.986 628.330 12.291 4.320 o
-5 13 9 53.809 49.232 4.501 67.524 o
-5 13 10 3.779 -0.533 3.677 227.757 o
-5 13 11 16.302 12.038 4.680 113.111 o
-5 13 12 0.527 3.955 4.505 159.630 o
-5 13 13 598.139 594.650 16.273 3.752 o
-5 14 1 165.960 161.490 5.871 23.315 o
-5 14 2 242.329 253.644 6.843 14.667 o
-5 14 3 492.377 529.556 10.218 5.635 o
-5 14 4 65.927 59.880 4.521 58.747 o
-5 14 5 11.755 1.845 3.363 214.044 o
-5 14 6 41.639 40.209 4.422 79.352 o
-5 14 7 11.423 4.050 3.655 186.577 o
-5 14 8 39.754 38.012 4.565 79.158 o
-5 14 9 21.733 15.183 4.412 112.565 o
-5 14 10 28.083 28.502 4.805 87.662 o
-5 14 11 69.027 68.957 5.716 46.273 o
-5 14 12 106.379 87.883 7.681 28.056 o
-5 15 1 1.071 -4.483 3.448 275.542 o
-5 15 2 12.855 13.063 3.916 151.969 o
-5 15 3 13.905 12.037 4.045 144.087 o
-5 15 4 85.085 95.493 5.582 39.982 o
-5 15 5 114.673 104.470 5.597 33.564 o
-5 15 6 1.749 -0.697 3.881 215.605 o
-5 15 7 2.999 9.216 4.234 164.047 o
-5 15 8 95.889 84.000 5.789 37.887 o
-5 15 9 9.499 8.074 4.363 141.891 o
-5 15 10 30.931 39.175 5.686 66.337 o
-5 15 11 53.169 47.749 6.877 44.167 o
-5 16 1 34.936 30.990 4.469 87.659 o
-5 16 2 51.449 48.295 4.730 66.268 o
-5 16 3 279.685 298.322 8.777 11.240 o
-5 16 4 1.240 -3.568 3.931 212.697 o
-5 16 5 0.498 5.024 4.276 174.781 o
-5 16 6 2.882 -0.677 4.288 174.266 o
-5 16 7 12.717 12.344 4.679 118.096 o
-5 16 8 19.904 19.003 4.916 97.244 o
-5 16 9 181.623 171.455 8.733 17.049 o
-5 16 10 566.761 542.583 16.516 3.983 o
-5 17 1 70.350 61.604 5.476 48.743 o
-5 17 2 0.386 1.462 4.382 172.484 o
-5 17 3 102.044 84.974 6.607 32.999 o
-5 17 4 33.151 32.722 5.319 72.649 o
-5 17 5 1.694 1.099 5.014 130.363 o
-5 17 6 106.625 93.840 7.391 28.734 o
-5 17 7 39.020 29.108 6.042 60.006 o
-5 17 8 132.350 122.167 8.365 22.171 o
-5 18 1 0.994 -1.882 5.356 116.401 o
-5 18 2 10.021 5.561 5.702 91.243 o
-5 18 3 6.798 6.448 5.989 85.769 o
-5 18 4 1.661 0.137 5.483 110.213 o
-5 18 5 15.733 5.772 6.162 75.785 o
-5 18 6 69.954 109.542 33.925 2.815 o
-4 0 4 3409.340 3355.010 36.381 0.249 o
-4 0 6 2018.220 1952.320 21.689 0.658 o
-4 0 8 4878.690 4660.830 51.258 0.129 o
-4 0 10 25.056 19.388 3.108 151.922 o
-4 0 12 3.031 -0.440 3.176 303.187 o
-4 0 14 17.883 19.851 4.623 107.760 o
-4 0 16 784.199 820.854 20.397 2.399 o
-4 0 18 1730.700 1742.240 48.708 0.562 o
-4 1 1 75.797 82.035 1.954 67.595 o
-4 1 2 40018.900 39776.900 1170.090 0.001 o
-4 1 3 4448.430 4317.310 34.384 0.160 o
-4 1 4 36.232 26.311 1.621 162.446 o
-4 1 5 6880.150 6733.080 48.566 0.070 o
-4 1 6 528.003 559.029 6.221 5.793 o
-4 1 7 1997.800 1952.910 15.748 0.695 o
-4 1 8 2388.900 2218.620 18.514 0.519 o
-4 1 9 207.183 210.560 4.246 20.326 o
-4 1 10 34.169 28.292 2.219 148.982 o
-4 1 11 2943.600 2867.980 23.063 0.345 o
-4 1 12 35.435 26.231 2.602 137.244 o
-4 1 13 10.368 3.078 2.662 299.370 o
-4 1 14 12.314 12.044 3.230 199.344 o
-4 1 15 3.573 1.574 3.275 275.828 o
-4 1 16 1.756 0.517 3.911 211.206 o
-4 1 17 494.688 503.845 12.717 5.223 o
-4 1 18 931.447 976.532 22.320 1.870 o
-4 2 1 488.759 480.005 5.079 6.839 o
-4 2 2 13615.800 13558.600 101.180 0.018 o
-4 2 3 1425.670 1329.010 10.667 1.296 o
-4 2 4 3981.140 3818.870 28.642 0.200 o
-4 2 5 1982.900 1935.240 15.259 0.707 o
-4 2 6 894.982 915.885 8.716 2.626 o
-4 2 7 1118.380 1102.460 10.648 1.855 o
-4 2 8 87.066 90.825 2.883 54.931 o
-4 2 9 281.627 309.710 4.879 13.370 o
-4 2 10 322.099 343.497 5.448 11.258 o
-4 2 11 20.886 11.897 2.196 233.776 o
-4 2 12 24.205 17.590 2.490 186.402 o
-4 2 13 6.458 5.312 2.716 319.279 o
-4 2 14 4.898 0.225 3.257 273.304 o
-4 2 15 270.165 275.815 8.038 12.335 o
-4 2 16 791.051 818.739 16.213 2.675 o
-4 2 17 50.589 47.020 5.151 61.953 o
-4 2 18 823.193 822.636 19.536 2.367 o
-4 3 1 5987.460 5827.390 44.008 0.091 o
-4 3 2 2011.680 1939.770 15.980 0.692 o
-4 3 3 3791.310 3676.800 27.894 0.217 o
-4 3 4 58.847 61.694 2.120 86.718 o
-4 3 5 2758.320 2677.540 20.336 0.392 o
-4 3 6 1331.170 1297.580 11.566 1.404 o
-4 3 7 218.226 245.788 4.152 18.465 o
-4 3 8 618.452 645.252 7.381 4.566 o
-4 3 9 2733.370 2647.940 20.785 0.398 o
-4 3 10 374.560 406.641 6.087 9.055 o
-4 3 11 203.217 197.402 4.660 20.649 o
-4 3 12 628.403 651.246 8.946 4.332 o
-4 3 13 79.926 89.570 4.462 48.551 o
-4 3 14 0.849 -1.219 3.085 344.324 o
-4 3 15 1.525 -2.475 3.344 288.433 o
-4 3 16 79.476 65.560 5.233 47.227 o
-4 3 17 151.077 144.552 7.003 22.996 o
-4 3 18 13.233 11.839 5.595 88.648 o
-4 4 1 31.603 31.850 1.782 163.787 o
-4 4 2 1790.260 1680.020 13.822 0.866 o
-4 4 3 2200.540 2124.480 16.651 0.591 o
-4 4 4 4250.500 4157.530 32.192 0.174 o
-4 4 5 0.388 -1.283 1.550 1332.100 o
-4 4 6 917.421 917.485 9.099 2.546 o
-4 4 7 24.590 16.400 1.696 229.517 o
-4 4 8 118.890 126.076 3.183 38.916 o
-4 4 9 2.618 0.592 1.759 821.808 o
-4 4 10 1686.000 1658.870 15.179 0.922 o
-4 4 11 4.931 -2.230 2.154 530.920 o
-4 4 12 89.726 81.490 3.780 50.753 o
-4 4 13 29.320 23.378 3.385 127.943 o
-4 4 14 114.489 111.735 5.298 34.102 o
-4 4 15 143.455 142.377 6.265 25.489 o
-4 4 16 10.828 13.085 3.977 153.700 o
-4 4 17 1.557 3.126 4.410 164.528 o
-4 5 1 4.462 -0.522 1.466 910.719 o
-4 5 2 28.607 31.365 1.826 172.926 o
-4 5 3 586.190 587.225 6.446 5.115 o
-4 5 4 348.941 365.208 5.168 10.368 o
-4 5 5 1295.440 1279.400 11.441 1.458 o
-4 5 6 925.497 956.615 9.623 2.453 o
-4 5 7 32.693 29.714 1.990 157.727 o
-4 5 8 41.457 38.729 2.216 122.533 o
-4 5 9 3094.670 2995.700 23.465 0.317 o
-4 5 10 231.995 233.942 4.775 17.464 o
-4 5 11 39.751 36.507 2.720 116.742 o
-4 5 12 865.831 945.758 13.019 2.485 o
-4 5 13 203.594 216.707 6.245 18.079 o
-4 5 14 2.231 -0.999 3.100 325.333 o
-4 5 15 23.131 19.603 3.926 123.711 o
-4 5 16 209.811 194.304 7.092 17.310 o
-4 5 17 593.835 587.496 14.680 4.009 o
-4 6 1 2435.260 2340.310 17.971 0.495 o
-4 6 2 327.305 322.433 4.507 11.782 o
-4 6 3 288.277 317.904 4.617 13.106 o
-4 6 4 4.874 0.339 1.586 789.216 o
-4 6 5 2.111 5.291 1.641 775.508 o
-4 6 6 0.186 -0.175 1.518 1426.410 o
-4 6 7 697.786 715.440 7.934 3.837 o
-4 6 8 76.644 79.444 2.784 62.896 o
-4 6 9 86.850 90.208 3.137 53.805 o
-4 6 10 1079.060 1110.320 11.396 1.900 o
-4 6 11 90.356 83.752 3.362 52.474 o
-4 6 12 77.778 78.410 4.004 54.257 o
-4 6 13 44.776 42.446 4.021 82.618 o
-4 6 14 131.319 128.445 5.825 28.771 o
-4 6 15 325.690 337.186 9.143 9.535 o
-4 6 16 54.066 47.505 5.317 58.457 o
-4 6 17 42.898 33.325 5.864 59.760 o
-4 7 1 56.170 47.304 2.122 96.935 o
-4 7 2 56.928 55.097 2.181 91.222 o
-4 7 3 3.563 -0.557 1.574 907.592 o
-4 7 4 2336.960 2238.780 18.116 0.531 o
-4 7 5 469.286 494.143 6.279 6.810 o
-4 7 6 1170.430 1141.200 10.899 1.733 o
-4 7 7 1.354 0.927 1.761 904.890 o
-4 7 8 90.699 93.138 2.992 52.514 o
-4 7 9 220.724 230.035 4.857 18.166 o
-4 7 10 3429.530 3392.410 26.637 0.258 o
-4 7 11 472.058 503.999 8.635 6.275 o
-4 7 12 543.572 573.246 10.207 5.030 o
-4 7 13 70.478 59.276 4.019 61.386 o
-4 7 14 4.890 -0.897 3.253 274.877 o
-4 7 15 82.768 71.951 5.214 45.530 o
-4 7 16 35.724 27.772 4.900 79.949 o
-4 7 17 1.017 -3.180 5.304 118.653 o
-4 8 1 980.584 952.796 9.521 2.321 o
-4 8 2 11.369 8.173 1.749 395.956 o
-4 8 3 553.453 556.159 6.835 5.489 o
-4 8 4 57.673 57.146 2.531 85.701 o
-4 8 5 453.703 475.335 6.387 7.119 o
-4 8 6 3.881 0.071 1.787 740.406 o
-4 8 7 234.816 250.994 4.613 16.966 o
-4 8 8 59.086 54.013 2.826 82.525 o
-4 8 9 140.347 143.012 4.026 31.263 o
-4 8 10 2536.160 2594.530 23.647 0.431 o
-4 8 11 0.126 -0.766 2.732 450.201 o
-4 8 12 10.339 6.387 3.009 244.231 o
-4 8 13 3.558 1.619 3.192 288.388 o
-4 8 14 0.257 1.911 3.534 261.695 o
-4 8 15 38.093 38.880 4.849 75.298 o
-4 8 16 171.348 160.910 8.614 18.026 o
-4 9 1 497.454 514.982 6.719 6.277 o
-4 9 2 183.008 189.388 4.074 23.397 o
-4 9 3 1227.150 1223.620 11.792 1.575 o
-4 9 4 3.763 -2.138 1.871 701.686 o
-4 9 5 13.788 7.164 2.106 318.684 o
-4 9 6 16.542 10.259 2.158 272.772 o
-4 9 7 47.510 39.405 2.741 103.231 o
-4 9 8 1255.590 1315.210 12.874 1.462 o
-4 9 9 300.462 326.159 6.054 11.863 o
-4 9 10 141.162 147.472 4.849 28.887 o
-4 9 11 84.846 82.392 4.380 48.640 o
-4 9 12 1.629 -2.199 3.021 348.564 o
-4 9 13 482.036 538.238 10.607 5.613 o
-4 9 14 0.014 -0.411 3.593 261.690 o
-4 9 15 4.211 5.472 4.245 165.165 o
-4 9 16 29.375 23.901 6.212 62.974 o
-4 10 1 2695.950 2622.100 20.992 0.406 o
-4 10 2 231.802 248.345 4.823 17.034 o
-4 10 3 310.629 326.046 5.493 11.827 o
-4 10 4 174.678 179.831 4.236 24.427 o
-4 10 5 1939.270 1927.700 17.588 0.715 o
-4 10 6 199.639 213.040 4.641 20.357 o
-4 10 7 105.090 94.663 3.369 45.791 o
-4 10 8 10.647 -0.205 2.486 340.330 o
-4 10 9 65.015 64.633 3.737 65.401 o
-4 10 10 4.641 0.395 2.934 327.998 o
-4 10 11 4.044 -1.849 3.296 275.180 o
-4 10 12 141.107 141.633 5.767 26.997 o
-4 10 13 0.223 6.380 3.505 250.799 o
-4 10 14 14.700 16.735 4.236 129.047 o
-4 10 15 64.768 50.606 6.104 47.009 o
-4 11 1 285.700 297.041 5.525 13.104 o
-4 11 2 24.299 20.800 2.725 169.064 o
-4 11 3 406.550 421.861 6.781 8.142 o
-4 11 4 117.366 112.816 3.678 39.193 o
-4 11 5 10.707 4.958 2.446 317.535 o
-4 11 6 399.621 421.676 6.830 8.247 o
-4 11 7 1611.990 1641.380 17.713 0.951 o
-4 11 8 245.054 255.061 6.208 15.063 o
-4 11 9 32.676 27.884 3.473 115.866 o
-4 11 10 0.274 0.414 3.127 339.847 o
-4 11 11 109.330 107.778 5.329 35.210 o
-4 11 12 23.908 15.739 3.905 126.476 o
-4 11 13 373.644 366.374 8.809 8.517 o
-4 11 14 213.119 188.185 8.320 15.768 o
-4 11 15 49.796 55.325 6.457 47.542 o
-4 12 1 61.493 58.169 3.252 74.403 o
-4 12 2 1069.710 1130.520 12.850 1.862 o
-4 12 3 47.756 46.705 3.248 90.490 o
-4 12 4 700.860 728.669 10.193 3.621 o
-4 12 5 573.036 609.700 9.686 4.753 o
-4 12 6 288.521 307.527 6.686 12.168 o
-4 12 7 120.413 125.097 4.770 33.802 o
-4 12 8 0.050 -5.717 2.870 409.291 o
-4 12 9 112.722 109.045 4.815 36.453 o
-4 12 10 149.323 159.446 5.871 24.957 o
-4 12 11 1.324 -1.095 3.640 246.530 o
-4 12 12 290.257 308.983 8.816 10.814 o
-4 12 13 597.430 610.963 12.549 4.217 o
-4 12 14 156.872 135.147 7.773 21.266 o
-4 13 1 27.578 23.887 3.370 131.264 o
-4 13 2 11.789 11.049 3.283 199.660 o
-4 13 3 129.644 127.348 4.827 31.973 o
-4 13 4 20.158 9.655 3.278 171.609 o
-4 13 5 56.710 53.329 3.966 71.051 o
-4 13 6 58.206 57.823 4.164 66.612 o
-4 13 7 44.877 38.727 3.903 86.071 o
-4 13 8 137.594 123.837 5.508 29.165 o
-4 13 9 74.810 73.250 4.880 49.974 o
-4 13 10 22.919 18.366 3.867 127.327 o
-4 13 11 74.784 72.955 5.454 45.991 o
-4 13 12 11.048 14.690 4.557 123.775 o
-4 13 13 24.548 24.226 5.739 73.075 o
-4 14 1 6.086 5.550 3.399 230.375 o
-4 14 2 157.877 162.978 6.079 23.560 o
-4 14 3 6.254 -2.755 3.385 247.539 o
-4 14 4 10.448 5.256 3.537 197.243 o
-4 14 5 1.033 -0.194 3.497 268.446 o
-4 14 6 0.043 -6.359 3.247 320.087 o
-4 14 7 110.247 111.809 5.540 33.902 o
-4 14 8 3.191 4.633 3.829 203.699 o
-4 14 9 0.001 6.201 4.059 192.426 o
-4 14 10 0.796 -4.707 4.111 196.771 o
-4 14 11 148.951 149.926 7.206 22.510 o
-4 14 12 304.291 272.015 10.828 9.686 o
-4 15 1 36.692 30.145 4.453 86.800 o
-4 15 2 0.427 -1.323 3.591 259.036 o
-4 15 3 97.425 89.270 5.252 39.667 o
-4 15 4 53.085 56.856 4.618 64.513 o
-4 15 5 310.612 328.291 8.432 10.319 o
-4 15 6 66.662 69.115 5.061 51.999 o
-4 15 7 67.881 72.718 5.530 47.427 o
-4 15 8 30.691 30.894 4.852 83.524 o
-4 15 9 0.023 2.300 4.321 177.126 o
-4 15 10 26.755 21.268 5.258 81.976 o
-4 15 11 284.841 303.359 12.015 9.052 o
-4 16 1 781.184 864.099 15.220 2.706 o
-4 16 2 516.344 535.204 11.315 5.204 o
-4 16 3 578.986 634.501 13.033 4.190 o
-4 16 4 27.035 19.038 4.361 104.694 o
-4 16 5 149.040 148.018 6.991 23.047 o
-4 16 6 2.446 -0.337 4.310 173.952 o
-4 16 7 6.043 6.531 4.630 136.739 o
-4 16 8 13.568 16.270 4.812 109.360 o
-4 16 9 40.907 38.226 6.353 53.892 o
-4 16 10 1.296 5.673 6.202 84.685 o
-4 17 1 6.148 3.957 4.738 133.551 o
-4 17 2 120.546 118.207 6.895 27.447 o
-4 17 3 8.074 8.966 4.859 120.489 o
-4 17 4 100.119 95.872 6.361 33.505 o
-4 17 5 145.116 139.087 7.436 22.735 o
-4 17 6 14.026 17.901 5.149 97.319 o
-4 17 7 11.233 14.109 5.751 85.397 o
-4 17 8 61.152 45.391 6.784 43.299 o
-4 18 1 235.010 225.786 9.612 12.878 o
-4 18 2 1025.570 1064.870 20.570 1.736 o
-4 18 3 163.856 150.716 8.300 19.278 o
-4 18 4 2.535 -3.524 5.208 120.663 o
-4 18 5 74.863 60.437 7.111 36.890 o
-4 18 6 242.807 250.340 11.036 11.094 o
-3 0 2 3424.190 3323.340 40.346 0.244 o
-3 0 4 765.411 759.896 8.868 3.354 o
-3 0 6 755.497 796.966 10.954 3.188 o
-3 0 8 823.456 840.986 11.832 2.820 o
-3 0 10 144.072 141.452 5.061 28.391 o
-3 0 12 882.527 906.682 14.636 2.413 o
-3 0 14 0.002 -2.195 4.279 184.527 o
-3 0 16 536.629 608.184 15.633 4.107 o
-3 0 18 422.366 375.122 19.423 4.567 o
-3 1 1 974.570 946.242 7.960 2.389 o
-3 1 2 497.995 508.343 4.835 6.576 o
-3 1 3 4.900 3.852 1.100 937.662 o
-3 1 4 292.772 297.292 3.522 13.803 o
-3 1 5 205.995 216.286 3.269 21.131 o
-3 1 6 69.478 70.866 2.237 73.509 o
-3 1 7 131.341 135.174 2.834 36.231 o
-3 1 8 430.301 471.509 6.110 7.534 o
-3 1 9 210.035 218.861 3.888 20.166 o
-3 1 10 106.922 102.536 2.998 45.565 o
-3 1 11 241.085 244.269 4.710 16.734 o
-3 1 12 1.199 -2.480 2.146 672.820 o
-3 1 13 0.011 -3.504 2.624 490.426 o
-3 1 14 5.801 1.031 3.164 276.435 o
-3 1 15 66.326 63.160 4.455 58.469 o
-3 1 16 54.603 50.167 4.415 67.858 o
-3 1 17 140.615 134.397 6.340 25.997 o
-3 1 18 92.329 112.140 17.643 9.088 o
-3 2 1 37336.400 36876.400 1153.320 0.001 o
-3 2 2 1113.980 1095.210 9.029 1.903 o
-3 2 3 4140.730 4036.910 29.345 0.184 o
-3 2 4 257.441 253.611 3.326 16.525 o
-3 2 5 6502.140 6384.520 45.798 0.078 o
-3 2 6 1129.920 1101.670 9.370 1.862 o
-3 2 7 2684.420 2580.590 19.125 0.415 o
-3 2 8 149.662 160.505 3.172 30.319 o
-3 2 9 2231.460 2141.450 16.521 0.580 o
-3 2 10 5.101 -0.521 1.797 673.759 o
-3 2 11 186.002 188.791 4.330 22.813 o
-3 2 12 187.867 189.002 4.568 22.323 o
-3 2 13 285.863 299.025 6.609 12.431 o
-3 2 14 1.283 -3.075 3.158 324.364 o
-3 2 15 2.051 -0.541 3.238 301.642 o
-3 2 16 8.269 6.355 3.901 175.478 o
-3 2 17 66.856 49.252 5.203 54.246 o
-3 3 1 6217.100 6114.360 43.494 0.085 o
-3 3 2 25.036 22.817 1.411 222.135 o
-3 3 3 21.804 23.561 1.440 237.667 o
-3 3 4 408.488 440.497 5.022 8.367 o
-3 3 5 619.752 615.537 6.102 4.774 o
-3 3 6 67.117 68.313 2.155 76.728 o
-3 3 7 1221.580 1218.150 10.535 1.607 o
-3 3 8 301.615 309.347 4.474 12.849 o
-3 3 9 1599.230 1599.280 13.320 1.012 o
-3 3 10 1.385 1.697 1.883 781.636 o
-3 3 11 29.908 22.491 2.456 160.594 o
-3 3 12 76.599 76.936 3.706 57.139 o
-3 3 13 11.915 10.917 3.021 220.976 o
-3 3 14 138.339 137.716 5.169 29.083 o
-3 3 15 20.828 16.974 3.728 138.228 o
-3 3 16 78.177 68.727 5.278 46.840 o
-3 3 17 2.312 6.974 4.569 147.505 o
-3 4 1 349.688 348.885 3.958 10.931 o
-3 4 2 431.526 447.095 4.897 7.943 o
-3 4 3 1052.670 1014.290 8.938 2.104 o
-3 4 4 3060.980 2980.430 21.997 0.324 o
-3 4 5 6166.170 6023.240 41.239 0.087 o
-3 4 6 435.221 467.571 5.447 7.620 o
-3 4 7 663.125 681.342 7.409 4.164 o
-3 4 8 128.765 129.684 3.007 36.897 o
-3 4 9 49.539 48.299 2.455 99.765 o
-3 4 10 441.328 457.988 6.226 7.448 o
-3 4 11 2482.440 2484.610 19.780 0.463 o
-3 4 12 111.960 118.795 4.377 37.268 o
-3 4 13 0.203 -6.959 2.799 427.606 o
-3 4 14 0.021 -4.147 3.033 367.080 o
-3 4 15 45.904 39.272 4.322 78.177 o
-3 4 16 430.015 441.758 10.057 6.773 o
-3 4 17 375.561 352.818 11.484 7.557 o
-3 5 1 4029.760 3899.590 27.620 0.195 o
-3 5 2 2974.680 2869.220 21.179 0.343 o
-3 5 3 3033.080 2928.790 21.414 0.331 o
-3 5 4 1407.100 1357.370 11.284 1.294 o
-3 5 5 72.290 70.857 2.281 71.311 o
-3 5 6 176.933 178.402 3.297 25.575 o
-3 5 7 27.500 24.459 1.798 190.931 o
-3 5 8 475.033 478.764 6.246 6.841 o
-3 5 9 1023.580 1058.160 10.462 2.080 o
-3 5 10 1164.220 1198.340 11.729 1.683 o
-3 5 11 1020.970 1060.300 10.967 2.070 o
-3 5 12 26.666 19.898 2.890 156.184 o
-3 5 13 199.402 206.940 6.220 18.651 o
-3 5 14 79.794 82.003 4.707 48.205 o
-3 5 15 48.556 44.628 4.427 72.989 o
-3 5 16 147.420 124.643 6.189 26.178 o
-3 5 17 47.184 38.983 5.959 55.842 o
-3 6 1 93.871 96.069 2.533 52.840 o
-3 6 2 130.795 127.430 2.848 37.091 o
-3 6 3 906.936 940.943 9.387 2.532 o
-3 6 4 1517.770 1439.130 12.084 1.146 o
-3 6 5 181.873 201.994 3.673 23.419 o
-3 6 6 0.896 -2.381 1.518 1291.930 o
-3 6 7 514.685 530.942 6.402 6.050 o
-3 6 8 599.457 603.934 7.267 4.862 o
-3 6 9 357.997 378.620 5.776 9.796 o
-3 6 10 967.414 1003.350 10.517 2.261 o
-3 6 11 105.355 106.590 3.894 41.946 o
-3 6 12 117.664 112.687 4.379 36.738 o
-3 6 13 19.997 10.536 3.134 179.030 o
-3 6 14 416.948 439.710 9.127 7.207 o
-3 6 15 144.833 152.441 6.356 24.649 o
-3 6 16 265.183 252.426 8.615 12.406 o
-3 6 17 16.320 14.834 5.426 89.098 o
-3 7 1 551.869 527.085 6.027 5.738 o
-3 7 2 13.672 16.512 1.791 306.252 o
-3 7 3 0.010 -1.339 1.596 1325.280 o
-3 7 4 2207.340 2129.500 16.513 0.589 o
-3 7 5 205.412 203.490 3.837 21.150 o
-3 7 6 516.193 526.564 6.516 6.041 o
-3 7 7 139.785 136.802 3.329 33.436 o
-3 7 8 186.089 196.026 4.207 22.647 o
-3 7 9 1161.790 1156.840 11.709 1.718 o
-3 7 10 444.425 475.672 7.025 7.114 o
-3 7 11 242.140 258.472 5.673 15.558 o
-3 7 12 25.010 24.693 3.279 138.974 o
-3 7 13 212.535 215.326 6.022 17.864 o
-3 7 14 35.255 26.943 3.722 106.358 o
-3 7 15 3.035 -0.136 3.771 221.130 o
-3 7 16 162.612 152.782 7.892 20.047 o
-3 8 1 166.141 170.010 3.466 27.049 o
-3 8 2 2609.520 2545.870 19.568 0.432 o
-3 8 3 43.839 38.719 2.213 118.523 o
-3 8 4 5686.290 5580.520 39.247 0.101 o
-3 8 5 13.852 13.080 1.924 308.065 o
-3 8 6 1798.440 1749.590 14.700 0.837 o
-3 8 7 473.016 487.682 6.656 6.738 o
-3 8 8 7028.910 7052.720 49.511 0.066 o
-3 8 9 2128.740 2132.930 18.340 0.606 o
-3 8 10 2285.750 2320.100 22.267 0.520 o
-3 8 11 373.862 411.354 7.562 8.562 o
-3 8 12 76.897 71.711 4.183 54.607 o
-3 8 13 6.981 7.809 3.341 225.335 o
-3 8 14 9.825 5.685 3.423 208.711 o
-3 8 15 0.003 -4.681 3.681 249.338 o
-3 8 16 35.197 24.582 5.739 67.085 o
-3 9 1 731.734 753.513 8.338 3.549 o
-3 9 2 0.156 -1.994 1.770 1060.070 o
-3 9 3 22.190 14.249 2.046 229.319 o
-3 9 4 0.201 -3.062 1.813 1006.550 o
-3 9 5 1850.890 1828.020 15.826 0.785 o
-3 9 6 428.587 465.038 6.490 7.528 o
-3 9 7 146.008 156.547 4.158 29.211 o
-3 9 8 136.549 136.060 3.913 32.668 o
-3 9 9 32.896 23.994 2.891 136.276 o
-3 9 10 0.029 -0.028 2.770 439.888 o
-3 9 11 0.427 0.093 2.998 369.277 o
-3 9 12 93.848 91.908 4.582 43.571 o
-3 9 13 0.504 -3.853 3.242 316.282 o
-3 9 14 42.705 41.623 4.413 78.195 o
-3 9 15 87.137 74.058 6.455 37.090 o
-3 9 16 66.623 56.278 8.486 31.108 o
-3 10 1 1331.780 1359.770 12.794 1.352 o
-3 10 2 264.527 269.243 5.115 14.724 o
-3 10 3 187.023 191.212 4.127 22.879 o
-3 10 4 1768.660 1761.370 15.644 0.844 o
-3 10 5 812.461 863.117 10.017 2.916 o
-3 10 6 239.305 241.082 4.975 16.700 o
-3 10 7 3.276 -2.187 2.257 541.798 o
-3 10 8 2099.580 2132.720 19.824 0.609 o
-3 10 9 10.816 8.149 2.877 249.418 o
-3 10 10 1465.580 1558.050 18.296 1.072 o
-3 10 11 8.310 6.918 3.233 231.380 o
-3 10 12 96.058 96.048 4.891 40.980 o
-3 10 13 305.796 326.949 8.104 10.626 o
-3 10 14 10.742 2.237 3.824 179.682 o
-3 10 15 51.993 41.009 5.419 59.579 o
-3 11 1 4161.190 4195.880 32.016 0.177 o
-3 11 2 102.455 103.007 3.677 44.063 o
-3 11 3 68.737 65.794 3.173 68.107 o
-3 11 4 77.412 69.379 3.217 62.061 o
-3 11 5 75.942 65.193 3.217 63.893 o
-3 11 6 64.246 52.552 3.000 77.116 o
-3 11 7 113.296 109.247 4.159 38.777 o
-3 11 8 276.723 301.250 6.834 12.550 o
-3 11 9 22.875 19.598 3.364 146.142 o
-3 11 10 320.846 370.661 8.366 9.662 o
-3 11 11 178.043 176.638 6.305 20.970 o
-3 11 12 70.500 68.251 4.892 52.172 o
-3 11 13 441.317 479.918 10.481 6.321 o
-3 11 14 50.599 41.510 5.406 60.222 o
-3 12 1 2141.780 2201.920 19.225 0.588 o
-3 12 2 2031.100 2089.980 18.735 0.644 o
-3 12 3 0.001 0.457 2.330 613.413 o
-3 12 4 40.570 31.859 2.944 114.077 o
-3 12 5 25.503 21.996 2.953 153.864 o
-3 12 6 398.030 405.827 7.676 8.161 o
-3 12 7 220.746 230.637 6.011 17.002 o
-3 12 8 356.384 387.729 8.384 8.795 o
-3 12 9 2.418 -1.799 3.288 289.970 o
-3 12 10 30.553 32.468 3.880 104.879 o
-3 12 11 138.807 136.375 6.193 26.457 o
-3 12 12 463.786 490.220 10.924 5.937 o
-3 12 13 17.005 10.848 4.708 111.999 o
-3 12 14 45.984 29.721 6.141 55.966 o
-3 13 1 1705.270 1785.750 19.215 0.844 o
-3 13 2 577.380 617.210 9.965 4.661 o
-3 13 3 9.152 4.081 3.214 236.671 o
-3 13 4 243.109 250.205 6.439 15.057 o
-3 13 5 167.672 176.227 5.585 23.040 o
-3 13 6 27.174 23.818 3.675 121.886 o
-3 13 7 8.825 11.632 3.452 197.662 o
-3 13 8 8.722 8.701 3.703 184.357 o
-3 13 9 50.295 44.651 4.333 73.177 o
-3 13 10 0.413 -4.481 3.735 239.726 o
-3 13 11 160.235 167.256 7.290 20.852 o
-3 13 12 3.122 8.712 4.484 148.686 o
-3 13 13 169.416 160.978 9.947 16.003 o
-3 14 1 0.584 -2.227 3.399 287.418 o
-3 14 2 28.415 22.358 3.940 112.888 o
-3 14 3 0.228 0.752 3.297 304.927 o
-3 14 4 281.787 293.014 7.605 12.023 o
-3 14 5 21.133 16.844 3.918 130.009 o
-3 14 6 1.099 -1.305 3.409 281.573 o
-3 14 7 344.273 365.911 8.508 9.176 o
-3 14 8 213.392 215.268 6.997 16.700 o
-3 14 9 4.415 1.889 3.818 205.376 o
-3 14 10 351.103 367.130 9.510 8.618 o
-3 14 11 14.592 13.024 4.818 109.931 o
-3 14 12 6.535 -0.036 5.534 102.672 o
-3 15 1 371.787 402.528 10.159 7.761 o
-3 15 2 38.870 27.844 4.283 89.296 o
-3 15 3 57.869 60.738 4.810 59.292 o
-3 15 4 3.099 -0.976 3.703 228.434 o
-3 15 5 0.051 -1.657 3.701 246.364 o
-3 15 6 3.144 -1.118 3.869 210.325 o
-3 15 7 18.801 16.770 4.059 128.798 o
-3 15 8 123.111 116.188 6.457 28.629 o
-3 15 9 75.007 66.630 5.540 46.205 o
-3 15 10 32.047 30.038 5.394 72.874 o
-3 15 11 93.482 79.798 7.155 32.243 o
-3 16 1 60.819 57.291 5.276 54.320 o
-3 16 2 7.897 3.425 4.196 161.016 o
-3 16 3 8.067 4.899 4.063 167.196 o
-3 16 4 153.377 145.342 6.694 23.443 o
-3 16 5 21.906 15.825 4.540 107.807 o
-3 16 6 20.647 22.438 5.031 91.800 o
-3 16 7 9.205 -0.203 4.349 152.551 o
-3 16 8 34.203 32.999 5.319 71.927 o
-3 16 9 7.762 8.909 5.067 112.713 o
-3 16 10 660.412 675.294 16.868 3.266 o
-3 17 1 6.611 -3.705 4.585 144.769 o
-3 17 2 39.653 43.181 5.389 65.144 o
-3 17 3 21.246 25.859 5.218 85.347 o
-3 17 4 576.203 620.192 13.726 4.149 o
-3 17 5 99.326 93.029 6.765 32.143 o
-3 17 6 49.613 49.438 5.873 53.989 o
-3 17 7 1.925 -1.192 5.067 128.252 o
-3 17 8 5.456 5.662 5.616 98.089 o
-3 18 1 1.528 -2.079 5.046 129.997 o
-3 18 2 97.413 83.137 7.108 31.669 o
-3 18 3 43.262 34.517 6.209 55.314 o
-3 18 4 12.604 13.965 5.463 91.778 o
-3 18 5 18.271 17.053 6.007 73.939 o
-3 18 6 3.994 0.171 5.680 100.313 o
-2 0 2 231.281 240.674 3.466 18.328 o
-2 0 4 3596.670 3537.190 33.654 0.231 o
-2 0 6 14351.700 14601.600 131.882 0.016 o
-2 0 8 4144.090 4008.440 40.130 0.178 o
-2 0 10 2777.620 2694.050 29.170 0.369 o
-2 0 12 9973.570 9929.420 104.712 0.032 o
-2 0 14 140.233 139.154 8.104 21.594 o
-2 0 16 693.651 746.397 18.331 2.895 o
-2 1 1 38.450 37.483 1.091 150.728 o
-2 1 2 196.916 210.364 2.423 22.846 o
-2 1 3 5239.080 5109.240 35.558 0.118 o
-2 1 4 120.060 121.457 2.147 41.849 o
-2 1 5 6126.920 6049.580 39.948 0.087 o
-2 1 6 1178.980 1167.120 9.316 1.728 o
-2 1 7 252.496 242.577 3.766 16.832 o
-2 1 8 269.902 303.744 4.531 14.124 o
-2 1 9 761.622 794.908 8.450 3.320 o
-2 1 10 184.995 184.761 3.999 23.526 o
-2 1 11 461.942 461.893 6.664 7.045 o
-2 1 12 1010.910 1032.030 12.400 2.076 o
-2 1 13 92.540 84.050 4.447 45.706 o
-2 1 14 4.468 7.248 3.379 236.927 o
-2 1 15 291.098 312.478 8.000 11.242 o
-2 1 16 22.800 22.304 4.045 117.984 o
-2 1 17 565.475 558.039 13.550 4.413 o
-2 2 1 1183.410 1122.090 8.508 1.769 o
-2 2 2 2513.990 2451.690 17.804 0.465 o
-2 2 3 978.942 923.796 7.202 2.427 o
-2 2 4 2771.060 2647.430 18.087 0.396 o
-2 2 5 638.750 644.852 5.965 4.544 o
-2 2 6 65.971 71.764 2.139 76.420 o
-2 2 7 164.555 171.731 3.066 27.718 o
-2 2 8 386.808 381.461 5.084 9.342 o
-2 2 9 730.755 741.894 7.953 3.605 o
-2 2 10 3050.890 2943.480 21.910 0.327 o
-2 2 11 13.389 5.081 2.203 321.774 o
-2 2 12 1634.970 1697.310 16.745 0.929 o
-2 2 13 62.169 54.100 3.801 69.361 o
-2 2 14 176.211 179.756 6.147 21.249 o
-2 2 15 128.704 129.089 5.559 29.836 o
-2 2 16 9.280 4.255 3.967 171.040 o
-2 2 17 245.100 221.238 8.966 13.234 o
-2 3 1 167.959 158.610 2.247 29.174 o
-2 3 2 2653.870 2610.500 18.290 0.420 o
-2 3 3 36.409 36.989 1.487 149.916 o
-2 3 4 962.352 949.149 7.703 2.424 o
-2 3 5 3909.680 3777.690 25.764 0.208 o
-2 3 6 33.018 36.523 1.914 149.693 o
-2 3 7 0.137 -3.910 1.431 1612.700 o
-2 3 8 2086.420 2026.910 15.480 0.649 o
-2 3 9 4717.890 4597.940 32.194 0.145 o
-2 3 10 47.036 37.825 2.530 108.613 o
-2 3 11 5.656 -0.394 2.094 530.806 o
-2 3 12 9.029 6.017 2.591 308.327 o
-2 3 13 124.415 129.349 4.925 32.330 o
-2 3 14 60.548 56.449 4.213 65.198 o
-2 3 15 69.452 65.168 4.623 55.310 o
-2 3 16 334.427 312.800 8.898 9.727 o
-2 3 17 226.615 219.119 9.428 13.432 o
-2 4 1 624.455 598.783 5.469 4.852 o
-2 4 2 6070.460 5979.290 40.910 0.089 o
-2 4 3 1656.810 1562.580 11.998 0.995 o
-2 4 4 217.502 227.967 3.288 19.807 o
-2 4 5 2332.260 2289.840 16.436 0.531 o
-2 4 6 2.710 0.995 1.505 997.721 o
-2 4 7 2.213 -0.712 1.569 1044.500 o
-2 4 8 404.485 426.013 5.552 8.450 o
-2 4 9 710.865 768.126 8.353 3.612 o
-2 4 10 571.513 621.454 7.927 4.936 o
-2 4 11 577.544 600.991 7.692 4.996 o
-2 4 12 553.906 608.560 9.090 4.976 o
-2 4 13 38.607 36.261 3.751 96.228 o
-2 4 14 1.683 0.146 3.129 324.868 o
-2 4 15 61.434 55.742 4.397 62.994 o
-2 4 16 201.218 194.759 7.278 17.514 o
-2 4 17 48.860 42.801 6.119 52.887 o
-2 5 1 77.597 74.016 2.071 68.285 o
-2 5 2 269.654 278.249 3.800 15.067 o
-2 5 3 4767.100 4704.270 32.761 0.141 o
-2 5 4 52.474 55.673 2.181 95.677 o
-2 5 5 3784.610 3736.460 26.383 0.217 o
-2 5 6 1768.150 1731.990 13.520 0.865 o
-2 5 7 0.725 -5.265 1.575 1236.040 o
-2 5 8 2702.810 2635.280 20.104 0.405 o
-2 5 9 183.956 183.151 3.909 23.819 o
-2 5 10 646.931 661.381 8.282 4.249 o
-2 5 11 9.025 6.091 2.376 341.136 o
-2 5 12 0.026 -6.156 2.593 501.998 o
-2 5 13 32.343 33.529 3.774 104.592 o
-2 5 14 6.974 5.559 3.228 243.947 o
-2 5 15 36.519 32.407 4.123 92.660 o
-2 5 16 2.346 -0.826 3.915 209.278 o
-2 5 17 8.075 9.239 4.991 114.972 o
-2 6 1 19.169 19.560 1.779 248.874 o
-2 6 2 584.882 591.472 6.524 5.100 o
-2 6 3 42.519 44.750 2.136 117.117 o
-2 6 4 1703.900 1595.230 13.176 0.946 o
-2 6 5 197.096 218.052 3.748 21.323 o
-2 6 6 24.136 23.305 1.933 202.216 o
-2 6 7 42.111 37.170 2.143 124.208 o
-2 6 8 904.149 935.437 9.694 2.536 o
-2 6 9 0.041 -0.035 2.034 814.176 o
-2 6 10 787.366 838.520 9.717 3.064 o
-2 6 11 144.897 143.545 4.476 29.533 o
-2 6 12 39.013 30.742 3.242 110.295 o
-2 6 13 131.319 136.019 5.271 29.846 o
-2 6 14 179.939 184.041 6.200 20.732 o
-2 6 15 173.501 175.058 6.537 20.971 o
-2 6 16 68.444 61.025 5.735 47.399 o
-2 7 1 230.601 223.925 3.847 18.622 o
-2 7 2 4731.180 4730.870 35.434 0.140 o
-2 7 3 71.682 73.031 2.505 69.433 o
-2 7 4 3059.630 2942.540 22.124 0.326 o
-2 7 5 64.160 60.685 2.430 79.687 o
-2 7 6 18.217 14.156 1.895 267.018 o
-2 7 7 46.574 36.347 2.402 112.644 o
-2 7 8 1404.410 1427.060 13.136 1.241 o
-2 7 9 560.987 602.676 7.979 5.086 o
-2 7 10 1335.680 1363.940 13.301 1.338 o
-2 7 11 86.278 79.374 3.943 51.353 o
-2 7 12 3.028 -6.589 2.902 356.540 o
-2 7 13 2.974 2.622 3.224 284.222 o
-2 7 14 1.796 -3.403 3.402 277.076 o
-2 7 15 138.625 135.246 6.109 26.756 o
-2 7 16 1.182 -0.529 5.003 132.808 o
-2 8 1 54.676 53.332 2.369 92.334 o
-2 8 2 18.144 17.433 1.957 250.845 o
-2 8 3 237.002 234.325 4.234 17.609 o
-2 8 4 154.927 150.895 3.428 29.801 o
-2 8 5 218.620 225.645 4.282 18.973 o
-2 8 6 42.316 36.910 2.352 119.920 o
-2 8 7 74.939 62.253 2.928 67.534 o
-2 8 8 99.757 97.150 3.524 46.329 o
-2 8 9 11.176 6.495 2.390 312.358 o
-2 8 10 61.783 66.938 3.869 65.248 o
-2 8 11 16.960 7.797 3.025 203.712 o
-2 8 12 0.366 -2.082 3.027 363.857 o
-2 8 13 109.393 122.775 5.302 34.014 o
-2 8 14 47.103 44.849 4.329 75.276 o
-2 8 15 34.726 34.988 4.691 81.850 o
-2 8 16 38.534 26.135 5.159 74.026 o
-2 9 1 107.186 96.529 2.953 46.548 o
-2 9 2 24.765 19.946 2.087 199.572 o
-2 9 3 50.903 44.705 2.496 99.689 o
-2 9 4 2.832 2.388 1.848 700.808 o
-2 9 5 44.539 40.877 2.541 109.796 o
-2 9 6 346.140 354.878 5.832 10.332 o
-2 9 7 8.223 3.711 2.244 393.704 o
-2 9 8 230.735 229.317 4.957 17.507 o
-2 9 9 3.311 0.255 2.520 447.622 o
-2 9 10 2.052 -1.478 2.856 380.880 o
-2 9 11 31.516 25.354 3.686 113.559 o
-2 9 12 3.092 0.488 3.344 273.713 o
-2 9 13 32.904 31.992 4.097 97.188 o
-2 9 14 9.774 13.576 4.079 150.089 o
-2 9 15 49.535 44.527 5.649 57.286 o
-2 10 1 1240.020 1217.330 12.191 1.555 o
-2 10 2 294.585 293.425 5.093 13.084 o
-2 10 3 179.068 175.568 4.160 24.315 o
-2 10 4 614.246 636.333 7.958 4.571 o
-2 10 5 379.452 391.860 6.145 9.087 o
-2 10 6 33.314 26.720 2.681 138.987 o
-2 10 7 269.839 280.990 5.527 13.996 o
-2 10 8 794.401 858.375 10.957 2.936 o
-2 10 9 109.955 122.890 4.739 35.954 o
-2 10 10 63.938 53.886 4.253 63.687 o
-2 10 11 214.319 222.320 6.928 16.556 o
-2 10 12 2.677 4.822 3.614 227.671 o
-2 10 13 0.426 -0.798 3.580 260.638 o
-2 10 14 50.320 56.570 5.222 59.157 o
-2 10 15 240.572 232.408 9.389 12.810 o
-2 11 1 517.941 513.235 7.251 5.984 o
-2 11 2 673.844 677.483 8.649 4.015 o
-2 11 3 22.439 13.812 2.443 204.451 o
-2 11 4 96.665 90.677 3.503 48.379 o
-2 11 5 2.501 3.192 2.340 489.221 o
-2 11 6 663.311 679.435 8.887 4.048 o
-2 11 7 754.706 814.612 11.178 3.143 o
-2 11 8 14.488 13.841 3.257 185.249 o
-2 11 9 2.864 -2.668 3.024 333.165 o
-2 11 10 45.526 42.562 4.081 81.013 o
-2 11 11 2.029 -3.011 3.530 256.673 o
-2 11 12 223.860 232.131 7.771 14.992 o
-2 11 13 108.849 122.585 6.251 30.721 o
-2 11 14 16.800 17.599 5.425 87.526 o
-2 12 1 5094.430 5177.370 38.714 0.121 o
-2 12 2 553.405 563.193 8.190 5.284 o
-2 12 3 409.812 430.354 6.815 8.010 o
-2 12 4 610.233 618.336 8.577 4.596 o
-2 12 5 142.612 140.923 4.755 29.352 o
-2 12 6 25.769 15.292 3.167 152.810 o
-2 12 7 0.302 -5.667 2.889 399.946 o
-2 12 8 108.718 108.307 5.222 35.692 o
-2 12 9 205.351 215.737 6.767 17.376 o
-2 12 10 0.218 -1.179 3.659 250.981 o
-2 12 11 108.701 111.853 6.139 31.896 o
-2 12 12 254.845 272.301 8.552 12.469 o
-2 12 13 13.113 9.108 4.972 109.025 o
-2 12 14 147.854 127.180 58.672 0.956 o
-2 13 1 37.510 25.539 3.207 117.306 o
-2 13 2 104.129 100.113 4.360 41.065 o
-2 13 3 153.967 162.933 5.226 25.666 o
-2 13 4 617.936 677.426 10.310 4.176 o
-2 13 5 30.557 28.749 3.623 114.240 o
-2 13 6 194.774 188.860 6.056 19.745 o
-2 13 7 25.451 30.639 3.973 110.264 o
-2 13 8 120.750 110.421 5.407 32.809 o
-2 13 9 1.547 -1.625 3.601 250.256 o
-2 13 10 27.185 30.993 4.673 90.292 o
-2 13 11 95.259 93.472 5.970 36.251 o
-2 13 12 0.117 3.665 4.599 154.810 o
-2 13 13 148.701 127.742 8.390 20.777 o
-2 14 1 811.039 882.954 13.888 2.676 o
-2 14 2 50.385 39.729 4.052 78.830 o
-2 14 3 22.540 16.500 3.628 139.281 o
-2 14 4 93.158 89.846 4.797 42.895 o
-2 14 5 32.236 30.950 4.084 98.796 o
-2 14 6 144.931 132.419 5.862 26.846 o
-2 14 7 23.841 17.807 4.073 118.895 o
-2 14 8 14.862 13.635 3.992 142.766 o
-2 14 9 40.612 32.444 4.568 80.552 o
-2 14 10 1.036 -4.268 4.186 189.003 o
-2 14 11 0.190 -7.122 4.555 162.348 o
-2 14 12 141.624 133.338 8.684 20.426 o
-2 15 1 264.212 284.136 8.808 11.827 o
-2 15 2 118.726 112.880 5.660 32.058 o
-2 15 3 9.026 7.306 3.855 174.724 o
-2 15 4 69.886 68.809 5.250 49.504 o
-2 15 5 86.257 80.457 5.367 42.614 o
-2 15 6 1.665 -4.275 3.761 229.519 o
-2 15 7 1.624 -1.492 3.879 216.438 o
-2 15 8 12.131 14.435 4.591 120.848 o
-2 15 9 3.783 1.999 4.550 151.007 o
-2 15 10 27.444 28.174 5.807 69.147 o
-2 15 11 25.561 9.307 5.678 78.361 o
-2 16 1 348.345 371.448 10.322 8.288 o
-2 16 2 1177.320 1240.860 20.121 1.446 o
-2 16 3 104.631 107.791 6.404 31.775 o
-2 16 4 62.758 65.904 5.769 48.071 o
-2 16 5 4.394 -6.026 4.070 186.705 o
-2 16 6 41.903 48.373 5.575 60.511 o
-2 16 7 235.755 257.328 9.118 12.817 o
-2 16 8 29.514 23.804 5.239 79.406 o
-2 16 9 8.085 8.834 5.368 101.685 o
-2 16 10 63.788 70.974 7.538 35.438 o
-2 17 1 21.227 16.980 5.191 89.753 o
-2 17 2 69.832 68.327 6.326 41.934 o
-2 17 3 409.930 414.281 10.806 6.961 o
-2 17 4 53.222 44.912 5.766 54.592 o
-2 17 5 835.557 875.884 17.354 2.414 o
-2 17 6 72.942 70.508 6.443 40.279 o
-2 17 7 423.494 435.903 12.335 6.238 o
-2 17 8 18.050 19.244 6.336 67.467 o
-2 18 1 125.616 116.433 7.299 25.812 o
-2 18 2 1181.020 1249.150 21.434 1.405 o
-2 18 3 60.857 55.131 6.308 45.834 o
-2 18 4 7.615 1.815 5.176 113.444 o
-2 18 5 59.795 49.519 6.544 44.973 o
-2 18 6 8.282 6.858 5.818 88.987 o
-2 19 1 18.003 19.817 6.176 70.154 o
-2 19 2 5.365 3.168 5.727 95.918 o
-1 0 2 35.034 35.132 1.374 158.535 o
-1 0 4 21.612 17.843 1.885 232.134 o
-1 0 6 611.637 604.086 8.566 4.636 o
-1 0 8 358.979 368.122 7.342 9.332 o
-1 0 10 74.644 71.731 4.273 54.803 o
-1 0 12 312.076 325.979 9.896 9.532 o
-1 0 14 112.417 127.992 8.296 23.664 o
-1 0 16 381.565 404.803 14.579 6.104 o
-1 1 1 25.561 19.747 0.777 251.327 o
-1 1 2 111.618 114.946 1.552 46.403 o
-1 1 3 227.942 231.718 2.611 19.391 o
-1 1 4 1443.650 1394.340 9.882 1.254 o
-1 1 5 210.510 216.255 3.202 20.833 o
-1 1 6 2555.510 2507.860 17.733 0.450 o
-1 1 7 0.619 -3.207 1.541 1305.320 o
-1 1 8 166.754 159.924 3.486 27.555 o
-1 1 9 9.802 3.646 1.833 452.863 o
-1 1 10 118.972 116.077 3.402 39.361 o
-1 1 11 107.255 100.398 3.687 43.091 o
-1 1 12 22.299 11.442 2.835 186.649 o
-1 1 13 0.071 -2.251 3.059 360.132 o
-1 1 14 14.713 11.221 3.502 173.257 o
-1 1 15 2.876 -1.702 3.646 236.391 o
-1 1 16 45.209 42.235 4.969 68.194 o
-1 1 17 240.249 226.816 9.793 12.536 o
-1 2 1 22048.400 21212.000 531.930 0.005 o
-1 2 2 363.186 361.541 3.354 10.554 o
-1 2 3 1805.450 1719.610 11.730 0.858 o
-1 2 4 906.898 877.623 7.121 2.701 o
-1 2 5 283.768 272.643 3.563 14.676 o
-1 2 6 734.132 738.784 7.195 3.641 o
-1 2 7 635.554 648.899 7.028 4.469 o
-1 2 8 100.398 102.069 2.869 48.130 o
-1 2 9 4.862 1.944 1.803 638.331 o
-1 2 10 138.324 140.646 3.646 32.644 o
-1 2 11 733.344 758.093 9.080 3.484 o
-1 2 12 6.382 2.040 2.627 355.816 o
-1 2 13 2.411 2.193 3.029 324.928 o
-1 2 14 5.470 -0.269 3.343 258.112 o
-1 2 15 206.288 218.364 7.608 16.253 o
-1 2 16 8.195 9.658 4.302 146.229 o
-1 2 17 988.858 1058.280 22.735 1.710 o
-1 3 1 19.037 16.118 1.274 297.702 o
-1 3 2 2739.870 2639.410 18.305 0.402 o
-1 3 3 331.140 322.332 3.537 11.990 o
-1 3 4 605.798 604.130 5.778 4.951 o
-1 3 5 109.364 110.552 2.571 45.133 o
-1 3 6 872.817 867.930 8.455 2.777 o
-1 3 7 1101.430 1089.920 9.905 1.913 o
-1 3 8 507.343 511.900 6.389 6.235 o
-1 3 9 226.705 235.385 4.427 18.030 o
-1 3 10 21.674 10.574 2.244 229.675 o
-1 3 11 364.718 382.296 6.205 9.469 o
-1 3 12 846.933 890.455 11.866 2.670 o
-1 3 13 22.240 14.334 3.304 157.160 o
-1 3 14 126.732 128.068 5.390 30.675 o
-1 3 15 5.097 2.650 3.697 212.262 o
-1 3 16 1.513 0.437 4.110 193.192 o
-1 3 17 225.597 220.482 9.470 13.400 o
-1 4 1 736.881 721.011 6.165 3.727 o
-1 4 2 21.669 20.168 1.479 247.599 o
-1 4 3 1070.750 1027.510 8.515 2.062 o
-1 4 4 3881.230 3717.660 25.152 0.212 o
-1 4 5 356.385 381.005 4.874 10.087 o
-1 4 6 302.765 293.887 4.374 13.128 o
-1 4 7 2047.060 1948.500 15.114 0.680 o
-1 4 8 2467.880 2385.420 18.120 0.481 o
-1 4 9 2770.690 2674.370 20.498 0.390 o
-1 4 10 81.066 75.188 3.283 58.494 o
-1 4 11 14.147 6.714 2.355 287.285 o
-1 4 12 111.830 113.970 4.530 37.217 o
-1 4 13 48.933 42.811 3.874 81.452 o
-1 4 14 23.700 23.847 3.698 127.112 o
-1 4 15 10.669 4.632 3.831 175.424 o
-1 4 16 496.001 529.973 12.444 5.169 o
-1 4 17 98.704 77.484 36.817 2.395 o
-1 5 1 1982.150 1847.820 14.102 0.731 o
-1 5 2 3572.340 3436.490 24.636 0.246 o
-1 5 3 9140.300 9055.090 61.550 0.040 o
-1 5 4 3.298 1.788 1.631 819.144 o
-1 5 5 764.944 758.894 7.687 3.424 o
-1 5 6 371.804 392.224 5.251 9.502 o
-1 5 7 57.038 50.969 2.337 91.487 o
-1 5 8 326.646 336.122 5.233 11.321 o
-1 5 9 2944.740 2866.710 21.595 0.347 o
-1 5 10 953.443 994.493 10.794 2.295 o
-1 5 11 29.049 23.355 2.881 145.988 o
-1 5 12 271.337 287.031 6.678 13.069 o
-1 5 13 44.841 33.662 3.695 92.192 o
-1 5 14 0.002 -4.923 3.265 316.914 o
-1 5 15 169.750 156.694 6.588 21.853 o
-1 5 16 56.011 51.673 5.731 52.773 o
-1 6 1 1.295 0.316 1.613 1086.910 o
-1 6 2 668.277 654.785 6.865 4.254 o
-1 6 3 215.425 222.870 3.786 19.728 o
-1 6 4 175.530 195.884 3.689 24.306 o
-1 6 5 53.995 48.000 2.298 96.864 o
-1 6 6 49.817 43.505 2.194 106.279 o
-1 6 7 507.021 527.712 6.613 6.119 o
-1 6 8 10.357 7.066 2.069 367.505 o
-1 6 9 790.772 817.016 9.610 3.097 o
-1 6 10 557.383 567.031 7.721 5.295 o
-1 6 11 0.241 -5.108 2.611 489.545 o
-1 6 12 45.491 34.489 3.645 92.040 o
-1 6 13 89.392 87.695 4.774 44.266 o
-1 6 14 8.421 9.447 3.643 188.621 o
-1 6 15 174.843 184.181 7.330 19.262 o
-1 6 16 125.105 98.481 7.003 27.697 o
-1 7 1 364.457 351.207 4.989 10.216 o
-1 7 2 82.507 85.107 2.658 59.372 o
-1 7 3 5154.300 5079.650 36.548 0.121 o
-1 7 4 372.496 383.250 5.451 9.527 o
-1 7 5 149.337 140.641 3.318 31.591 o
-1 7 6 13.806 8.132 1.880 341.946 o
-1 7 7 871.508 908.160 9.780 2.666 o
-1 7 8 40.725 35.901 2.631 117.596 o
-1 7 9 4110.900 4086.300 30.302 0.184 o
-1 7 10 22.024 12.307 2.703 193.853 o
-1 7 11 223.805 246.434 6.027 16.421 o
-1 7 12 81.793 76.955 4.451 50.049 o
-1 7 13 28.841 25.151 3.992 108.852 o
-1 7 14 21.497 17.982 4.208 117.763 o
-1 7 15 215.225 246.579 8.506 14.288 o
-1 7 16 30.770 27.456 5.511 72.418 o
-1 8 1 254.554 262.028 4.361 15.841 o
-1 8 2 3.027 2.250 1.722 764.741 o
-1 8 3 380.305 397.803 5.564 9.178 o
-1 8 4 2690.060 2624.670 20.178 0.408 o
-1 8 5 85.550 85.402 2.926 56.460 o
-1 8 6 16.125 15.431 2.171 255.184 o
-1 8 7 34.733 28.399 2.508 139.109 o
-1 8 8 5335.660 5383.100 39.368 0.111 o
-1 8 9 112.571 112.376 3.856 39.699 o
-1 8 10 60.035 59.277 3.731 69.848 o
-1 8 11 0.845 -6.958 2.993 365.334 o
-1 8 12 53.262 42.647 4.174 74.054 o
-1 8 13 70.401 67.624 4.869 52.499 o
-1 8 14 214.868 210.454 7.727 15.899 o
-1 8 15 41.508 33.902 5.364 66.915 o
-1 9 1 333.962 338.886 5.427 11.003 o
-1 9 2 331.789 327.888 5.188 11.309 o
-1 9 3 8315.510 8353.420 56.807 0.048 o
-1 9 4 8.035 6.939 1.991 421.318 o
-1 9 5 163.142 163.562 3.966 26.985 o
-1 9 6 72.666 71.935 3.053 65.110 o
-1 9 7 200.376 198.890 4.680 20.783 o
-1 9 8 249.831 259.776 5.328 15.441 o
-1 9 9 2277.390 2339.860 22.068 0.521 o
-1 9 10 0.025 -7.669 2.919 396.194 o
-1 9 11 60.699 59.035 4.426 62.251 o
-1 9 12 1.244 1.022 3.503 262.299 o
-1 9 13 288.339 310.341 8.757 10.881 o
-1 9 14 5.628 8.359 4.455 145.057 o
-1 9 15 0.375 -2.949 4.929 138.368 o
-1 10 1 26.887 17.644 2.247 187.807 o
-1 10 2 2.330 -0.853 1.948 733.543 o
-1 10 3 25.881 25.484 2.306 174.499 o
-1 10 4 91.142 88.800 3.229 51.963 o
-1 10 5 0.015 -5.051 2.155 726.975 o
-1 10 6 576.952 577.325 8.067 5.049 o
-1 10 7 0.388 -7.907 2.178 692.476 o
-1 10 8 2466.530 2529.010 22.869 0.454 o
-1 10 9 2.115 0.997 2.995 342.042 o
-1 10 10 350.318 369.488 8.539 9.014 o
-1 10 11 129.930 124.621 5.933 28.870 o
-1 10 12 188.845 189.307 6.798 19.051 o
-1 10 13 5.296 -2.860 3.990 190.105 o
-1 10 14 187.821 188.161 8.248 17.043 o
-1 11 1 7900.200 7965.060 57.812 0.052 o
-1 11 2 1.798 -2.437 2.210 613.133 o
-1 11 3 219.843 224.673 4.788 18.451 o
-1 11 4 2.314 -4.783 2.153 620.959 o
-1 11 5 757.309 795.982 9.801 3.256 o
-1 11 6 5.453 1.583 2.539 391.342 o
-1 11 7 401.808 420.214 7.607 8.003 o
-1 11 8 139.344 126.055 5.114 29.867 o
-1 11 9 274.265 271.395 7.353 12.766 o
-1 11 10 33.837 25.296 4.126 99.161 o
-1 11 11 139.627 134.309 6.298 26.212 o
-1 11 12 2.224 1.917 4.268 174.821 o
-1 11 13 22.016 21.978 4.895 94.168 o
-1 11 14 7.904 1.047 5.092 116.977 o
-1 12 1 1307.880 1345.800 13.796 1.370 o
-1 12 2 26.157 20.277 2.782 161.656 o
-1 12 3 2.038 -0.589 2.341 545.920 o
-1 12 4 246.104 266.650 5.588 15.257 o
-1 12 5 136.182 117.929 4.336 33.091 o
-1 12 6 1147.050 1203.580 14.961 1.633 o
-1 12 7 51.707 48.286 4.025 75.212 o
-1 12 8 3.142 5.541 3.440 242.974 o
-1 12 9 10.203 0.944 3.555 206.042 o
-1 12 10 20.723 13.580 4.279 119.874 o
-1 12 11 460.368 501.129 11.557 5.773 o
-1 12 12 56.896 47.559 5.628 54.167 o
-1 12 13 5.367 5.849 5.456 103.389 o
-1 13 1 1177.640 1213.900 14.050 1.605 o
-1 13 2 324.651 344.390 7.087 10.464 o
-1 13 3 49.678 44.336 3.538 85.305 o
-1 13 4 39.838 38.882 3.521 98.091 o
-1 13 5 245.215 263.921 6.662 14.493 o
-1 13 6 225.966 231.541 6.893 15.815 o
-1 13 7 167.655 174.796 6.503 21.475 o
-1 13 8 11.537 12.323 3.966 153.484 o
-1 13 9 0.100 -5.221 3.738 241.306 o
-1 13 10 47.253 51.333 5.278 61.012 o
-1 13 11 757.189 837.487 16.268 2.741 o
-1 13 12 13.048 11.975 5.308 96.692 o
-1 14 1 325.360 364.929 8.102 9.748 o
-1 14 2 19.616 14.560 3.716 144.029 o
-1 14 3 84.913 89.833 5.061 43.539 o
-1 14 4 5.636 4.808 3.505 223.615 o
-1 14 5 30.359 25.891 4.304 98.352 o
-1 14 6 77.011 66.449 5.793 43.979 o
-1 14 7 63.546 60.816 5.004 55.115 o
-1 14 8 17.394 6.808 4.341 128.717 o
-1 14 9 74.944 77.075 6.005 41.840 o
-1 14 10 85.315 84.540 6.524 36.121 o
-1 14 11 180.848 180.252 8.951 16.555 o
-1 14 12 5.274 5.485 9.382 37.200 o
-1 15 1 219.276 220.666 7.553 15.667 o
-1 15 2 143.157 156.496 6.539 24.201 o
-1 15 3 19.954 16.609 4.298 118.019 o
-1 15 4 75.397 67.123 5.351 47.354 o
-1 15 5 4.071 3.101 4.050 183.956 o
-1 15 6 104.335 107.825 6.533 31.322 o
-1 15 7 53.049 46.422 5.271 59.627 o
-1 15 8 180.282 190.401 7.725 18.144 o
-1 15 9 19.823 18.561 5.076 93.260 o
-1 15 10 16.129 14.766 5.525 86.793 o
-1 15 11 86.927 84.437 29.408 3.687 o
-1 16 1 99.175 94.133 6.492 33.231 o
-1 16 2 0.043 -10.054 4.323 180.661 o
-1 16 3 23.662 13.083 4.594 105.641 o
-1 16 4 18.550 11.581 4.613 112.666 o
-1 16 5 4.091 -6.554 4.392 163.097 o
-1 16 6 3.197 -0.710 4.489 158.909 o
-1 16 7 141.118 121.287 7.179 24.449 o
-1 16 8 204.522 199.288 8.469 15.718 o
-1 16 9 2.763 -5.937 4.952 132.576 o
-1 17 1 10.306 5.994 4.982 114.487 o
-1 17 2 87.273 79.369 7.237 32.785 o
-1 17 3 13.640 5.155 4.815 116.801 o
-1 17 4 96.820 101.754 6.823 31.647 o
-1 17 5 12.239 12.965 5.100 103.462 o
-1 17 6 159.578 151.423 7.938 20.201 o
-1 17 7 7.590 1.587 5.342 107.357 o
-1 17 8 593.144 658.727 16.504 3.605 o
-1 18 1 4.357 0.099 5.320 113.221 o
-1 18 2 26.081 20.532 5.418 79.441 o
-1 18 3 2.141 -0.807 4.952 133.728 o
-1 18 4 156.270 164.464 8.434 19.076 o
-1 18 5 9.108 2.148 5.622 96.028 o
-1 18 6 33.365 36.043 6.415 56.224 o
-1 19 1 105.368 91.387 7.876 27.289 o
-1 19 2 14.609 1.770 5.646 90.447 o
0 0 2 19997.200 19463.400 508.662 0.005 o
0 0 4 19116.900 19068.400 164.286 0.009 o
0 0 6 11423.000 11617.800 106.240 0.025 o
0 0 8 16.014 12.841 2.600 228.753 o
0 0 10 25.478 22.843 3.661 126.113 o
0 0 12 11.387 28.150 4.851 103.480 o
0 0 14 1309.970 1309.660 28.450 1.107 o
0 0 16 3837.270 4299.510 67.519 0.160 o
0 1 1 2768.280 2729.860 24.964 0.377 o
0 1 2 369.819 362.199 3.465 10.351 o
0 1 3 9287.360 9243.570 58.560 0.039 o
0 1 4 71.028 75.315 1.976 72.654 o
0 1 5 8426.420 8359.520 54.175 0.047 o
0 1 6 498.484 505.847 5.918 6.439 o
0 1 7 86.858 82.100 2.662 58.042 o
0 1 8 15.291 9.082 1.847 322.595 o
0 1 9 2620.780 2535.640 19.412 0.431 o
0 1 10 1.335 -3.789 2.027 738.528 o
0 1 11 91.659 91.446 3.563 49.588 o
0 1 12 0.072 -2.191 2.827 421.584 o
0 1 13 0.072 -5.130 3.272 314.858 o
0 1 14 0.038 3.777 3.674 238.436 o
0 1 15 365.961 376.606 9.613 8.252 o
0 1 16 256.121 258.095 8.998 12.288 o
0 1 17 8.828 -81.990 44.497 1.704 o
0 2 0 12298.400 12149.400 137.865 0.021 o
0 2 1 402.861 385.720 3.447 9.317 o
0 2 2 7341.020 7246.380 46.921 0.062 o
0 2 3 88.825 89.631 1.939 58.774 o
0 2 4 272.206 253.576 3.434 15.716 o
0 2 5 21.839 20.120 1.746 232.028 o
0 2 6 104.019 102.265 2.741 47.430 o
0 2 7 28.394 20.540 1.890 191.629 o
0 2 8 319.779 329.504 5.077 11.680 o
0 2 9 67.417 62.858 2.790 73.236 o
0 2 10 16.154 9.988 2.330 260.519 o
0 2 11 75.441 63.815 3.254 64.227 o
0 2 12 5.524 2.235 2.864 320.824 o
0 2 13 81.334 71.364 4.560 50.393 o
0 2 14 948.977 1039.410 16.122 2.057 o
0 2 15 122.780 122.486 6.352 28.615 o
0 2 16 473.794 502.094 12.409 5.462 o
0 3 1 1912.410 1819.030 13.161 0.772 o
0 3 2 46.081 44.511 1.580 119.955 o
0 3 3 5297.580 5199.540 34.316 0.116 o
0 3 4 1339.040 1294.960 10.028 1.416 o
0 3 5 0.811 -0.695 1.578 1219.000 o
0 3 6 740.186 753.288 7.697 3.549 o
0 3 7 8155.660 8104.370 54.636 0.050 o
0 3 8 1615.800 1621.210 13.879 0.989 o
0 3 9 416.087 461.835 6.478 7.744 o
0 3 10 522.520 528.700 7.545 5.815 o
0 3 11 89.085 71.527 3.551 54.182 o
0 3 12 5.401 0.957 2.811 339.140 o
0 3 13 201.115 207.807 6.515 18.146 o
0 3 14 2.540 0.290 3.490 257.575 o
0 3 15 0.005 -1.192 4.001 211.110 o
0 3 16 170.231 174.376 8.348 18.161 o
0 4 0 2492.800 2376.740 24.010 0.461 o
0 4 1 4336.500 4226.200 29.626 0.169 o
0 4 2 2806.600 2650.940 18.544 0.389 o
0 4 3 526.612 510.399 5.369 6.166 o
0 4 4 2056.980 1980.590 14.311 0.673 o
0 4 5 7.245 6.545 1.707 510.529 o
0 4 6 96.498 103.639 2.940 48.861 o
0 4 7 66.976 68.694 2.596 73.214 o
0 4 8 213.707 207.830 4.200 19.998 o
0 4 9 1169.570 1191.610 11.866 1.677 o
0 4 10 1221.080 1271.750 13.123 1.527 o
0 4 11 120.445 119.386 4.370 35.602 o
0 4 12 256.970 291.228 6.831 13.394 o
0 4 13 37.495 30.054 3.844 98.886 o
0 4 14 7.231 2.692 3.617 209.886 o
0 4 15 427.205 447.288 10.852 6.555 o
0 4 16 2.170 5.288 4.581 149.074 o
0 5 1 0.011 -0.282 1.399 1723.740 o
0 5 2 4060.490 3948.770 27.709 0.192 o
0 5 3 609.959 607.982 6.242 4.864 o
0 5 4 4259.220 4093.440 29.103 0.177 o
0 5 5 397.302 402.082 5.148 8.905 o
0 5 6 2.251 -0.271 1.601 1009.370 o
0 5 7 2816.070 2751.220 20.544 0.376 o
0 5 8 57.358 49.308 2.635 88.445 o
0 5 9 2.426 -3.388 2.058 664.984 o
0 5 10 1213.500 1286.080 12.947 1.531 o
0 5 11 26.588 18.716 3.036 151.879 o
0 5 12 0.985 -3.330 2.967 369.493 o
0 5 13 2.228 10.765 3.545 221.715 o
0 5 14 62.866 59.350 4.842 57.161 o
0 5 15 785.547 824.515 14.854 2.775 o
0 5 16 18.423 15.136 4.695 107.756 o
0 6 0 133.607 160.946 4.320 30.253 o
0 6 1 1505.230 1458.680 11.386 1.155 o
0 6 2 54.766 51.641 2.158 95.641 o
0 6 3 5.040 4.268 1.692 628.119 o
0 6 4 113.910 118.701 3.014 41.451 o
0 6 5 479.975 493.814 6.228 6.687 o
0 6 6 88.853 104.767 3.037 50.855 o
0 6 7 482.204 504.583 6.716 6.513 o
0 6 8 7.739 4.146 2.204 406.635 o
0 6 9 228.295 236.212 4.996 17.416 o
0 6 10 0.250 -2.184 2.401 577.648 o
0 6 11 80.841 78.498 4.016 53.003 o
0 6 12 112.869 113.227 5.183 34.671 o
0 6 13 536.760 610.253 12.613 4.575 o
0 6 14 71.455 73.258 5.386 47.361 o
0 6 15 1.063 0.734 4.321 176.322 o
0 6 16 21.123 22.326 5.285 85.355 o
0 7 1 74.083 66.502 2.482 70.140 o
0 7 2 2045.150 1884.620 14.893 0.694 o
0 7 3 1400.770 1383.360 12.107 1.278 o
0 7 4 1816.250 1799.350 15.265 0.812 o
0 7 5 11.527 9.776 1.811 371.200 o
0 7 6 319.576 320.124 5.073 11.829 o
0 7 7 55.326 54.999 2.795 85.738 o
0 7 8 5949.800 5971.190 42.913 0.091 o
0 7 9 361.627 380.318 6.400 9.490 o
0 7 10 908.595 952.662 12.326 2.398 o
0 7 11 0.859 -6.940 2.952 375.026 o
0 7 12 20.913 15.972 3.926 130.939 o
0 7 13 7.436 10.758 4.009 164.027 o
0 7 14 39.657 27.624 4.874 77.644 o
0 7 15 24.056 16.455 4.693 100.318 o
0 8 0 96.789 111.441 4.383 41.365 o
0 8 1 2300.100 2217.190 17.904 0.545 o
0 8 2 18.772 15.552 1.913 256.293 o
0 8 3 1.055 -1.581 1.682 1056.600 o
0 8 4 65.972 59.490 2.549 77.648 o
0 8 5 10.695 7.997 2.017 364.521 o
0 8 6 82.101 77.836 3.005 59.208 o
0 8 7 1.731 -3.819 2.109 669.114 o
0 8 8 1066.360 1122.740 12.460 1.885 o
0 8 9 105.761 112.380 4.236 39.794 o
0 8 10 5.912 0.383 2.959 310.133 o
0 8 11 436.330 466.500 9.596 6.673 o
0 8 12 9.672 4.117 3.575 199.738 o
0 8 13 110.291 105.985 6.006 32.591 o
0 8 14 47.452 42.694 5.234 63.455 o
0 8 15 15.648 19.787 5.489 86.024 o
0 9 1 201.779 198.368 4.180 21.274 o
0 9 2 20.481 15.040 2.016 239.216 o
0 9 3 9.341 9.356 2.062 366.927 o
0 9 4 277.579 267.915 5.459 13.993 o
0 9 5 68.212 65.051 3.000 70.157 o
0 9 6 1202.450 1270.350 12.832 1.558 o
0 9 7 153.370 154.194 4.356 28.005 o
0 9 8 3.422 -2.572 2.470 463.180 o
0 9 9 56.631 63.063 3.999 67.828 o
0 9 10 2.352 2.527 3.388 265.150 o
0 9 11 279.478 301.142 7.981 11.727 o
0 9 12 45.723 49.708 4.831 67.697 o
0 9 13 6.828 2.008 4.362 155.176 o
0 9 14 176.304 165.102 7.683 19.178 o
0 9 15 4.599 34.149 43.994 1.739 o
0 10 0 297.409 306.431 7.578 11.402 o
0 10 1 1974.280 1943.280 16.556 0.703 o
0 10 2 30.794 25.551 2.354 157.383 o
0 10 3 2756.460 2726.840 21.060 0.387 o
0 10 4 52.589 48.395 2.873 90.442 o
0 10 5 82.643 68.008 3.224 59.817 o
0 10 6 58.180 46.293 3.095 83.311 o
0 10 7 1304.700 1371.530 14.693 1.346 o
0 10 8 80.365 68.215 4.018 55.143 o
0 10 9 47.429 43.591 4.057 79.526 o
0 10 10 165.227 159.060 6.500 22.282 o
0 10 11 261.447 277.757 8.211 12.444 o
0 10 12 3.557 -0.346 4.163 181.961 o
0 10 13 64.710 67.984 5.721 47.580 o
0 10 14 107.123 92.282 7.498 28.382 o
0 11 1 273.898 278.917 5.236 14.059 o
0 11 2 390.345 405.426 6.493 8.648 o
0 11 3 1.669 -2.854 2.218 614.374 o
0 11 4 26.233 16.298 2.543 178.680 o
0 11 5 1045.030 1081.880 12.235 1.966 o
0 11 6 192.249 186.572 5.091 21.352 o
0 11 7 14.471 7.612 2.995 218.494 o
0 11 8 16.462 17.353 3.531 157.370 o
0 11 9 114.595 124.108 5.785 31.416 o
0 11 10 3.809 3.758 3.892 197.143 o
0 11 11 76.688 70.614 5.802 43.480 o
0 11 12 24.420 21.346 4.799 94.555 o
0 11 13 7.270 4.243 4.957 121.238 o
0 12 0 1171.870 1195.140 18.510 1.519 o
0 12 1 70.221 77.146 3.546 61.185 o
0 12 2 571.207 607.765 8.465 4.927 o
0 12 3 883.202 912.319 11.033 2.574 o
0 12 4 414.988 445.451 7.535 7.626 o
0 12 5 147.122 148.059 4.767 28.285 o
0 12 6 17.703 11.513 3.118 186.581 o
0 12 7 23.154 22.237 3.834 124.693 o
0 12 8 134.498 140.561 6.220 26.626 o
0 12 9 47.111 43.145 4.589 72.090 o
0 12 10 33.982 39.541 5.010 75.129 o
0 12 11 1252.470 1374.380 21.945 1.262 o
0 12 12 151.716 146.846 7.812 21.136 o
0 12 13 52.302 53.703 6.280 48.606 o
0 13 1 72.671 66.613 3.829 60.245 o
0 13 2 236.896 247.446 6.145 15.655 o
0 13 3 317.128 319.885 6.932 11.040 o
0 13 4 0.729 -1.860 2.971 372.198 o
0 13 5 123.845 117.790 5.169 32.549 o
0 13 6 197.300 203.209 6.901 17.996 o
0 13 7 110.453 111.203 5.954 32.370 o
0 13 8 55.205 53.050 5.055 59.599 o
0 13 9 117.868 123.800 6.692 28.064 o
0 13 10 264.845 280.954 9.317 11.482 o
0 13 11 16.930 19.470 5.385 87.616 o
0 13 12 62.142 67.875 6.893 39.902 o
0 14 0 266.763 283.006 10.025 10.902 o
0 14 1 2.561 -0.030 3.246 295.734 o
0 14 2 19.850 11.933 3.635 150.389 o
0 14 3 79.361 66.376 4.791 50.253 o
0 14 4 0.153 -6.192 3.579 262.782 o
0 14 5 149.080 160.095 6.698 23.171 o
0 14 6 35.231 33.549 4.450 86.659 o
0 14 7 0.120 -4.639 4.052 205.284 o
0 14 8 0.333 1.460 4.325 177.190 o
0 14 9 31.107 29.215 5.274 75.810 o
0 14 10 12.123 5.225 4.874 116.622 o
0 14 11 410.755 417.747 12.589 6.384 o
0 15 1 3.441 0.112 3.943 201.498 o
0 15 2 1.505 -2.975 4.053 199.324 o
0 15 3 60.078 52.325 5.106 57.188 o
0 15 4 68.271 54.415 5.577 49.679 o
0 15 5 1.108 -8.599 4.219 185.852 o
0 15 6 1.086 -4.543 4.152 191.810 o
0 15 7 13.354 12.012 4.774 113.852 o
0 15 8 0.258 1.161 4.654 153.955 o
0 15 9 326.125 336.477 10.346 8.942 o
0 15 10 112.856 117.621 8.254 24.175 o
0 16 0 366.791 366.265 14.545 6.434 o
0 16 1 870.124 912.210 17.600 2.280 o
0 16 2 96.436 91.242 6.335 34.578 o
0 16 3 98.253 84.979 6.382 34.579 o
0 16 4 2.741 2.036 4.614 149.521 o
0 16 5 3.813 -4.274 4.390 163.998 o
0 16 6 2.387 4.097 4.750 140.119 o
0 16 7 50.475 50.987 5.992 52.252 o
0 16 8 28.769 20.445 5.670 72.927 o
0 16 9 81.918 68.428 7.249 34.336 o
0 17 1 13.827 1.306 4.812 119.480 o
0 17 2 64.374 52.083 6.044 47.392 o
0 17 3 275.540 276.416 9.402 11.204 o
0 17 4 127.012 102.386 6.895 27.607 o
0 17 5 11.058 12.432 5.274 99.558 o
0 17 6 14.160 10.336 5.062 103.987 o
0 17 7 48.194 52.651 6.670 46.504 o
0 18 0 1903.750 1993.800 43.681 0.535 o
0 18 1 302.255 316.532 10.359 9.564 o
0 18 2 39.291 29.937 5.688 64.460 o
0 18 3 2.287 6.707 5.408 108.229 o
0 18 4 282.734 280.814 10.373 10.326 o
0 18 5 49.156 41.228 6.663 47.837 o
0 19 1 53.340 47.882 6.875 44.132 o
0 19 2 37.912 38.671 6.684 51.256 o
1 0 2 105.067 97.907 2.452 48.824 o
1 0 4 34.844 32.140 2.409 137.515 o
1 0 6 95.374 93.115 3.773 47.078 o
1 0 8 1.751 -5.491 2.399 530.921 o
1 0 10 124.408 121.028 5.542 31.031 o
1 0 12 4.082 3.471 4.532 149.674 o
1 0 14 185.498 184.092 10.790 13.841 o
1 0 16 268.563 323.697 14.797 7.617 o
1 1 0 1047.940 1025.000 9.351 2.093 o
1 1 1 25.279 24.165 1.018 231.369 o
1 1 2 1588.210 1505.370 10.623 1.075 o
1 1 3 170.605 167.852 2.534 27.880 o
1 1 4 129.544 125.039 2.533 38.322 o
1 1 5 23.315 20.132 1.807 220.387 o
1 1 6 1151.320 1143.920 10.273 1.773 o
1 1 7 2.749 -3.201 1.611 950.801 o
1 1 8 102.521 96.933 3.016 47.685 o
1 1 9 97.099 89.483 3.288 49.468 o
1 1 10 124.522 126.832 3.986 35.355 o
1 1 11 0.222 -5.622 2.548 514.259 o
1 1 12 9.270 6.637 3.405 210.682 o
1 1 13 16.982 20.629 4.088 127.455 o
1 1 14 85.599 77.543 5.372 43.102 o
1 1 15 61.114 63.365 5.469 51.443 o
1 1 16 123.359 121.298 7.301 25.789 o
1 2 0 6816.490 6655.320 44.224 0.072 o
1 2 1 7096.840 7012.230 45.850 0.066 o
1 2 2 332.110 313.075 3.362 12.159 o
1 2 3 1848.890 1790.900 12.779 0.812 o
1 2 4 8.779 5.121 1.532 532.388 o
1 2 5 3082.440 2975.120 20.550 0.323 o
1 2 6 125.666 113.968 2.893 39.555 o
1 2 7 2745.770 2627.290 19.833 0.399 o
1 2 8 0.174 -3.522 1.802 1021.790 o
1 2 9 5.524 0.952 2.014 548.662 o
1 2 10 18.797 12.253 2.465 225.245 o
1 2 11 735.403 781.362 10.569 3.325 o
1 2 12 8.609 4.316 3.247 235.721 o
1 2 13 40.050 37.085 4.453 81.219 o
1 2 14 25.816 23.255 4.269 106.175 o
1 2 15 12.075 9.787 4.487 129.190 o
1 2 16 187.690 182.548 8.445 16.907 o
1 3 0 587.907 549.511 4.805 5.414 o
1 3 1 2309.020 2209.640 15.634 0.550 o
1 3 2 81.352 78.804 1.900 65.569 o
1 3 3 391.049 366.912 4.291 9.605 o
1 3 4 803.253 813.473 7.581 3.157 o
1 3 5 676.328 680.207 7.089 4.113 o
1 3 6 3.765 1.219 1.641 799.907 o
1 3 7 753.875 746.946 8.569 3.450 o
1 3 8 1.408 -0.909 1.865 851.576 o
1 3 9 77.728 73.640 3.058 61.977 o
1 3 10 6.389 -0.236 2.299 449.108 o
1 3 11 153.095 153.947 4.985 26.750 o
1 3 12 23.407 16.404 3.660 136.247 o
1 3 13 19.731 12.661 3.839 140.295 o
1 3 14 20.364 20.848 4.262 115.477 o
1 3 15 0.029 -5.531 4.176 193.712 o
1 3 16 1.001 0.628 4.793 144.213 o
1 4 0 410.217 404.046 4.309 8.818 o
1 4 1 58.967 53.371 1.788 93.926 o
1 4 2 1175.740 1103.150 9.157 1.787 o
1 4 3 8556.950 8387.190 55.322 0.046 o
1 4 4 658.196 658.179 6.613 4.325 o
1 4 5 585.893 576.548 6.468 5.159 o
1 4 6 756.767 767.254 8.406 3.402 o
1 4 7 3286.120 3164.560 23.083 0.286 o
1 4 8 38.343 38.632 2.475 122.701 o
1 4 9 1555.700 1565.860 14.489 1.045 o
1 4 10 6.481 4.150 2.361 393.709 o
1 4 11 11.385 5.257 2.880 255.012 o
1 4 12 1.913 -1.910 3.191 311.385 o
1 4 13 21.584 12.529 4.159 123.755 o
1 4 14 119.431 107.251 5.970 31.293 o
1 4 15 425.794 455.060 11.251 6.418 o
1 4 16 34.809 37.853 5.632 65.506 o
1 5 0 4348.080 4221.530 29.492 0.169 o
1 5 1 5820.670 5695.710 39.778 0.097 o
1 5 2 6683.110 6515.500 44.444 0.074 o
1 5 3 1669.660 1527.120 11.940 0.999 o
1 5 4 728.082 742.204 7.760 3.629 o
1 5 5 186.940 182.756 3.609 23.930 o
1 5 6 48.455 41.381 2.341 107.341 o
1 5 7 327.426 319.402 5.245 11.534 o
1 5 8 3188.020 3160.180 23.627 0.296 o
1 5 9 2624.620 2645.330 20.949 0.417 o
1 5 10 150.382 150.299 4.661 27.977 o
1 5 11 475.577 479.070 8.818 6.335 o
1 5 12 24.505 24.239 3.907 118.345 o
1 5 13 7.589 5.660 3.813 185.619 o
1 5 14 536.422 590.860 12.535 4.652 o
1 5 15 1.674 1.086 4.426 165.932 o
1 6 0 49.096 50.726 2.153 103.048 o
1 6 1 271.757 267.964 4.019 15.091 o
1 6 2 321.853 316.040 4.509 12.049 o
1 6 3 185.591 195.767 3.642 23.399 o
1 6 4 122.090 120.926 3.116 38.966 o
1 6 5 169.758 172.937 3.694 26.121 o
1 6 6 1001.070 976.837 10.005 2.230 o
1 6 7 281.554 284.162 5.032 13.775 o
1 6 8 338.088 358.287 6.036 10.410 o
1 6 9 4.036 -0.618 2.330 493.916 o
1 6 10 25.793 20.828 2.998 152.748 o
1 6 11 15.945 9.194 3.316 184.504 o
1 6 12 576.039 636.959 12.120 4.323 o
1 6 13 67.078 59.519 5.065 53.515 o
1 6 14 64.902 64.793 5.537 49.444 o
1 6 15 0.018 5.999 4.806 139.907 o
1 7 0 14.738 10.785 1.811 323.344 o
1 7 1 138.558 136.051 3.141 34.125 o
1 7 2 546.727 553.457 6.418 5.614 o
1 7 3 312.751 328.360 5.024 11.933 o
1 7 4 21.141 14.479 1.938 242.100 o
1 7 5 6.376 3.763 1.849 534.650 o
1 7 6 16.514 12.066 2.158 265.838 o
1 7 7 15.240 9.161 2.285 275.213 o
1 7 8 105.090 99.349 3.710 43.706 o
1 7 9 247.422 256.458 5.812 15.251 o
1 7 10 96.462 98.031 4.438 42.836 o
1 7 11 269.443 268.663 7.549 12.828 o
1 7 12 0.335 -10.148 3.447 281.675 o
1 7 13 54.902 45.575 5.190 59.902 o
1 7 14 9.887 14.555 4.688 120.385 o
1 7 15 160.936 139.642 8.421 19.561 o
1 8 0 2686.620 2652.020 20.323 0.406 o
1 8 1 0.151 -6.729 1.678 1178.810 o
1 8 2 4944.440 4833.030 35.008 0.132 o
1 8 3 1666.100 1623.690 14.198 0.953 o
1 8 4 2600.110 2538.700 19.600 0.434 o
1 8 5 124.277 111.760 3.396 38.682 o
1 8 6 8234.100 8280.780 56.819 0.049 o
1 8 7 2486.480 2512.330 20.524 0.458 o
1 8 8 4298.180 4338.750 33.082 0.167 o
1 8 9 14.869 11.032 3.010 207.061 o
1 8 10 48.863 41.644 4.206 76.958 o
1 8 11 11.490 10.683 3.748 168.782 o
1 8 12 1.464 0.286 4.102 194.343 o
1 8 13 7.166 7.508 4.461 142.305 o
1 8 14 40.750 39.028 5.525 63.801 o
1 9 0 188.639 195.987 4.005 22.677 o
1 9 1 22.788 12.851 2.040 230.285 o
1 9 2 0.811 -2.244 1.813 947.056 o
1 9 3 3546.570 3472.270 26.234 0.245 o
1 9 4 519.085 536.992 7.254 5.851 o
1 9 5 537.900 561.401 7.563 5.513 o
1 9 6 87.371 86.214 3.568 51.968 o
1 9 7 71.105 65.574 3.324 65.523 o
1 9 8 0.243 -0.658 2.709 455.404 o
1 9 9 0.742 -1.912 3.199 322.018 o
1 9 10 21.192 12.491 3.796 139.276 o
1 9 11 122.020 114.668 6.057 30.142 o
1 9 12 10.605 6.637 4.493 134.568 o
1 9 13 80.659 67.861 6.093 41.053 o
1 9 14 5.942 4.137 5.344 107.732 o
1 10 0 431.254 439.592 6.243 7.734 o
1 10 1 69.714 64.511 2.968 69.665 o
1 10 2 2252.770 2206.520 17.857 0.559 o
1 10 3 111.403 103.690 3.423 42.608 o
1 10 4 510.504 513.940 7.192 6.067 o
1 10 5 5.766 1.280 2.341 437.482 o
1 10 6 2044.380 2101.860 18.839 0.637 o
1 10 7 5.988 2.956 2.789 324.972 o
1 10 8 1778.950 1920.890 20.777 0.765 o
1 10 9 1.642 -0.366 3.569 253.854 o
1 10 10 71.010 62.617 5.359 49.287 o
1 10 11 21.039 14.182 4.505 111.151 o
1 10 12 10.141 3.426 4.557 135.458 o
1 10 13 34.818 35.629 5.678 65.392 o
1 10 14 107.639 96.572 9.396 22.177 o
1 11 0 186.898 188.043 4.400 22.673 o
1 11 1 124.897 113.779 3.691 37.439 o
1 11 2 0.026 -6.964 2.088 773.359 o
1 11 3 114.373 111.126 3.815 39.579 o
1 11 4 31.953 24.475 2.800 140.747 o
1 11 5 64.727 63.985 3.310 69.814 o
1 11 6 79.860 76.135 3.919 54.481 o
1 11 7 198.491 194.168 5.975 19.433 o
1 11 8 14.914 12.959 3.758 155.360 o
1 11 9 60.805 51.284 4.894 59.225 o
1 11 10 0.873 2.178 4.329 173.991 o
1 11 11 662.441 706.428 15.440 3.349 o
1 11 12 0.102 -4.277 4.827 144.825 o
1 11 13 82.743 75.424 6.838 35.742 o
1 12 0 2549.040 2609.400 21.521 0.433 o
1 12 1 63.309 57.411 3.264 73.301 o
1 12 2 81.456 74.303 3.573 56.572 o
1 12 3 59.540 53.516 3.241 77.596 o
1 12 4 885.284 899.951 11.648 2.558 o
1 12 5 238.015 248.456 6.146 15.579 o
1 12 6 345.242 367.934 7.951 9.370 o
1 12 7 59.096 43.611 4.622 64.781 o
1 12 8 54.339 51.535 4.947 61.502 o
1 12 9 15.681 4.500 4.312 135.376 o
1 12 10 678.883 756.582 16.661 3.079 o
1 12 11 47.216 46.252 5.890 55.237 o
1 12 12 97.512 94.265 7.173 30.649 o
1 13 0 79.564 71.742 3.986 54.989 o
1 13 1 292.930 288.613 6.514 12.428 o
1 13 2 340.270 370.551 7.316 9.708 o
1 13 3 244.363 265.098 6.436 14.690 o
1 13 4 1.746 -1.651 2.953 362.146 o
1 13 5 67.183 58.939 4.412 59.408 o
1 13 6 6.192 1.219 3.857 195.776 o
1 13 7 13.651 4.971 4.482 130.923 o
1 13 8 142.944 142.196 6.845 24.159 o
1 13 9 104.683 112.407 6.919 29.554 o
1 13 10 103.376 109.326 7.130 29.148 o
1 13 11 163.834 179.280 8.649 17.880 o
1 13 12 71.609 74.862 9.999 23.674 o
1 14 0 131.606 136.214 5.427 29.362 o
1 14 1 43.141 40.759 4.008 84.903 o
1 14 2 27.174 18.980 3.651 126.873 o
1 14 3 2.920 -2.013 3.631 237.954 o
1 14 4 7.350 -1.232 3.801 198.471 o
1 14 5 240.472 246.424 8.253 13.617 o
1 14 6 131.878 135.447 6.989 25.139 o
1 14 7 35.443 26.706 4.977 79.114 o
1 14 8 58.867 56.764 5.816 50.234 o
1 14 9 16.823 11.708 4.982 102.644 o
1 14 10 26.981 25.730 5.779 70.544 o
1 14 11 0.152 -2.509 5.481 112.315 o
1 15 0 0.696 -6.038 3.694 243.375 o
1 15 1 15.723 9.325 4.247 133.583 o
1 15 2 132.780 115.802 6.208 28.254 o
1 15 3 2.661 -1.861 4.109 189.732 o
1 15 4 5.521 4.435 4.306 158.971 o
1 15 5 19.131 13.035 4.713 107.615 o
1 15 6 94.327 83.899 6.324 35.598 o
1 15 7 22.925 10.945 4.871 99.568 o
1 15 8 190.422 190.971 8.482 16.524 o
1 15 9 1.473 4.956 5.176 119.968 o
1 15 10 98.976 95.947 7.859 27.783 o
1 16 0 4.331 2.875 4.427 156.335 o
1 16 1 16.493 9.751 4.579 118.222 o
1 16 2 2.175 -3.906 4.394 168.452 o
1 16 3 30.968 28.183 5.169 78.175 o
1 16 4 0.084 -8.189 4.552 162.862 o
1 16 5 23.522 21.420 5.075 88.589 o
1 16 6 29.065 22.783 5.365 77.637 o
1 16 7 0.213 -2.451 4.968 136.542 o
1 16 8 126.056 117.001 7.919 24.014 o
1 17 0 37.449 28.300 5.156 74.067 o
1 17 1 63.527 60.572 6.107 45.971 o
1 17 2 659.966 675.624 15.237 3.442 o
1 17 3 10.304 10.265 5.142 105.911 o
1 17 4 109.518 104.201 6.985 29.230 o
1 17 5 2.251 -0.093 5.131 124.658 o
1 17 6 64.756 55.089 6.353 44.503 o
1 17 7 15.550 17.334 6.001 75.633 o
1 18 0 33.522 18.006 5.306 77.350 o
1 18 1 39.140 25.886 5.565 67.327 o
1 18 2 6.778 2.509 5.260 110.841 o
1 18 3 1.997 2.660 5.368 112.744 o
1 18 4 2.742 11.344 5.926 88.750 o
1 18 5 1.244 -9.926 5.362 115.795 o
1 19 0 94.927 94.001 8.065 27.567 o
1 19 1 18.173 18.180 6.284 68.575 o
1 19 2 0.612 14.354 22.325 6.744 o
2 0 0 668.413 631.645 7.629 4.265 o
2 0 2 1840.190 1800.770 17.485 0.787 o
2 0 4 14458.700 14418.800 128.655 0.016 o
2 0 6 3891.610 3765.890 37.791 0.200 o
2 0 8 2838.970 2720.010 29.833 0.357 o
2 0 10 14415.000 14805.500 144.859 0.015 o
2 0 12 40.485 39.271 6.022 57.617 o
2 0 14 1473.460 1569.980 32.890 0.860 o
2 0 16 595.841 646.562 57.467 0.853 o
2 1 0 43.532 42.477 1.209 131.475 o
2 1 1 9566.330 9409.390 60.784 0.037 o
2 1 2 1099.750 1049.510 7.918 1.994 o
2 1 3 3611.440 3524.110 23.829 0.239 o
2 1 4 635.132 620.158 6.377 4.624 o
2 1 5 534.648 497.711 5.950 6.075 o
2 1 6 16.441 13.587 1.853 287.878 o
2 1 7 774.465 791.674 8.636 3.263 o
2 1 8 86.089 78.866 3.025 57.075 o
2 1 9 1221.940 1207.080 12.718 1.576 o
2 1 10 70.810 77.064 3.515 61.165 o
2 1 11 307.410 323.544 7.280 11.069 o
2 1 12 0.008 -4.679 3.262 317.510 o
2 1 13 342.016 366.813 9.716 8.690 o
2 1 14 6.898 1.828 4.252 162.259 o
2 1 15 1173.620 1275.270 21.050 1.408 o
2 1 16 149.884 76.264 38.551 2.158 o
2 2 0 3460.490 3372.960 23.707 0.259 o
2 2 1 368.299 342.441 3.556 10.623 o
2 2 2 1213.640 1109.670 8.495 1.731 o
2 2 3 308.842 311.723 3.856 12.804 o
2 2 4 2.060 -0.220 1.522 1112.860 o
2 2 5 61.278 55.386 2.256 86.077 o
2 2 6 32.218 33.139 2.101 151.155 o
2 2 7 146.707 156.391 3.597 30.262 o
2 2 8 2112.100 2079.800 16.858 0.626 o
2 2 9 36.574 28.510 2.639 131.486 o
2 2 10 1125.190 1209.480 12.731 1.712 o
2 2 11 2.418 0.516 3.038 332.538 o
2 2 12 202.569 209.324 7.086 17.302 o
2 2 13 76.360 75.659 5.389 45.631 o
2 2 14 323.888 341.803 10.101 9.055 o
2 2 15 60.358 52.548 5.660 51.815 o
2 3 0 3.548 3.531 1.166 1049.230 o
2 3 1 64.679 59.178 1.716 85.879 o
2 3 2 852.107 820.126 6.978 2.985 o
2 3 3 5354.640 5250.520 35.619 0.113 o
2 3 4 46.579 43.656 2.100 112.217 o
2 3 5 686.014 679.555 7.244 4.048 o
2 3 6 2617.180 2551.070 18.723 0.432 o
2 3 7 5059.730 4989.300 34.462 0.126 o
2 3 8 0.002 -6.717 1.882 953.439 o
2 3 9 702.223 698.817 8.962 3.782 o
2 3 10 264.665 264.641 5.791 14.354 o
2 3 11 1.861 -7.320 2.836 388.804 o
2 3 12 52.856 51.091 4.568 66.728 o
2 3 13 0.149 -1.380 3.759 238.307 o
2 3 14 91.339 88.112 6.120 36.734 o
2 3 15 115.934 115.898 7.068 27.542 o
2 4 0 6048.820 5982.700 40.862 0.089 o
2 4 1 1389.180 1320.620 10.310 1.342 o
2 4 2 1441.040 1356.640 10.505 1.269 o
2 4 3 1164.370 1150.420 9.501 1.761 o
2 4 4 258.484 258.566 4.109 15.892 o
2 4 5 57.184 53.895 2.412 89.012 o
2 4 6 473.623 471.423 6.155 6.922 o
2 4 7 224.844 232.834 4.428 18.221 o
2 4 8 1443.790 1462.930 13.451 1.185 o
2 4 9 1130.110 1119.140 11.903 1.794 o
2 4 10 494.135 530.954 8.261 5.971 o
2 4 11 171.497 169.940 5.723 22.738 o
2 4 12 0.084 -3.007 3.441 284.638 o
2 4 13 4.773 3.128 3.922 191.976 o
2 4 14 496.668 532.172 12.120 5.218 o
2 4 15 59.222 49.347 5.720 52.181 o
2 5 0 715.071 691.765 6.621 3.892 o
2 5 1 1927.160 1870.130 14.039 0.750 o
2 5 2 253.490 247.983 3.782 16.622 o
2 5 3 3788.450 3671.890 26.045 0.219 o
2 5 4 509.064 517.350 6.273 6.202 o
2 5 5 6.307 5.908 1.758 532.204 o
2 5 6 4446.510 4378.110 31.172 0.160 o
2 5 7 17.742 13.903 2.149 251.042 o
2 5 8 136.451 127.836 3.841 33.550 o
2 5 9 261.111 283.071 5.494 14.326 o
2 5 10 19.000 10.172 2.992 192.324 o
2 5 11 0.717 -8.122 3.087 345.560 o
2 5 12 5.719 -5.862 3.621 223.625 o
2 5 13 8.941 2.975 4.340 150.144 o
2 5 14 47.377 40.201 5.171 64.908 o
2 5 15 1.110 4.692 4.961 130.871 o
2 6 0 103.184 106.577 2.668 47.274 o
2 6 1 65.673 65.078 2.411 76.979 o
2 6 2 103.774 95.191 2.763 48.564 o
2 6 3 141.120 146.886 3.390 32.248 o
2 6 4 75.628 80.257 2.758 63.385 o
2 6 5 140.405 142.697 3.402 32.679 o
2 6 6 76.142 66.265 2.921 65.750 o
2 6 7 22.089 16.431 2.387 203.341 o
2 6 8 350.610 362.505 6.210 9.997 o
2 6 9 0.086 -4.543 2.489 543.011 o
2 6 10 47.540 45.056 3.788 82.977 o
2 6 11 194.648 212.304 7.065 17.675 o
2 6 12 185.304 173.212 7.171 19.206 o
2 6 13 271.149 283.658 9.346 11.263 o
2 6 14 7.094 6.839 4.739 129.188 o
2 6 15 150.098 148.215 8.203 20.400 o
2 7 0 2430.590 2389.500 18.382 0.489 o
2 7 1 9.528 9.565 1.756 414.799 o
2 7 2 11347.600 11425.500 79.086 0.026 o
2 7 3 13.492 9.385 1.833 343.971 o
2 7 4 2.147 -1.837 1.701 927.993 o
2 7 5 102.009 94.274 3.161 47.664 o
2 7 6 130.190 118.867 3.567 36.235 o
2 7 7 628.541 649.623 8.546 4.376 o
2 7 8 2630.250 2682.360 22.063 0.410 o
2 7 9 142.196 134.295 4.571 30.314 o
2 7 10 0.586 -5.500 3.001 366.864 o
2 7 11 8.458 0.143 3.611 210.743 o
2 7 12 38.064 31.761 4.892 77.004 o
2 7 13 12.392 11.057 4.629 121.601 o
2 7 14 1.965 5.605 4.884 132.421 o
2 8 0 4.728 -0.722 1.696 745.751 o
2 8 1 15.298 10.499 1.874 311.931 o
2 8 2 117.005 113.277 3.091 41.118 o
2 8 3 70.582 58.909 2.610 73.985 o
2 8 4 9.735 5.967 1.994 399.009 o
2 8 5 345.001 350.815 5.718 10.452 o
2 8 6 29.221 30.884 2.713 142.496 o
2 8 7 930.552 999.823 11.789 2.308 o
2 8 8 0.199 -2.290 2.570 506.435 o
2 8 9 81.759 71.987 4.559 50.156 o
2 8 10 1.145 -1.628 3.626 249.487 o
2 8 11 65.001 62.058 5.299 51.803 o
2 8 12 11.778 7.372 4.518 130.543 o
2 8 13 75.997 70.626 6.257 40.764 o
2 8 14 37.560 28.701 5.843 63.410 o
2 9 0 78.545 69.583 2.737 64.822 o
2 9 1 116.317 108.964 3.237 41.350 o
2 9 2 70.531 64.203 2.812 70.564 o
2 9 3 47.312 43.879 2.620 102.684 o
2 9 4 507.919 519.253 7.261 6.056 o
2 9 5 11.836 10.589 2.402 285.213 o
2 9 6 37.178 28.953 2.763 126.597 o
2 9 7 55.869 51.781 3.387 79.264 o
2 9 8 38.260 27.785 3.661 103.479 o
2 9 9 1.225 -6.197 3.353 289.579 o
2 9 10 15.992 6.830 4.114 141.814 o
2 9 11 29.216 26.981 4.846 86.460 o
2 9 12 167.940 166.743 7.970 19.143 o
2 9 13 27.992 30.985 5.362 75.681 o
2 9 14 128.738 143.280 13.179 13.014 o
2 10 0 783.245 787.701 9.244 3.202 o
2 10 1 173.601 175.922 4.088 24.956 o
2 10 2 329.056 353.227 6.154 10.652 o
2 10 3 2.383 -2.077 2.121 633.876 o
2 10 4 6.245 5.629 2.344 389.291 o
2 10 5 439.633 454.565 7.084 7.313 o
2 10 6 496.236 519.976 8.244 6.009 o
2 10 7 15.221 10.380 3.063 202.904 o
2 10 8 0.556 -7.390 3.179 328.195 o
2 10 9 43.779 45.239 4.875 69.447 o
2 10 10 30.752 25.714 4.761 87.508 o
2 10 11 0.001 1.180 4.459 168.229 o
2 10 12 17.594 15.523 4.987 99.534 o
2 10 13 185.000 161.093 8.596 17.346 o
2 11 0 29.250 25.509 2.637 151.615 o
2 11 1 6.323 4.376 2.330 401.381 o
2 11 2 0.164 0.115 2.255 654.462 o
2 11 3 18.468 9.745 2.516 230.270 o
2 11 4 908.118 907.817 10.647 2.527 o
2 11 5 332.594 360.198 6.978 10.136 o
2 11 6 81.848 66.492 4.048 54.677 o
2 11 7 28.238 17.867 3.586 128.230 o
2 11 8 3.302 -4.105 3.803 216.378 o
2 11 9 22.703 17.937 4.672 101.618 o
2 11 10 103.717 83.656 6.409 33.693 o
2 11 11 17.984 5.494 4.870 108.651 o
2 11 12 1.822 -5.307 4.930 135.516 o
2 12 0 197.969 195.364 4.989 20.715 o
2 12 1 551.998 552.371 7.993 5.369 o
2 12 2 1214.240 1260.190 13.431 1.538 o
2 12 3 0.032 -3.234 2.544 521.228 o
2 12 4 32.647 32.022 3.400 114.740 o
2 12 5 50.109 43.518 3.835 80.831 o
2 12 6 24.282 14.523 4.007 123.150 o
2 12 7 153.571 159.954 6.894 22.400 o
2 12 8 3.404 -5.520 3.895 206.560 o
2 12 9 50.980 36.956 5.383 61.330 o
2 12 10 353.690 383.138 11.156 7.779 o
2 12 11 10.485 5.240 5.211 106.310 o
2 12 12 199.399 208.626 9.639 14.325 o
2 13 0 434.614 475.676 8.320 6.952 o
2 13 1 5.569 -2.857 2.750 355.155 o
2 13 2 558.341 609.799 9.847 4.837 o
2 13 3 129.314 129.486 5.119 31.009 o
2 13 4 361.719 353.741 8.066 9.138 o
2 13 5 83.440 70.562 5.259 45.250 o
2 13 6 506.839 557.191 12.607 4.957 o
2 13 7 0.496 -10.233 4.074 201.558 o
2 13 8 17.589 18.124 4.833 102.649 o
2 13 9 17.730 18.286 5.053 96.059 o
2 13 10 2.987 -0.145 4.906 134.597 o
2 13 11 133.300 128.947 8.307 21.992 o
2 14 0 440.592 454.536 9.521 6.713 o
2 14 1 0.817 -7.682 3.298 302.835 o
2 14 2 1.579 -12.515 3.163 320.202 o
2 14 3 21.447 18.262 4.060 122.880 o
2 14 4 5.422 -1.698 3.768 209.903 o
2 14 5 0.799 -1.759 4.307 179.503 o
2 14 6 6.941 2.166 4.559 143.156 o
2 14 7 44.425 41.193 5.408 63.062 o
2 14 8 9.361 2.904 4.669 131.933 o
2 14 9 9.504 4.057 5.063 113.782 o
2 14 10 233.779 226.977 9.761 12.757 o
2 15 0 23.378 25.763 4.623 97.880 o
2 15 1 27.025 18.385 4.205 109.655 o
2 15 2 110.188 99.076 6.227 32.280 o
2 15 3 115.023 118.487 6.677 28.757 o
2 15 4 0.072 -7.378 4.159 195.100 o
2 15 5 12.476 10.978 4.749 116.773 o
2 15 6 24.383 26.069 5.370 79.649 o
2 15 7 16.335 13.746 5.137 97.436 o
2 15 8 152.231 144.747 8.193 20.395 o
2 15 9 28.535 23.380 6.061 65.757 o
2 16 0 1418.940 1560.130 23.012 1.040 o
2 16 1 2.733 -5.913 4.341 170.719 o
2 16 2 0.200 -8.072 4.330 179.573 o
2 16 3 43.325 40.337 5.602 61.323 o
2 16 4 4.686 -2.698 4.583 149.215 o
2 16 5 22.134 13.318 5.101 92.889 o
2 16 6 12.844 12.048 5.048 104.958 o
2 16 7 134.319 127.929 7.591 23.710 o
2 16 8 342.938 368.189 12.429 7.506 o
2 17 0 65.561 54.074 5.808 48.676 o
2 17 1 291.735 307.391 10.493 9.785 o
2 17 2 68.686 57.813 6.166 44.563 o
2 17 3 659.038 689.511 15.794 3.359 o
2 17 4 154.399 155.895 8.139 20.004 o
2 17 5 579.598 629.142 14.808 3.958 o
2 17 6 33.141 27.131 6.213 60.620 o
2 18 0 1402.030 1486.020 23.833 1.064 o
2 18 1 121.448 112.216 7.321 26.372 o
2 18 2 3.450 -1.987 5.342 113.636 o
2 18 3 2.417 2.072 5.578 104.565 o
2 18 4 83.234 81.631 7.273 33.036 o
2 19 0 102.811 87.511 7.766 28.158 o
2 19 1 0.275 -21.170 18.141 10.266 o
3 0 0 2472.400 2387.770 26.699 0.455 o
3 0 2 222.929 224.649 4.224 18.777 o
3 0 4 24.338 20.081 2.539 178.866 o
3 0 6 205.941 210.372 5.803 18.660 o
3 0 8 40.688 25.310 3.456 106.739 o
3 0 10 1.629 -0.021 3.938 210.244 o
3 0 12 36.046 10.201 7.001 52.786 o
3 0 14 23.886 22.387 7.204 52.306 o
3 1 0 2326.420 2280.690 16.892 0.532 o
3 1 1 117.010 117.313 2.028 43.473 o
3 1 2 2431.260 2325.160 16.588 0.501 o
3 1 3 49.218 42.122 1.914 112.179 o
3 1 4 1414.940 1387.830 11.070 1.273 o
3 1 5 47.788 39.997 2.172 112.002 o
3 1 6 1492.660 1465.540 12.639 1.151 o
3 1 7 22.704 21.069 2.209 199.991 o
3 1 8 259.852 278.196 5.272 14.629 o
3 1 9 72.742 64.655 3.374 64.469 o
3 1 10 250.298 237.762 6.048 15.348 o
3 1 11 22.738 15.712 3.452 147.273 o
3 1 12 6.576 1.909 4.078 175.334 o
3 1 13 0.742 1.126 4.216 185.403 o
3 1 14 88.777 79.192 6.153 37.884 o
3 1 15 5.298 13.188 5.220 107.487 o
3 2 0 4674.030 4562.420 32.254 0.147 o
3 2 1 1593.510 1483.620 10.782 1.078 o
3 2 2 513.551 491.540 5.066 6.461 o
3 2 3 3.600 0.264 1.470 975.183 o
3 2 4 96.110 102.796 2.696 50.132 o
3 2 5 1084.860 1054.080 9.906 1.977 o
3 2 6 1159.810 1151.760 10.787 1.743 o
3 2 7 10.896 6.866 1.965 378.334 o
3 2 8 10.848 5.369 2.150 359.182 o
3 2 9 271.211 283.815 5.587 13.849 o
3 2 10 339.821 356.446 7.106 9.959 o
3 2 11 34.246 24.970 3.870 105.180 o
3 2 12 72.657 71.520 5.441 46.871 o
3 2 13 44.126 43.060 5.184 65.652 o
3 2 14 73.374 64.128 5.812 45.075 o
3 2 15 1243.130 1362.840 23.117 1.251 o
3 3 0 571.836 550.773 5.199 5.521 o
3 3 1 565.919 546.066 5.544 5.565 o
3 3 2 379.431 378.214 4.509 9.686 o
3 3 3 755.407 749.492 7.257 3.511 o
3 3 4 295.273 299.895 4.433 13.265 o
3 3 5 70.948 68.968 2.533 70.985 o
3 3 6 965.494 957.004 9.736 2.346 o
3 3 7 18.385 14.845 2.096 247.638 o
3 3 8 8.892 5.543 2.203 376.890 o
3 3 9 7.004 2.257 2.351 403.063 o
3 3 10 686.237 708.360 10.231 3.736 o
3 3 11 8.011 0.928 3.450 227.118 o
3 3 12 142.129 132.413 6.527 25.472 o
3 3 13 12.758 11.061 4.416 129.969 o
3 3 14 0.048 2.921 4.474 164.475 o
3 3 15 2.262 2.698 5.472 108.282 o
3 4 0 1237.840 1175.540 9.252 1.634 o
3 4 1 5233.190 5165.350 35.695 0.118 o
3 4 2 4304.450 4152.200 29.208 0.173 o
3 4 3 1185.580 1163.420 10.445 1.701 o
3 4 4 132.765 120.672 3.069 36.848 o
3 4 5 1009.250 1004.780 9.769 2.187 o
3 4 6 1417.870 1407.650 12.561 1.244 o
3 4 7 450.070 461.229 6.479 7.248 o
3 4 8 573.143 573.317 7.819 5.126 o
3 4 9 1.989 -8.874 2.292 568.456 o
3 4 10 7.126 2.897 2.942 289.662 o
3 4 11 11.568 4.411 3.629 187.304 o
3 4 12 47.770 42.470 4.866 68.096 o
3 4 13 0.027 3.370 4.364 172.017 o
3 4 14 228.779 228.825 8.820 13.801 o
3 4 15 35.426 27.537 5.717 66.534 o
3 5 0 1978.120 1888.240 14.345 0.723 o
3 5 1 4229.400 4100.680 28.262 0.179 o
3 5 2 116.544 116.800 2.819 41.610 o
3 5 3 691.563 677.288 7.486 4.005 o
3 5 4 93.571 96.863 2.912 51.154 o
3 5 5 503.181 499.416 6.678 6.307 o
3 5 6 202.587 207.885 4.277 20.736 o
3 5 7 5350.720 5319.750 36.914 0.112 o
3 5 8 860.966 891.812 10.457 2.693 o
3 5 9 0.217 -9.845 2.411 574.010 o
3 5 10 329.037 338.751 7.896 10.050 o
3 5 11 27.008 17.507 3.873 120.854 o
3 5 12 0.617 -2.199 3.945 214.167 o
3 5 13 273.814 254.197 9.375 11.557 o
3 5 14 114.025 106.737 7.084 28.213 o
3 6 0 156.161 175.372 3.277 28.242 o
3 6 1 672.116 655.085 7.076 4.214 o
3 6 2 364.294 369.086 5.057 9.987 o
3 6 3 32.511 35.729 2.154 145.656 o
3 6 4 79.499 72.840 2.667 63.887 o
3 6 5 236.929 235.563 4.470 17.391 o
3 6 6 44.469 40.186 2.590 109.477 o
3 6 7 51.888 48.822 3.002 89.109 o
3 6 8 432.390 447.387 6.953 7.498 o
3 6 9 33.971 24.065 3.267 122.699 o
3 6 10 56.913 46.152 4.374 68.189 o
3 6 11 141.346 135.101 7.047 24.135 o
3 6 12 1.399 -1.461 4.200 186.413 o
3 6 13 0.010 -5.784 4.423 172.727 o
3 6 14 296.835 303.987 11.002 9.421 o
3 7 0 476.160 502.427 6.279 6.672 o
3 7 1 6572.570 6523.690 46.704 0.076 o
3 7 2 32.971 30.045 2.089 153.596 o
3 7 3 19.810 17.877 1.906 241.808 o
3 7 4 37.619 37.941 2.396 126.411 o
3 7 5 136.111 131.361 3.664 33.752 o
3 7 6 574.863 593.795 8.056 5.002 o
3 7 7 2978.860 2980.660 24.095 0.331 o
3 7 8 0.059 -6.236 2.548 518.754 o
3 7 9 212.582 217.320 6.176 17.630 o
3 7 10 191.809 203.758 7.116 18.001 o
3 7 11 20.499 11.439 4.354 119.153 o
3 7 12 9.873 4.917 4.403 142.352 o
3 7 13 443.958 485.909 12.915 5.664 o
3 7 14 3.157 0.090 5.285 116.326 o
3 8 0 30.725 26.419 2.087 165.405 o
3 8 1 148.946 148.972 3.434 30.792 o
3 8 2 1500.300 1476.010 12.996 1.137 o
3 8 3 154.376 153.791 3.812 28.969 o
3 8 4 3.072 -3.713 1.921 709.250 o
3 8 5 593.567 583.519 7.805 4.927 o
3 8 6 5471.990 5533.190 40.503 0.106 o
3 8 7 569.370 602.670 8.898 4.907 o
3 8 8 19.037 15.020 3.225 169.593 o
3 8 9 16.110 7.730 3.593 168.793 o
3 8 10 33.160 25.900 4.522 90.465 o
3 8 11 19.619 15.072 4.583 109.870 o
3 8 12 100.936 91.043 8.152 26.798 o
3 8 13 2.395 -7.939 4.660 149.877 o
3 9 0 379.471 371.317 5.582 9.467 o
3 9 1 4312.670 4210.900 30.900 0.170 o
3 9 2 418.534 414.078 6.090 8.182 o
3 9 3 403.305 413.155 6.274 8.406 o
3 9 4 23.253 19.999 2.500 184.966 o
3 9 5 445.664 455.300 6.984 7.245 o
3 9 6 5.344 -2.838 2.346 458.095 o
3 9 7 1947.370 2070.200 20.873 0.667 o
3 9 8 34.206 37.113 3.930 96.740 o
3 9 9 1.424 -8.772 3.738 233.590 o
3 9 10 41.381 35.287 5.062 71.024 o
3 9 11 178.709 188.587 8.155 17.631 o
3 9 12 5.323 7.847 5.073 116.575 o
3 9 13 1.777 -3.746 5.012 131.298 o
3 10 0 76.673 61.172 2.849 67.446 o
3 10 1 251.469 257.862 4.991 15.658 o
3 10 2 5.233 0.307 2.104 535.367 o
3 10 3 785.580 803.878 9.671 3.138 o
3 10 4 303.818 309.770 5.839 12.120 o
3 10 5 17.522 12.197 2.592 222.837 o
3 10 6 2790.370 2861.530 25.572 0.362 o
3 10 7 14.086 12.095 3.396 180.696 o
3 10 8 879.606 927.372 15.777 2.337 o
3 10 9 1.890 -1.586 4.184 186.001 o
3 10 10 148.879 149.599 8.814 19.226 o
3 10 11 26.413 21.292 5.135 84.858 o
3 10 12 158.910 146.296 7.792 20.699 o
3 11 0 5.913 -3.408 2.423 425.367 o
3 11 1 460.924 468.141 7.148 6.921 o
3 11 2 50.951 39.625 2.808 97.837 o
3 11 3 396.485 413.407 6.904 8.350 o
3 11 4 93.114 96.313 3.856 46.861 o
3 11 5 93.138 78.479 4.209 47.679 o
3 11 6 66.184 70.335 4.460 56.970 o
3 11 7 294.937 306.502 8.513 10.912 o
3 11 8 31.665 26.780 4.886 83.704 o
3 11 9 583.424 635.979 13.963 4.036 o
3 11 10 0.347 -7.393 4.348 177.654 o
3 11 11 33.245 26.115 5.588 70.097 o
3 11 12 8.095 11.712 5.694 90.466 o
3 12 0 9.750 5.729 2.498 316.042 o
3 12 1 276.261 279.121 5.713 13.666 o
3 12 2 37.905 31.528 3.089 114.991 o
3 12 3 81.121 62.252 3.751 58.031 o
3 12 4 810.688 868.536 12.725 2.766 o
3 12 5 220.360 220.946 6.534 16.722 o
3 12 6 4.133 6.745 3.902 189.250 o
3 12 7 59.952 44.673 4.947 60.507 o
3 12 8 7.123 7.499 4.379 146.908 o
3 12 9 373.730 409.185 11.284 7.286 o
3 12 10 153.292 144.103 7.883 20.976 o
3 12 11 52.942 50.815 6.527 46.706 o
3 13 0 191.616 195.010 5.765 20.155 o
3 13 1 4.504 1.797 3.089 295.600 o
3 13 2 9.929 0.872 3.154 248.451 o
3 13 3 367.590 388.887 8.485 8.548 o
3 13 4 17.698 11.578 3.838 146.127 o
3 13 5 164.638 158.741 6.950 21.483 o
3 13 6 17.153 14.164 4.374 121.532 o
3 13 7 0.041 -1.573 4.139 197.146 o
3 13 8 44.925 48.444 5.701 57.762 o
3 13 9 729.754 799.277 16.590 2.854 o
3 13 10 6.816 9.655 5.430 100.614 o
3 14 0 287.156 301.509 7.889 11.566 o
3 14 1 61.073 52.184 4.642 61.487 o
3 14 2 0.784 -5.332 3.640 249.884 o
3 14 3 225.147 240.522 7.635 14.904 o
3 14 4 237.430 249.117 7.956 13.948 o
3 14 5 29.010 26.040 4.863 86.676 o
3 14 6 0.089 -4.506 4.493 167.141 o
3 14 7 43.528 35.347 5.350 65.699 o
3 14 8 0.409 3.305 4.876 137.979 o
3 14 9 60.102 55.589 6.509 44.413 o
3 14 10 9.058 -0.305 13.907 17.190 o
3 15 0 16.094 15.939 4.117 132.201 o
3 15 1 29.549 23.024 4.237 102.640 o
3 15 2 168.171 165.734 7.156 20.598 o
3 15 3 22.443 21.385 4.640 100.855 o
3 15 4 31.536 24.412 5.020 82.023 o
3 15 5 19.538 18.392 4.978 96.229 o
3 15 6 112.624 119.908 7.399 26.638 o
3 15 7 26.604 21.454 5.542 76.341 o
3 15 8 123.769 126.221 8.075 23.408 o
3 16 0 32.985 29.971 4.872 81.698 o
3 16 1 25.505 19.017 4.623 99.230 o
3 16 2 182.718 179.872 7.716 18.318 o
3 16 3 0.002 -4.634 4.520 165.393 o
3 16 4 75.128 63.124 6.102 42.793 o
3 16 5 23.401 12.502 5.054 93.294 o
3 16 6 3.762 -4.620 4.886 134.158 o
3 16 7 3.596 11.069 5.793 91.899 o
3 17 0 141.993 130.445 7.321 23.617 o
3 17 1 6.868 -2.716 4.481 150.260 o
3 17 2 30.196 27.563 5.568 71.753 o
3 17 3 1.726 -3.327 4.995 132.246 o
3 17 4 48.231 46.754 6.097 52.660 o
3 17 5 127.873 127.563 8.043 23.107 o
3 17 6 723.217 776.748 17.437 2.839 o
3 18 0 25.749 12.187 5.290 85.607 o
3 18 1 64.510 59.076 6.403 43.714 o
3 18 2 52.894 50.257 6.658 45.696 o
3 18 3 43.115 29.275 6.269 55.630 o
3 18 4 0.019 28.353 17.307 11.097 o
4 0 0 23950.300 23679.700 290.218 0.005 o
4 0 2 15542.200 15282.200 139.244 0.014 o
4 0 4 3957.440 3805.800 37.445 0.195 o
4 0 6 59.352 48.468 3.500 76.514 o
4 0 8 23.589 21.256 3.750 127.784 o
4 0 10 25.802 32.933 5.317 77.321 o
4 0 12 1133.750 1139.900 27.135 1.350 o
4 0 14 3170.680 3596.260 58.158 0.224 o
4 1 0 996.207 967.181 8.179 2.303 o
4 1 1 3352.120 3281.700 23.588 0.273 o
4 1 2 1430.970 1339.340 10.188 1.290 o
4 1 3 5578.320 5587.620 38.575 0.103 o
4 1 4 117.024 119.620 2.926 40.836 o
4 1 5 55.869 47.545 2.269 95.365 o
4 1 6 0.487 -6.168 1.753 1042.270 o
4 1 7 1384.460 1401.700 13.528 1.267 o
4 1 8 3.993 2.093 2.297 480.078 o
4 1 9 37.091 24.473 3.025 123.779 o
4 1 10 0.926 -3.830 2.934 378.310 o
4 1 11 16.848 14.886 4.004 136.687 o
4 1 12 15.604 15.154 4.512 117.975 o
4 1 13 230.197 229.728 8.534 14.018 o
4 1 14 17.030 10.250 4.875 106.691 o
4 2 0 6519.350 6307.980 46.896 0.078 o
4 2 1 2015.470 1888.670 14.825 0.705 o
4 2 2 710.862 707.791 6.748 3.864 o
4 2 3 1563.910 1503.430 12.215 1.082 o
4 2 4 302.623 321.872 4.694 12.504 o
4 2 5 395.526 412.860 5.722 8.693 o
4 2 6 38.022 33.063 2.182 135.415 o
4 2 7 53.956 49.454 2.669 91.300 o
4 2 8 0.083 -3.057 2.174 710.429 o
4 2 9 209.015 215.754 5.382 18.788 o
4 2 10 2.048 -5.474 2.955 357.750 o
4 2 11 1.037 -1.274 3.644 247.708 o
4 2 12 509.605 522.931 12.117 5.155 o
4 2 13 30.945 27.895 4.914 83.254 o
4 2 14 316.216 316.937 10.209 9.373 o
4 3 0 416.816 404.059 4.689 8.616 o
4 3 1 3559.950 3459.330 24.256 0.246 o
4 3 2 143.111 134.454 2.762 34.229 o
4 3 3 0.001 -3.552 1.452 1603.850 o
4 3 4 59.374 55.074 2.239 88.190 o
4 3 5 6041.840 5976.360 39.831 0.090 o
4 3 6 1082.620 1088.610 10.731 1.929 o
4 3 7 24.698 16.376 2.292 197.204 o
4 3 8 91.794 86.297 3.495 50.780 o
4 3 9 28.476 21.216 2.971 146.617 o
4 3 10 8.935 2.972 3.081 256.745 o
4 3 11 331.597 345.162 9.033 9.391 o
4 3 12 93.385 91.418 6.116 36.089 o
4 3 13 367.108 378.363 10.598 7.840 o
4 3 14 213.319 222.230 9.174 14.102 o
4 4 0 124.176 118.474 2.508 40.358 o
4 4 1 291.542 282.928 3.926 13.968 o
4 4 2 578.254 594.893 6.634 5.129 o
4 4 3 4.669 2.237 1.597 738.009 o
4 4 4 9.563 6.695 1.755 442.249 o
4 4 5 477.030 492.387 6.456 6.694 o
4 4 6 162.112 164.238 3.798 27.352 o
4 4 7 2345.160 2319.140 18.692 0.517 o
4 4 8 2452.810 2529.980 20.544 0.463 o
4 4 9 14.708 7.243 2.859 230.031 o
4 4 10 197.006 201.254 7.011 17.921 o
4 4 11 24.308 14.445 4.175 117.302 o
4 4 12 8.202 8.073 4.571 134.039 o
4 4 13 585.674 626.989 14.361 3.994 o
4 4 14 58.708 58.590 6.274 46.216 o
4 5 0 2117.550 1998.870 15.511 0.643 o
4 5 1 63.504 60.623 2.215 82.183 o
4 5 2 3090.730 2997.150 22.531 0.318 o
4 5 3 331.155 331.403 5.074 11.321 o
4 5 4 202.672 210.662 4.037 20.878 o
4 5 5 1519.840 1514.800 13.542 1.100 o
4 5 6 29.659 22.840 2.388 163.374 o
4 5 7 408.047 426.214 6.565 8.137 o
4 5 8 206.662 203.499 5.131 19.632 o
4 5 9 12.042 2.213 2.950 253.165 o
4 5 10 2.887 2.314 3.546 241.570 o
4 5 11 23.258 14.547 4.111 121.095 o
4 5 12 0.215 -6.478 4.157 194.742 o
4 5 13 262.846 251.452 9.385 11.883 o
4 5 14 22.366 30.453 5.827 70.972 o
4 6 0 1.111 -4.734 1.439 1374.520 o
4 6 1 0.327 0.201 1.545 1333.370 o
4 6 2 805.352 792.756 8.436 3.149 o
4 6 3 16.040 11.028 1.822 306.927 o
4 6 4 464.229 456.382 6.361 7.110 o
4 6 5 265.609 260.594 4.905 15.004 o
4 6 6 969.316 983.235 10.948 2.266 o
4 6 7 278.682 287.040 5.640 13.473 o
4 6 8 66.033 59.805 3.673 66.781 o
4 6 9 63.634 60.955 4.277 61.854 o
4 6 10 45.506 37.041 4.543 75.805 o
4 6 11 263.209 266.756 8.846 12.074 o
4 6 12 34.291 26.792 4.926 80.876 o
4 6 13 43.329 47.400 5.768 57.850 o
4 6 14 157.201 292.073 114.538 0.255 o
4 7 0 1040.950 1005.330 9.678 2.120 o
4 7 1 660.684 665.593 7.418 4.225 o
4 7 2 1860.500 1808.470 14.672 0.792 o
4 7 3 0.050 -4.917 1.691 1174.890 o
4 7 4 97.495 88.258 3.158 50.154 o
4 7 5 0.449 -4.493 2.047 777.814 o
4 7 6 2696.100 2731.310 22.404 0.394 o
4 7 7 27.018 16.665 2.849 161.473 o
4 7 8 1152.500 1213.780 14.932 1.619 o
4 7 9 210.163 228.408 7.285 16.207 o
4 7 10 15.639 11.880 4.176 134.423 o
4 7 11 0.016 -0.277 4.279 184.555 o
4 7 12 6.671 7.984 4.800 126.106 o
4 7 13 47.998 46.743 5.925 54.497 o
4 8 0 119.954 118.094 3.150 39.671 o
4 8 1 437.849 446.238 5.967 7.641 o
4 8 2 36.642 30.008 2.263 139.787 o
4 8 3 223.785 228.846 4.493 18.351 o
4 8 4 8.913 5.910 2.151 383.337 o
4 8 5 6.220 0.724 2.318 439.886 o
4 8 6 68.501 60.942 3.306 68.489 o
4 8 7 244.908 254.912 6.034 15.217 o
4 8 8 0.476 -1.585 3.196 325.587 o
4 8 9 429.786 447.121 10.158 6.716 o
4 8 10 73.901 68.018 5.475 46.778 o
4 8 11 157.298 162.915 7.403 20.997 o
4 8 12 0.685 -2.498 4.665 153.588 o
4 8 13 0.718 -3.019 5.180 124.799 o
4 9 0 90.781 92.229 3.070 52.272 o
4 9 1 189.502 195.214 4.177 22.423 o
4 9 2 491.080 504.196 6.868 6.386 o
4 9 3 29.155 21.878 2.477 162.926 o
4 9 4 384.862 421.580 6.709 8.538 o
4 9 5 69.720 57.809 3.156 70.081 o
4 9 6 19.924 16.486 3.100 171.260 o
4 9 7 23.576 22.301 3.550 134.223 o
4 9 8 3.178 6.179 3.903 193.852 o
4 9 9 17.857 10.086 4.097 135.349 o
4 9 10 102.488 107.986 6.681 31.004 o
4 9 11 0.916 -2.251 4.443 168.439 o
4 9 12 238.573 230.118 9.468 12.835 o
4 10 0 78.303 72.164 3.057 62.063 o
4 10 1 1635.350 1648.740 15.200 0.956 o
4 10 2 11.889 14.424 2.477 261.373 o
4 10 3 11.161 8.902 2.448 293.177 o
4 10 4 193.586 203.390 4.767 21.022 o
4 10 5 2232.080 2345.460 22.407 0.530 o
4 10 6 80.494 81.286 4.587 48.879 o
4 10 7 147.697 139.483 6.372 24.958 o
4 10 8 63.472 65.543 5.247 52.168 o
4 10 9 395.297 439.005 11.785 6.683 o
4 10 10 22.189 20.596 5.095 89.663 o
4 10 11 14.485 17.699 5.134 97.376 o
4 10 12 26.351 28.367 5.984 66.807 o
4 11 0 819.020 840.071 10.210 2.923 o
4 11 1 3.005 1.161 2.290 520.217 o
4 11 2 56.870 51.668 3.044 82.788 o
4 11 3 494.271 523.561 8.045 6.046 o
4 11 4 164.226 169.060 5.176 24.419 o
4 11 5 33.831 26.010 3.624 111.454 o
4 11 6 16.355 19.261 3.963 135.046 o
4 11 7 102.354 89.851 5.553 37.191 o
4 11 8 67.340 56.731 5.530 49.993 o
4 11 9 116.165 120.278 7.083 27.231 o
4 11 10 36.098 37.104 5.755 63.340 o
4 11 11 0.176 7.928 5.412 109.948 o
4 12 0 20.390 14.085 2.691 197.717 o
4 12 1 483.665 500.414 8.016 6.288 o
4 12 2 36.365 28.770 3.237 115.789 o
4 12 3 111.207 106.272 4.832 36.945 o
4 12 4 44.868 34.528 3.875 88.464 o
4 12 5 2.603 -4.299 3.486 258.780 o
4 12 6 81.477 80.538 5.438 43.360 o
4 12 7 144.370 148.254 7.116 23.148 o
4 12 8 21.414 14.470 4.849 99.934 o
4 12 9 1020.260 1152.010 20.251 1.693 o
4 12 10 13.979 15.533 5.330 93.428 o
4 12 11 35.078 26.920 9.322 32.263 o
4 13 0 118.592 114.148 4.829 34.859 o
4 13 1 389.035 402.898 8.217 8.162 o
4 13 2 12.525 5.610 3.195 216.086 o
4 13 3 166.302 165.536 6.143 22.602 o
4 13 4 32.477 24.177 3.999 104.604 o
4 13 5 227.966 237.626 7.977 14.506 o
4 13 6 62.429 52.653 5.319 54.182 o
4 13 7 8.047 5.615 4.544 138.090 o
4 13 8 152.009 142.941 7.577 21.748 o
4 13 9 8.426 1.444 5.152 113.571 o
4 13 10 27.790 19.660 5.945 68.960 o
4 14 0 225.472 228.282 6.779 16.032 o
4 14 1 160.445 172.424 6.260 22.583 o
4 14 2 16.782 13.082 3.838 146.495 o
4 14 3 106.704 105.309 5.602 34.795 o
4 14 4 85.226 81.428 5.573 41.560 o
4 14 5 23.743 25.217 4.952 89.608 o
4 14 6 0.966 -5.461 4.442 168.388 o
4 14 7 3.893 0.019 4.851 135.744 o
4 14 8 113.375 109.335 7.421 27.041 o
4 14 9 226.841 236.215 10.553 12.089 o
4 15 0 4.442 -4.410 3.894 202.149 o
4 15 1 1.220 -6.528 3.606 251.653 o
4 15 2 13.136 13.601 4.218 135.742 o
4 15 3 7.735 6.711 4.248 153.920 o
4 15 4 20.528 13.049 4.656 107.658 o
4 15 5 11.185 -2.472 4.528 138.229 o
4 15 6 10.371 3.639 5.067 112.740 o
4 15 7 278.058 280.325 10.757 10.179 o
4 15 8 20.911 9.249 5.708 80.966 o
4 16 0 22.901 25.083 4.630 98.579 o
4 16 1 2.295 -1.122 4.286 176.259 o
4 16 2 20.215 15.909 4.833 100.916 o
4 16 3 8.803 8.166 4.757 124.319 o
4 16 4 23.157 19.463 5.186 87.147 o
4 16 5 69.743 60.646 6.482 41.776 o
4 16 6 1.663 3.613 5.496 107.563 o
4 17 0 0.385 3.154 4.612 153.909 o
4 17 1 129.482 119.418 6.852 26.551 o
4 17 2 255.709 265.203 9.880 11.505 o
4 17 3 5.540 -0.980 4.964 127.111 o
4 17 4 15.700 21.635 5.705 80.350 o
4 17 5 41.085 46.827 6.670 49.245 o
4 18 0 224.164 219.539 9.550 13.382 o
4 18 1 156.141 155.378 8.568 19.103 o
4 18 2 62.738 44.164 6.236 47.382 o
4 18 3 65.949 70.591 21.310 6.848 o
5 0 0 2507.740 2368.860 26.090 0.452 o
5 0 2 476.283 483.309 7.664 6.536 o
5 0 4 102.059 96.897 3.814 44.410 o
5 0 6 14.703 5.176 2.914 230.972 o
5 0 8 99.140 95.595 5.219 38.792 o
5 0 10 12.680 6.235 5.224 102.742 o
5 0 12 0.167 -1.950 5.668 104.989 o
5 0 14 36.423 32.003 8.029 40.314 o
5 1 0 194.344 190.800 3.231 23.269 o
5 1 1 8.525 5.228 1.500 547.086 o
5 1 2 657.068 652.836 6.910 4.326 o
5 1 3 383.763 395.583 5.120 9.249 o
5 1 4 336.194 357.690 5.006 10.846 o
5 1 5 423.310 430.013 5.880 8.018 o
5 1 6 116.631 114.553 3.417 40.021 o
5 1 7 9.181 4.053 2.312 363.532 o
5 1 8 79.288 77.432 3.497 57.339 o
5 1 9 47.320 40.391 3.692 86.701 o
5 1 10 0.004 -8.148 3.294 311.373 o
5 1 11 0.272 -6.931 3.601 258.750 o
5 1 12 38.281 40.626 5.022 71.894 o
5 1 13 0.803 8.307 4.556 150.273 o
5 1 14 106.518 100.563 7.199 29.046 o
5 2 0 46.158 53.553 2.122 105.467 o
5 2 1 88.609 91.684 2.492 56.025 o
5 2 2 186.153 187.305 3.296 24.153 o
5 2 3 863.477 862.814 8.479 2.815 o
5 2 4 245.815 248.623 4.162 16.768 o
5 2 5 2160.710 2105.220 16.648 0.607 o
5 2 6 9.523 6.872 2.035 387.526 o
5 2 7 23.713 19.779 2.485 184.359 o
5 2 8 22.926 16.195 2.758 179.787 o
5 2 9 881.819 937.865 13.014 2.454 o
5 2 10 4.290 -1.692 3.517 243.656 o
5 2 11 47.891 47.696 4.800 67.460 o
5 2 12 28.735 19.274 4.753 92.472 o
5 2 13 103.009 110.746 6.963 29.709 o
5 2 14 121.219 126.131 7.710 24.609 o
5 3 0 0.833 1.488 1.573 1117.330 o
5 3 1 3185.650 3166.110 24.258 0.295 o
5 3 2 665.088 664.054 7.040 4.232 o
5 3 3 87.954 70.898 2.384 61.675 o
5 3 4 3.837 0.017 1.566 889.730 o
5 3 5 70.727 65.635 2.680 71.057 o
5 3 6 14.402 8.682 2.124 302.388 o
5 3 7 191.933 189.898 4.505 22.026 o
5 3 8 58.668 47.109 3.243 80.715 o
5 3 9 428.933 468.097 8.876 6.936 o
5 3 10 0.048 -7.915 3.459 282.057 o
5 3 11 0.000 -0.404 3.926 219.232 o
5 3 12 11.927 10.285 4.654 121.932 o
5 3 13 45.641 31.557 5.243 67.066 o
5 3 14 13.428 14.909 27.167 4.533 o
5 4 0 66.772 64.264 2.327 77.160 o
5 4 1 630.050 605.211 6.678 4.688 o
5 4 2 127.183 127.891 2.959 37.527 o
5 4 3 175.928 163.148 3.389 26.418 o
5 4 4 722.270 735.673 8.168 3.647 o
5 4 5 3713.430 3651.830 26.300 0.225 o
5 4 6 778.273 825.695 9.503 3.133 o
5 4 7 265.945 274.343 5.349 14.403 o
5 4 8 108.519 107.310 4.308 39.459 o
5 4 9 95.423 87.460 4.694 43.162 o
5 4 10 15.588 9.718 3.853 152.682 o
5 4 11 107.848 124.358 6.293 30.592 o
5 4 12 1.977 -1.513 4.279 177.909 o
5 4 13 216.491 224.684 8.942 14.191 o
5 5 0 2976.230 2861.030 21.589 0.343 o
5 5 1 2554.900 2432.690 18.742 0.456 o
5 5 2 544.176 541.699 6.442 5.692 o
5 5 3 192.555 190.550 3.827 22.783 o
5 5 4 322.558 314.584 5.106 11.808 o
5 5 5 106.072 101.145 3.342 44.692 o
5 5 6 1573.100 1614.560 15.214 1.009 o
5 5 7 2216.650 2252.050 19.312 0.558 o
5 5 8 1.519 -1.497 2.883 382.170 o
5 5 9 680.268 703.552 12.227 3.598 o
5 5 10 175.680 161.149 6.564 21.276 o
5 5 11 30.523 26.456 4.766 87.281 o
5 5 12 287.596 293.915 9.710 10.499 o
5 5 13 1.990 -6.364 4.695 148.624 o
5 6 0 165.243 169.213 3.408 27.292 o
5 6 1 5.812 0.121 1.551 757.256 o
5 6 2 93.300 88.430 2.718 53.725 o
5 6 3 11.363 7.732 1.924 371.506 o
5 6 4 1064.210 1021.980 10.540 2.033 o
5 6 5 30.687 31.229 2.567 143.369 o
5 6 6 235.352 254.571 5.173 16.393 o
5 6 7 207.464 205.147 5.185 19.459 o
5 6 8 345.735 369.987 8.212 9.232 o
5 6 9 152.870 142.651 6.089 24.953 o
5 6 10 244.801 226.355 7.812 14.233 o
5 6 11 0.523 -4.628 4.106 198.337 o
5 6 12 29.366 23.252 4.935 85.989 o
5 6 13 7.816 10.950 5.342 101.690 o
5 7 0 13.005 11.053 1.775 346.916 o
5 7 1 2025.010 1993.520 15.855 0.677 o
5 7 2 38.869 27.586 2.171 139.854 o
5 7 3 3.087 -1.257 1.887 728.189 o
5 7 4 392.958 398.037 6.204 8.750 o
5 7 5 994.197 1031.420 11.360 2.144 o
5 7 6 1120.970 1145.980 12.335 1.777 o
5 7 7 13.847 10.896 3.097 205.369 o
5 7 8 0.778 -2.910 3.326 298.256 o
5 7 9 68.625 57.966 4.969 54.052 o
5 7 10 31.808 24.033 4.758 87.389 o
5 7 11 131.346 131.287 7.088 25.125 o
5 7 12 1.466 4.027 4.799 139.398 o
5 7 13 40.042 50.818 44.281 1.702 o
5 8 0 1424.870 1446.700 12.898 1.216 o
5 8 1 1836.540 1796.940 15.118 0.804 o
5 8 2 1136.570 1136.410 11.207 1.784 o
5 8 3 97.608 98.145 3.322 47.739 o
5 8 4 4777.680 4851.850 36.643 0.136 o
5 8 5 636.292 665.107 8.883 4.247 o
5 8 6 3729.160 3847.260 31.951 0.212 o
5 8 7 0.023 -6.677 3.118 347.274 o
5 8 8 0.197 -3.228 3.403 290.096 o
5 8 9 0.656 -3.404 3.765 234.653 o
5 8 10 6.712 1.214 4.324 158.884 o
5 8 11 11.832 12.604 4.951 109.159 o
5 8 12 39.016 44.762 6.160 55.550 o
5 9 0 1.371 -3.208 1.868 852.150 o
5 9 1 1010.250 998.962 10.492 2.170 o
5 9 2 428.017 445.486 6.591 7.660 o
5 9 3 478.771 506.133 7.295 6.443 o
5 9 4 31.868 23.872 2.686 145.440 o
5 9 5 126.854 131.251 4.713 32.434 o
5 9 6 6.064 3.394 3.196 261.099 o
5 9 7 31.887 28.965 4.067 100.724 o
5 9 8 2.670 -3.461 3.906 208.735 o
5 9 9 157.141 141.919 6.579 23.515 o
5 9 10 0.422 -1.558 4.448 169.574 o
5 9 11 96.082 94.523 6.821 32.267 o
5 9 12 0.291 1.459 5.629 105.485 o
5 10 0 1376.680 1396.820 13.508 1.277 o
5 10 1 0.921 -2.177 2.141 689.131 o
5 10 2 283.183 307.816 5.618 12.951 o
5 10 3 29.233 27.353 2.716 146.580 o
5 10 4 731.655 760.991 11.016 3.351 o
5 10 5 163.109 171.415 5.712 23.425 o
5 10 6 900.381 988.138 15.207 2.249 o
5 10 7 7.060 1.601 3.777 198.502 o
5 10 8 85.959 81.244 5.476 41.968 o
5 10 9 82.546 54.041 5.582 45.574 o
5 10 10 23.198 17.052 4.949 94.022 o
5 10 11 34.629 44.639 6.271 55.891 o
5 11 0 171.498 154.636 4.166 26.199 o
5 11 1 32.366 28.782 2.741 136.981 o
5 11 2 337.244 340.082 6.862 10.313 o
5 11 3 25.618 21.195 3.213 144.062 o
5 11 4 393.085 409.141 8.395 7.991 o
5 11 5 219.287 206.150 7.165 16.440 o
5 11 6 243.270 252.892 7.803 13.803 o
5 11 7 27.923 18.024 4.310 105.665 o
5 11 8 68.641 53.717 5.785 48.005 o
5 11 9 346.221 365.247 10.954 8.101 o
5 11 10 36.454 31.211 5.607 66.708 o
5 11 11 46.998 31.739 24.677 5.344 o
5 12 0 68.718 70.997 3.887 60.590 o
5 12 1 71.831 68.618 3.918 59.440 o
5 12 2 574.067 581.708 9.923 4.814 o
5 12 3 93.813 82.372 4.674 44.347 o
5 12 4 15.994 12.609 3.674 157.477 o
5 12 5 227.568 235.167 7.237 15.313 o
5 12 6 6.295 2.171 3.889 190.786 o
5 12 7 0.001 -6.752 4.073 203.711 o
5 12 8 288.823 290.401 9.571 10.599 o
5 12 9 108.003 111.738 7.402 27.545 o
5 12 10 26.196 18.613 5.610 76.220 o
5 13 0 62.775 55.763 4.056 65.834 o
5 13 1 149.920 159.200 5.427 25.868 o
5 13 2 0.579 1.064 3.287 301.973 o
5 13 3 295.286 316.166 8.055 11.052 o
5 13 4 4.227 4.211 3.901 193.757 o
5 13 5 49.312 46.970 4.831 66.499 o
5 13 6 68.999 63.647 5.841 46.092 o
5 13 7 7.138 6.095 4.618 135.666 o
5 13 8 81.042 72.257 6.411 38.648 o
5 13 9 105.677 111.241 8.009 25.834 o
5 14 0 31.549 26.330 3.886 107.367 o
5 14 1 0.041 0.019 3.347 301.235 o
5 14 2 23.018 16.309 3.996 124.206 o
5 14 3 12.037 11.164 3.960 154.036 o
5 14 4 66.070 62.988 5.192 52.178 o
5 14 5 53.862 46.608 5.304 58.876 o
5 14 6 62.001 57.122 5.848 48.954 o
5 14 7 5.800 7.134 4.986 120.027 o
5 14 8 206.413 215.573 9.857 13.713 o
5 15 0 75.534 73.219 4.843 50.010 o
5 15 1 85.637 73.103 4.916 46.459 o
5 15 2 4.229 -0.166 3.979 195.210 o
5 15 3 51.055 52.610 5.172 60.242 o
5 15 4 67.437 57.671 5.872 47.105 o
5 15 5 0.355 -1.398 4.757 148.547 o
5 15 6 47.886 36.221 5.982 55.845 o
5 15 7 106.007 104.472 8.106 25.816 o
5 16 0 82.379 74.501 5.209 45.325 o
5 16 1 34.398 31.243 4.922 79.247 o
5 16 2 37.414 34.335 4.877 76.830 o
5 16 3 3.647 -2.574 4.622 149.264 o
5 16 4 0.334 5.041 5.068 126.641 o
5 16 5 24.651 19.566 5.942 70.737 o
5 16 6 6.435 4.764 5.953 87.682 o
5 17 0 308.005 311.581 9.525 9.965 o
5 17 1 57.497 45.998 5.508 55.426 o
5 17 2 90.602 72.506 6.348 37.155 o
5 17 3 11.448 7.058 5.414 97.626 o
5 17 4 121.780 95.223 7.145 27.787 o
5 18 0 35.529 37.422 6.588 53.245 o
5 18 1 0.287 -4.251 5.196 124.734 o
6 0 0 47.924 50.059 2.879 94.303 o
6 0 2 1405.760 1398.030 16.524 1.208 o
6 0 4 1172.780 1166.910 15.471 1.611 o
6 0 6 1134.740 1147.040 17.410 1.627 o
6 0 8 7928.390 8394.050 93.411 0.047 o
6 0 10 6.625 5.695 5.407 103.777 o
6 0 12 1481.160 1561.610 31.681 0.876 o
6 1 0 436.065 420.380 5.568 7.955 o
6 1 1 122.734 119.761 2.841 39.701 o
6 1 2 1742.100 1648.110 13.362 0.905 o
6 1 3 1039.700 1027.950 9.813 2.095 o
6 1 4 39.042 34.074 2.095 134.211 o
6 1 5 30.578 22.823 2.225 166.642 o
6 1 6 14.898 7.193 2.345 279.906 o
6 1 7 1416.870 1439.540 14.503 1.207 o
6 1 8 286.031 304.822 6.894 12.162 o
6 1 9 412.580 434.502 9.294 7.252 o
6 1 10 0.912 2.228 3.643 241.790 o
6 1 11 133.410 128.582 6.709 26.071 o
6 1 12 23.782 18.695 4.780 97.037 o
6 1 13 1048.270 1109.950 19.820 1.698 o
6 2 0 13.184 6.530 1.657 393.823 o
6 2 1 695.370 727.007 8.042 3.812 o
6 2 2 44.286 40.555 2.142 117.561 o
6 2 3 38.751 28.490 1.920 145.237 o
6 2 4 92.112 97.945 2.903 51.526 o
6 2 5 714.504 746.624 8.331 3.648 o
6 2 6 806.652 799.657 9.608 3.070 o
6 2 7 7.256 4.382 2.333 385.464 o
6 2 8 579.024 609.436 9.828 4.694 o
6 2 9 24.994 23.377 3.681 125.797 o
6 2 10 205.686 207.480 7.236 17.001 o
6 2 11 0.101 -0.280 4.041 206.472 o
6 2 12 698.976 731.534 15.063 3.201 o
6 2 13 15.067 9.134 5.125 101.606 o
6 3 0 23.502 13.725 1.706 243.931 o
6 3 1 1097.540 1101.290 11.001 1.885 o
6 3 2 96.326 104.547 2.865 49.076 o
6 3 3 383.315 398.205 5.461 9.141 o
6 3 4 1135.790 1146.410 10.843 1.785 o
6 3 5 2438.420 2425.950 18.415 0.483 o
6 3 6 14.775 10.809 2.285 272.322 o
6 3 7 2478.760 2534.700 21.175 0.455 o
6 3 8 715.599 755.991 11.353 3.403 o
6 3 9 269.408 267.342 7.262 13.062 o
6 3 10 53.874 46.308 4.636 66.653 o
6 3 11 29.505 22.931 4.577 94.172 o
6 3 12 68.549 61.411 5.907 46.029 o
6 3 13 65.341 64.635 6.518 42.070 o
6 4 0 1438.730 1402.770 12.861 1.224 o
6 4 1 162.835 176.840 3.607 26.823 o
6 4 2 615.113 603.966 6.961 4.775 o
6 4 3 290.206 298.192 4.842 13.285 o
6 4 4 160.244 157.302 3.801 28.004 o
6 4 5 84.227 80.800 3.097 57.035 o
6 4 6 1074.950 1112.830 11.822 1.895 o
6 4 7 221.893 205.749 5.343 18.343 o
6 4 8 218.985 217.773 6.234 17.203 o
6 4 9 9.497 6.597 3.617 191.975 o
6 4 10 2.133 -0.329 4.019 200.041 o
6 4 11 9.269 2.854 4.245 155.126 o
6 4 12 328.355 357.006 10.537 8.636 o
6 4 13 27.623 25.700 5.533 74.497 o
6 5 0 31.382 25.908 2.039 165.769 o
6 5 1 1919.700 1816.640 15.038 0.760 o
6 5 2 1.424 -2.629 1.628 1074.190 o
6 5 3 11.879 7.302 1.966 360.682 o
6 5 4 1080.910 1115.010 11.363 1.894 o
6 5 5 260.073 264.055 5.176 14.991 o
6 5 6 2.050 -4.937 2.146 634.961 o
6 5 7 805.430 848.251 11.895 2.862 o
6 5 8 44.206 36.436 4.047 85.168 o
6 5 9 21.771 13.765 3.814 135.994 o
6 5 10 18.913 25.789 4.386 110.019 o
6 5 11 7.693 9.731 4.395 142.265 o
6 5 12 81.261 68.356 6.071 41.000 o
6 6 0 2313.370 2206.260 18.255 0.541 o
6 6 1 0.979 -2.348 1.616 1144.690 o
6 6 2 0.759 -2.618 1.749 1017.170 o
6 6 3 272.790 293.572 5.038 13.930 o
6 6 4 304.032 306.259 5.402 12.388 o
6 6 5 14.184 7.362 2.404 278.721 o
6 6 6 2.876 -4.377 2.385 504.988 o
6 6 7 11.775 9.957 3.214 207.616 o
6 6 8 36.865 26.850 3.999 97.898 o
6 6 9 134.310 126.067 6.115 27.739 o
6 6 10 33.397 27.768 4.849 82.681 o
6 6 11 234.323 230.686 8.740 13.653 o
6 6 12 18.332 21.743 5.424 84.633 o
6 7 0 5701.430 5590.330 40.402 0.100 o
6 7 1 45.686 44.786 2.373 108.301 o
6 7 2 0.378 -0.012 1.860 940.982 o
6 7 3 82.317 79.919 3.083 58.152 o
6 7 4 3.566 0.225 2.184 558.231 o
6 7 5 53.269 43.482 2.995 90.466 o
6 7 6 2115.350 2217.460 23.149 0.577 o
6 7 7 0.033 -9.214 2.984 379.053 o
6 7 8 6.624 5.131 3.458 222.472 o
6 7 9 56.731 57.376 4.889 59.724 o
6 7 10 80.420 73.529 5.779 42.383 o
6 7 11 25.638 19.452 5.112 86.759 o
6 7 12 0.186 0.286 5.192 124.814 o
6 8 0 995.229 990.761 10.373 2.216 o
6 8 1 8.114 4.874 1.972 444.375 o
6 8 2 0.990 -1.164 2.047 744.950 o
6 8 3 703.264 706.143 8.728 3.776 o
6 8 4 9.978 5.417 2.414 327.875 o
6 8 5 1636.790 1714.000 18.173 0.910 o
6 8 6 161.713 168.311 5.793 23.536 o
6 8 7 153.657 157.472 5.995 24.372 o
6 8 8 54.798 38.583 4.508 69.917 o
6 8 9 32.772 35.664 4.798 81.095 o
6 8 10 0.085 2.951 4.432 167.386 o
6 8 11 15.364 12.634 5.059 101.377 o
6 9 0 140.146 142.930 3.859 31.686 o
6 9 1 185.232 183.827 4.425 22.973 o
6 9 2 308.657 312.918 5.560 12.058 o
6 9 3 14.143 8.687 2.298 285.077 o
6 9 4 5.033 2.339 2.766 344.045 o
6 9 5 981.851 1056.700 14.423 2.041 o
6 9 6 29.173 25.082 3.821 113.320 o
6 9 7 63.371 56.134 4.798 58.034 o
6 9 8 62.895 54.917 5.088 55.728 o
6 9 9 28.476 34.727 4.931 82.194 o
6 9 10 261.343 292.800 9.988 10.940 o
6 9 11 11.485 10.054 5.494 93.753 o
6 10 0 0.039 -1.350 2.157 724.160 o
6 10 1 123.842 119.710 3.740 36.905 o
6 10 2 17.553 13.973 2.670 212.327 o
6 10 3 295.924 315.502 6.900 11.704 o
6 10 4 39.562 34.905 3.536 100.388 o
6 10 5 26.020 25.995 3.787 118.406 o
6 10 6 16.969 9.595 3.707 157.099 o
6 10 7 0.364 -7.944 3.770 235.720 o
6 10 8 14.733 14.652 4.392 124.411 o
6 10 9 33.077 26.585 5.302 74.902 o
6 10 10 0.289 9.234 5.264 114.830 o
6 11 0 6.266 -1.431 2.423 418.946 o
6 11 1 8.487 4.014 2.854 285.330 o
6 11 2 547.787 568.996 9.582 5.108 o
6 11 3 17.135 15.927 3.493 159.456 o
6 11 4 28.412 17.470 3.656 125.847 o
6 11 5 176.585 183.254 6.611 20.340 o
6 11 6 71.286 67.996 5.074 50.534 o
6 11 7 101.856 98.175 5.776 35.531 o
6 11 8 16.622 12.374 4.722 110.991 o
6 11 9 3.090 4.760 4.838 133.447 o
6 11 10 43.852 40.550 6.573 50.297 o
6 12 0 1488.360 1583.090 18.863 1.040 o
6 12 1 52.568 41.281 3.796 80.345 o
6 12 2 80.974 76.747 4.483 50.141 o
6 12 3 28.465 34.036 4.050 102.190 o
6 12 4 471.458 497.978 10.302 5.963 o
6 12 5 3.598 8.834 3.930 185.038 o
6 12 6 10.065 10.923 4.024 155.757 o
6 12 7 34.694 24.524 4.701 85.910 o
6 12 8 220.647 233.407 8.774 14.057 o
6 12 9 16.688 17.710 6.111 72.680 o
6 13 0 75.345 67.084 4.597 52.946 o
6 13 1 87.236 86.043 4.597 46.081 o
6 13 2 128.148 118.620 5.369 31.207 o
6 13 3 78.066 71.285 4.720 50.372 o
6 13 4 183.489 182.424 6.964 19.352 o
6 13 5 2.118 0.534 4.156 186.671 o
6 13 6 15.537 15.024 4.700 111.438 o
6 13 7 1.214 -4.739 4.594 156.977 o
6 13 8 0.009 -4.299 5.161 126.869 o
6 14 0 34.731 27.668 3.967 100.600 o
6 14 1 13.174 6.083 3.460 190.707 o
6 14 2 174.316 165.615 6.180 21.885 o
6 14 3 10.325 6.825 3.897 168.585 o
6 14 4 144.779 139.613 6.807 24.200 o
6 14 5 0.632 0.870 4.428 169.125 o
6 14 6 0.821 1.308 4.729 147.700 o
6 14 7 0.392 -5.600 5.195 124.601 o
6 15 0 136.812 136.235 6.014 27.147 o
6 15 1 117.025 125.541 6.066 30.051 o
6 15 2 2.401 -1.224 3.794 221.866 o
6 15 3 0.106 -3.792 4.086 201.983 o
6 15 4 29.340 26.257 5.127 80.859 o
6 15 5 234.640 229.871 9.384 13.041 o
6 15 6 424.588 463.231 15.875 5.163 o
6 16 0 2.019 -1.470 4.009 201.474 o
6 16 1 68.301 68.828 5.825 45.702 o
6 16 2 163.390 173.521 7.692 19.701 o
6 16 3 22.566 19.982 5.565 79.078 o
6 16 4 15.043 9.108 5.566 89.036 o
6 16 5 240.716 231.277 12.547 10.155 o
6 17 0 0.040 6.105 4.995 129.836 o
6 17 1 113.371 110.447 7.841 25.667 o
6 17 2 136.238 114.592 7.897 23.327 o
6 17 3 454.106 494.123 14.294 5.222 o
7 0 0 725.908 702.943 11.015 3.500 o
7 0 2 138.775 128.061 4.361 31.808 o
7 0 4 2200.200 2160.030 23.607 0.559 o
7 0 6 67.038 58.027 4.338 60.366 o
7 0 8 449.459 463.294 13.723 5.513 o
7 0 10 54.191 64.731 6.755 42.892 o
7 0 12 1.411 11.487 6.834 68.671 o
7 1 0 1249.460 1175.790 11.254 1.586 o
7 1 1 11.078 5.394 1.730 429.773 o
7 1 2 159.167 162.717 3.507 28.301 o
7 1 3 101.656 97.933 3.010 47.827 o
7 1 4 283.601 285.348 4.948 13.719 o
7 1 5 23.745 22.873 2.467 179.427 o
7 1 6 370.333 377.904 6.230 9.389 o
7 1 7 125.445 130.724 4.610 33.005 o
7 1 8 58.188 57.000 4.364 64.672 o
7 1 9 27.757 21.585 3.716 121.440 o
7 1 10 5.551 5.432 3.874 188.635 o
7 1 11 8.015 12.370 4.521 132.733 o
7 1 12 0.008 2.380 4.600 156.647 o
7 2 0 253.651 246.727 4.348 16.279 o
7 2 1 15.460 12.085 1.795 310.223 o
7 2 2 5.403 -1.495 1.646 734.341 o
7 2 3 253.459 256.508 4.568 15.893 o
7 2 4 2443.300 2413.270 19.322 0.481 o
7 2 5 39.217 34.698 2.526 123.489 o
7 2 6 27.125 15.337 2.502 179.180 o
7 2 7 0.015 0.293 2.685 465.259 o
7 2 8 707.506 757.778 12.152 3.369 o
7 2 9 87.490 89.672 5.028 43.093 o
7 2 10 93.773 84.439 5.345 40.529 o
7 2 11 0.224 -4.347 3.934 217.217 o
7 2 12 185.291 193.871 8.298 16.956 o
7 3 0 32.853 26.322 2.138 157.589 o
7 3 1 1264.120 1247.690 12.388 1.501 o
7 3 2 9.876 7.683 1.858 407.071 o
7 3 3 425.076 424.192 6.133 7.979 o
7 3 4 390.152 409.780 6.004 8.748 o
7 3 5 69.363 58.604 2.859 72.748 o
7 3 6 3.318 -1.734 2.339 509.714 o
7 3 7 160.454 163.996 5.145 25.102 o
7 3 8 282.718 296.191 7.185 12.217 o
7 3 9 4.104 0.425 3.478 248.431 o
7 3 10 51.428 54.938 5.041 61.008 o
7 3 11 35.861 28.824 4.859 80.221 o
7 3 12 13.978 13.068 5.289 95.770 o
7 4 0 2308.360 2255.290 19.892 0.531 o
7 4 1 245.794 249.495 4.583 16.446 o
7 4 2 0.406 -0.716 1.785 1015.410 o
7 4 3 14.911 6.792 2.024 318.648 o
7 4 4 501.518 526.573 7.208 6.093 o
7 4 5 72.527 74.672 3.131 63.850 o
7 4 6 693.465 743.630 10.179 3.621 o
7 4 7 45.482 39.196 3.639 89.863 o
7 4 8 1.602 0.846 3.321 288.011 o
7 4 9 1.063 -2.034 3.542 261.700 o
7 4 10 49.155 41.615 4.833 68.007 o
7 4 11 0.258 -2.008 4.300 181.848 o
7 4 12 29.043 40.238 6.037 61.972 o
7 5 0 56.700 52.486 2.557 88.489 o
7 5 1 592.773 583.624 7.474 4.969 o
7 5 2 31.318 29.633 2.348 150.653 o
7 5 3 555.282 564.281 7.449 5.360 o
7 5 4 92.963 89.618 3.323 50.687 o
7 5 5 2337.690 2396.110 19.631 0.507 o
7 5 6 282.047 287.941 6.600 12.742 o
7 5 7 86.841 75.889 4.413 48.830 o
7 5 8 50.514 39.796 4.248 75.842 o
7 5 9 0.051 5.531 3.775 221.876 o
7 5 10 13.335 10.649 4.239 137.361 o
7 5 11 115.496 109.602 6.640 29.362 o
7 5 12 16.573 12.922 5.207 95.619 o
7 6 0 71.629 65.781 2.896 68.709 o
7 6 1 20.123 15.813 2.216 225.503 o
7 6 2 13.398 10.887 2.156 297.691 o
7 6 3 49.066 40.315 2.937 97.497 o
7 6 4 220.757 229.181 4.945 18.105 o
7 6 5 854.325 892.458 11.701 2.654 o
7 6 6 292.124 309.520 7.245 11.702 o
7 6 7 64.715 57.701 4.419 60.739 o
7 6 8 221.419 240.717 7.263 15.435 o
7 6 9 110.937 119.723 5.966 31.631 o
7 6 10 26.712 22.387 4.594 96.882 o
7 6 11 131.985 124.098 7.187 25.143 o
7 7 0 345.162 366.006 5.919 10.190 o
7 7 1 169.509 176.419 4.063 25.396 o
7 7 2 178.762 171.595 4.395 24.191 o
7 7 3 84.368 84.697 3.409 54.315 o
7 7 4 887.170 925.425 11.655 2.518 o
7 7 5 497.761 533.104 9.097 5.777 o
7 7 6 13.476 8.901 3.397 188.668 o
7 7 7 93.535 91.252 5.201 40.560 o
7 7 8 55.201 45.592 4.850 63.601 o
7 7 9 2.899 4.425 4.230 171.674 o
7 7 10 45.020 52.640 5.238 62.206 o
7 7 11 246.366 242.169 9.750 12.176 o
7 8 0 36.859 32.003 2.529 130.361 o
7 8 1 56.056 46.455 2.749 89.653 o
7 8 2 0.939 -2.121 2.142 687.545 o
7 8 3 669.348 695.193 9.303 3.936 o
7 8 4 2054.200 2122.190 22.741 0.612 o
7 8 5 441.653 479.638 9.169 6.639 o
7 8 6 96.931 90.755 5.001 40.849 o
7 8 7 6.067 4.631 3.481 224.350 o
7 8 8 6.080 9.907 4.089 163.964 o
7 8 9 32.287 19.950 4.796 87.921 o
7 8 10 25.105 13.438 4.969 93.405 o
7 8 11 6.351 24.625 6.198 75.008 o
7 9 0 644.679 658.477 8.428 4.259 o
7 9 1 117.052 114.635 3.604 39.306 o
7 9 2 5.832 1.350 2.394 421.592 o
7 9 3 270.021 282.815 6.584 13.253 o
7 9 4 124.471 126.188 4.766 33.059 o
7 9 5 1293.350 1416.060 18.554 1.270 o
7 9 6 169.840 165.882 6.677 21.333 o
7 9 7 188.945 192.943 7.086 18.518 o
7 9 8 73.970 60.322 5.234 49.682 o
7 9 9 44.282 38.954 5.372 64.135 o
7 9 10 18.092 14.449 5.752 80.165 o
7 10 0 7.191 3.138 2.342 394.507 o
7 10 1 1473.350 1524.670 16.714 1.098 o
7 10 2 232.130 232.677 5.940 16.431 o
7 10 3 13.051 12.103 3.162 201.201 o
7 10 4 1926.100 2029.270 23.067 0.669 o
7 10 5 37.221 35.990 3.936 94.023 o
7 10 6 755.552 798.727 13.681 2.995 o
7 10 7 38.231 30.770 4.661 81.331 o
7 10 8 69.310 62.133 5.468 49.036 o
7 10 9 13.345 8.303 5.104 104.729 o
7 10 10 43.262 46.530 13.390 16.546 o
7 11 0 5.648 1.552 2.863 323.438 o
7 11 1 22.428 15.169 3.148 163.113 o
7 11 2 62.918 60.244 4.103 64.105 o
7 11 3 0.161 -2.485 3.265 315.319 o
7 11 4 522.224 560.929 10.846 5.140 o
7 11 5 153.112 154.734 6.056 24.421 o
7 11 6 287.844 323.712 8.881 10.655 o
7 11 7 633.519 677.668 13.344 3.760 o
7 11 8 10.309 12.499 4.916 112.483 o
7 11 9 14.319 23.246 5.841 77.832 o
7 12 0 16.374 21.225 3.408 158.664 o
7 12 1 0.065 -3.749 3.291 311.337 o
7 12 2 130.541 119.107 5.127 31.564 o
7 12 3 178.741 177.823 6.091 21.224 o
7 12 4 34.099 23.575 4.181 98.516 o
7 12 5 152.736 146.446 6.408 24.077 o
7 12 6 127.832 130.014 6.288 27.770 o
7 12 7 139.693 156.179 7.213 22.987 o
7 12 8 80.381 87.298 7.650 31.314 o
7 13 0 1.646 -1.924 3.286 297.176 o
7 13 1 123.653 113.353 5.414 32.114 o
7 13 2 234.596 251.177 7.202 14.713 o
7 13 3 43.792 43.403 4.522 75.131 o
7 13 4 28.460 26.484 4.339 99.271 o
7 13 5 4.117 3.559 4.117 177.680 o
7 13 6 7.343 15.169 4.574 128.964 o
7 13 7 478.323 483.470 13.513 5.257 o
7 14 0 1.888 0.651 3.511 257.967 o
7 14 1 211.419 214.867 6.811 17.026 o
7 14 2 116.127 117.455 5.869 31.387 o
7 14 3 3.354 8.882 4.245 162.830 o
7 14 4 12.974 10.708 4.528 125.061 o
7 14 5 36.912 45.855 5.693 61.797 o
7 14 6 42.297 45.425 6.480 50.948 o
7 15 0 94.181 87.909 5.538 39.082 o
7 15 1 122.372 114.696 6.125 29.872 o
7 15 2 3.990 3.728 4.252 167.890 o
7 15 3 1.430 -2.528 4.351 173.900 o
7 15 4 0.039 -1.784 4.994 135.405 o
7 15 5 54.918 48.532 6.543 46.350 o
7 16 0 358.929 366.441 9.788 8.379 o
7 16 1 3.788 3.400 4.633 144.519 o
7 16 2 136.384 130.462 7.819 22.872 o
7 16 3 0.639 7.556 5.559 104.160 o
7 17 0 0.821 -3.809 5.173 124.929 o
7 17 1 0.019 5.986 5.768 98.462 o
8 0 0 3572.590 3426.670 38.555 0.231 o
8 0 2 178.352 178.061 5.680 21.911 o
8 0 4 576.882 582.142 10.867 4.663 o
8 0 6 6.534 2.785 3.650 209.812 o
8 0 8 24.889 28.741 5.144 82.934 o
8 0 10 436.993 452.481 13.611 5.690 o
8 1 0 791.700 804.572 9.122 3.143 o
8 1 1 569.042 593.258 7.663 5.097 o
8 1 2 79.170 75.572 2.945 61.541 o
8 1 3 286.481 293.228 5.381 13.225 o
8 1 4 85.428 86.260 3.341 53.989 o
8 1 5 521.064 533.353 7.539 5.808 o
8 1 6 0.009 -4.894 2.535 525.781 o
8 1 7 0.247 3.044 3.104 329.665 o
8 1 8 5.207 6.095 3.370 237.055 o
8 1 9 33.658 33.566 4.213 92.998 o
8 1 10 59.492 56.333 5.024 57.411 o
8 1 11 64.313 52.891 5.417 52.586 o
8 2 0 973.318 978.194 10.476 2.278 o
8 2 1 1718.520 1651.530 15.133 0.906 o
8 2 2 82.836 82.014 3.231 56.564 o
8 2 3 442.372 438.277 6.672 7.482 o
8 2 4 171.751 169.710 4.246 25.225 o
8 2 5 121.469 120.387 4.066 36.296 o
8 2 6 9.346 11.234 2.926 243.787 o
8 2 7 84.388 82.501 4.423 48.503 o
8 2 8 21.442 18.263 3.610 140.501 o
8 2 9 48.782 43.627 4.489 72.310 o
8 2 10 143.381 159.234 6.756 23.572 o
8 2 11 46.445 41.816 5.389 62.210 o
8 3 0 85.662 89.560 3.101 54.594 o
8 3 1 11.021 7.343 2.076 355.312 o
8 3 2 0.226 -2.578 1.925 893.467 o
8 3 3 1473.540 1510.870 14.779 1.125 o
8 3 4 33.516 30.334 2.775 131.988 o
8 3 5 82.403 78.156 3.606 55.169 o
8 3 6 20.850 18.379 3.092 165.782 o
8 3 7 27.797 22.978 3.367 131.833 o
8 3 8 4.226 -1.296 3.200 288.425 o
8 3 9 125.964 123.303 5.876 29.628 o
8 3 10 124.850 120.703 6.487 28.065 o
8 3 11 597.779 646.550 14.241 3.901 o
8 4 0 21.994 16.610 2.177 215.850 o
8 4 1 8.775 1.766 2.007 455.051 o
8 4 2 192.190 207.912 4.622 21.134 o
8 4 3 372.058 395.469 6.831 8.982 o
8 4 4 491.807 517.699 7.765 6.151 o
8 4 5 766.352 797.015 11.317 3.123 o
8 4 6 1385.170 1466.940 17.443 1.183 o
8 4 7 60.609 61.750 4.095 64.987 o
8 4 8 67.156 61.188 4.511 58.028 o
8 4 9 121.537 114.849 5.980 30.444 o
8 4 10 9.148 6.268 4.224 152.385 o
8 4 11 94.801 95.163 6.935 31.926 o
8 5 0 198.432 206.934 4.585 20.738 o
8 5 1 35.087 32.774 2.714 128.235 o
8 5 2 153.893 144.759 4.133 28.996 o
8 5 3 890.568 895.617 10.798 2.586 o
8 5 4 68.326 57.336 3.368 69.095 o
8 5 5 1282.300 1313.000 16.101 1.377 o
8 5 6 105.233 102.462 4.786 38.725 o
8 5 7 8.122 4.543 3.336 228.514 o
8 5 8 2.376 3.506 3.421 257.006 o
8 5 9 72.046 78.388 5.322 46.906 o
8 5 10 3.976 6.599 4.420 152.995 o
8 5 11 12.228 14.890 5.399 93.471 o
8 6 0 467.723 486.952 7.416 6.665 o
8 6 1 197.729 186.096 4.809 21.318 o
8 6 2 236.289 243.523 5.374 16.457 o
8 6 3 86.823 79.146 3.490 53.956 o
8 6 4 1428.630 1490.580 17.236 1.140 o
8 6 5 41.377 33.647 3.600 97.713 o
8 6 6 8.186 -1.664 3.251 251.311 o
8 6 7 7.161 5.112 3.534 212.423 o
8 6 8 4.184 3.272 3.694 215.458 o
8 6 9 27.975 27.874 4.615 92.334 o
8 6 10 6.149 4.995 4.564 141.553 o
8 7 0 1488.230 1509.980 16.203 1.098 o
8 7 1 5.713 -2.302 2.279 469.501 o
8 7 2 3.661 -3.806 2.343 499.124 o
8 7 3 25.979 19.375 3.091 150.298 o
8 7 4 137.057 140.926 4.930 29.656 o
8 7 5 63.416 53.899 4.218 64.311 o
8 7 6 977.296 1043.460 15.491 2.023 o
8 7 7 317.836 316.659 8.277 10.369 o
8 7 8 3.529 12.481 4.003 173.601 o
8 7 9 4.854 3.634 4.124 174.694 o
8 7 10 1.679 7.581 5.035 123.940 o
8 8 0 0.255 -4.798 2.253 654.188 o
8 8 1 324.225 334.269 6.357 10.935 o
8 8 2 27.407 22.544 3.134 141.439 o
8 8 3 87.533 87.063 4.334 47.361 o
8 8 4 7.367 4.090 3.151 255.277 o
8 8 5 104.234 93.674 5.277 37.692 o
8 8 6 22.054 16.628 3.894 129.462 o
8 8 7 4.296 2.095 3.687 218.569 o
8 8 8 177.608 164.266 7.030 20.224 o
8 8 9 65.189 66.302 5.954 45.925 o
8 8 10 20.826 19.109 5.164 89.833 o
8 9 0 267.700 285.646 6.214 13.537 o
8 9 1 17.228 6.933 3.142 195.900 o
8 9 2 30.607 30.259 3.547 115.166 o
8 9 3 390.237 397.970 8.223 8.181 o
8 9 4 39.235 31.149 4.127 90.538 o
8 9 5 0.003 2.411 3.327 294.187 o
8 9 6 2.750 5.136 3.885 199.277 o
8 9 7 212.403 218.675 7.934 15.588 o
8 9 8 49.513 44.321 5.198 62.530 o
8 9 9 37.032 33.166 5.875 62.189 o
8 10 0 2.942 -1.147 2.872 364.402 o
8 10 1 0.173 -7.733 2.938 388.795 o
8 10 2 155.244 164.150 5.964 23.977 o
8 10 3 1129.540 1192.230 15.993 1.640 o
8 10 4 48.741 47.534 4.497 71.020 o
8 10 5 165.432 179.474 6.795 20.949 o
8 10 6 2.294 -3.182 3.816 219.981 o
8 10 7 54.531 49.827 5.300 57.974 o
8 10 8 12.264 12.409 5.253 98.919 o
8 10 9 0.443 0.764 5.569 107.946 o
8 11 0 74.585 71.208 4.340 54.423 o
8 11 1 164.844 166.258 5.923 23.105 o
8 11 2 104.291 93.975 5.045 38.682 o
8 11 3 140.563 147.649 5.810 26.618 o
8 11 4 0.243 -0.787 3.642 253.208 o
8 11 5 57.736 57.496 5.272 55.471 o
8 11 6 161.587 158.381 6.989 21.649 o
8 11 7 421.877 470.714 11.976 6.180 o
8 11 8 79.319 64.712 6.723 37.922 o
8 12 0 15.196 9.760 3.521 172.845 o
8 12 1 63.743 54.642 4.324 62.871 o
8 12 2 4.597 4.245 3.505 230.825 o
8 12 3 17.045 11.303 3.857 147.038 o
8 12 4 5.552 -0.621 3.833 203.101 o
8 12 5 95.789 87.228 6.123 36.001 o
8 12 6 3.408 2.218 4.648 145.747 o
8 12 7 277.826 277.615 11.100 9.986 o
8 13 0 5.583 2.671 3.504 229.846 o
8 13 1 134.506 142.520 5.857 27.465 o
8 13 2 8.708 9.579 3.720 181.590 o
8 13 3 256.600 288.155 8.214 12.432 o
8 13 4 55.044 57.979 5.144 57.702 o
8 13 5 73.326 70.060 5.845 44.099 o
8 13 6 0.029 -2.918 5.511 111.226 o
8 14 0 15.242 16.047 4.002 138.863 o
8 14 1 76.072 82.044 5.152 46.393 o
8 14 2 33.554 31.094 4.377 90.781 o
8 14 3 107.424 111.908 6.309 31.447 o
8 14 4 13.475 7.310 5.143 103.896 o
8 14 5 21.130 15.802 5.776 77.135 o
8 15 0 2.535 -0.725 4.068 193.832 o
8 15 1 13.463 13.753 4.384 127.682 o
8 15 2 6.601 6.709 4.704 131.843 o
8 15 3 13.817 8.675 5.450 93.477 o
8 15 4 3.229 -1.074 5.441 109.947 o
8 16 0 74.996 61.331 6.436 40.855 o
8 16 1 10.111 10.519 5.143 105.946 o
8 16 2 26.284 11.254 5.680 77.179 o
9 0 0 995.136 1021.530 15.518 2.009 o
9 0 2 82.611 73.404 4.302 51.364 o
9 0 4 168.597 161.990 6.938 21.095 o
9 0 6 178.274 187.234 8.920 16.559 o
9 0 8 59.165 47.912 5.915 50.653 o
9 0 10 55.347 55.104 7.176 40.651 o
9 1 0 216.326 220.880 4.491 19.084 o
9 1 1 430.647 446.944 6.703 7.584 o
9 1 2 4.321 -1.402 2.141 554.476 o
9 1 3 662.831 702.868 9.313 3.949 o
9 1 4 36.624 31.631 2.981 119.622 o
9 1 5 184.638 191.281 5.536 21.126 o
9 1 6 0.010 0.090 3.192 331.013 o
9 1 7 185.928 174.841 6.089 20.805 o
9 1 8 14.742 13.486 3.674 159.664 o
9 1 9 4.142 7.068 3.713 205.041 o
9 1 10 0.740 2.006 4.074 196.390 o
9 2 0 76.839 67.232 2.955 64.846 o
9 2 1 66.980 63.377 2.967 71.772 o
9 2 2 211.945 225.363 5.069 18.640 o
9 2 3 1056.820 1044.070 12.246 1.979 o
9 2 4 32.305 29.362 3.187 123.319 o
9 2 5 23.849 19.910 3.234 148.959 o
9 2 6 7.737 3.151 3.099 262.392 o
9 2 7 387.641 405.286 8.957 7.922 o
9 2 8 23.023 27.764 4.287 106.369 o
9 2 9 29.041 32.411 4.400 94.036 o
9 2 10 14.013 17.169 4.720 111.340 o
9 3 0 289.925 292.088 5.469 13.073 o
9 3 1 0.076 -5.529 2.039 807.446 o
9 3 2 70.034 65.039 3.225 67.114 o
9 3 3 539.331 549.032 8.400 5.436 o
9 3 4 52.271 48.530 3.438 82.767 o
9 3 5 106.984 103.656 5.124 36.839 o
9 3 6 167.043 174.335 6.254 21.984 o
9 3 7 357.003 359.862 8.388 9.040 o
9 3 8 2.154 -1.991 3.756 227.470 o
9 3 9 4.688 1.038 4.119 179.830 o
9 3 10 17.884 18.768 5.157 92.867 o
9 4 0 6.947 4.959 2.246 404.266 o
9 4 1 48.169 40.230 2.968 98.053 o
9 4 2 59.735 49.863 3.026 81.375 o
9 4 3 780.428 802.442 11.046 3.078 o
9 4 4 627.012 654.314 10.410 4.180 o
9 4 5 0.055 -1.523 3.112 348.269 o
9 4 6 322.656 334.832 8.471 9.956 o
9 4 7 208.778 208.339 7.524 16.474 o
9 4 8 79.683 77.237 5.357 44.738 o
9 4 9 45.417 55.794 5.429 59.113 o
9 4 10 29.685 25.587 6.039 65.008 o
9 5 0 156.830 161.871 4.522 26.807 o
9 5 1 41.162 33.610 2.936 112.053 o
9 5 2 1064.790 1097.250 13.464 1.882 o
9 5 3 754.621 793.010 11.402 3.169 o
9 5 4 12.104 12.883 3.307 192.775 o
9 5 5 824.718 871.021 13.781 2.660 o
9 5 6 274.930 279.098 7.877 12.254 o
9 5 7 709.856 722.066 13.464 3.321 o
9 5 8 60.332 50.979 4.866 59.779 o
9 5 9 92.474 108.081 6.350 33.795 o
9 5 10 8.237 9.272 5.474 97.935 o
9 6 0 37.459 33.457 2.991 116.542 o
9 6 1 0.017 -2.909 2.373 599.556 o
9 6 2 631.035 659.305 10.300 4.154 o
9 6 3 2.854 1.823 2.997 328.149 o
9 6 4 1198.640 1284.320 17.854 1.451 o
9 6 5 244.100 256.936 7.832 13.674 o
9 6 6 113.216 113.656 5.844 32.176 o
9 6 7 216.943 206.411 7.526 16.129 o
9 6 8 28.001 30.049 4.948 84.046 o
9 6 9 49.260 32.877 5.598 60.394 o
9 6 10 60.874 60.681 9.605 26.532 o
9 7 0 0.751 -4.045 2.291 613.212 o
9 7 1 31.187 31.270 3.251 121.769 o
9 7 2 440.696 465.163 9.059 6.763 o
9 7 3 1062.390 1113.770 16.468 1.783 o
9 7 4 896.801 917.917 15.177 2.338 o
9 7 5 9.483 5.922 3.678 188.564 o
9 7 6 205.444 215.314 7.432 16.578 o
9 7 7 0.938 -2.060 4.004 206.550 o
9 7 8 37.197 27.628 4.772 81.272 o
9 7 9 123.508 117.063 8.414 22.902 o
9 8 0 115.281 106.156 4.587 37.093 o
9 8 1 293.447 312.523 7.421 11.520 o
9 8 2 1514.480 1574.220 21.005 0.999 o
9 8 3 2.058 -4.349 3.357 281.928 o
9 8 4 1655.660 1707.250 24.154 0.844 o
9 8 5 71.050 68.093 5.048 50.791 o
9 8 6 4.043 7.400 4.011 179.665 o
9 8 7 21.300 21.388 4.592 103.555 o
9 8 8 4.435 3.756 4.511 149.777 o
9 8 9 15.056 17.628 5.705 82.243 o
9 9 0 218.564 226.347 6.447 16.770 o
9 9 1 110.419 120.031 5.396 33.731 o
9 9 2 1.177 -4.096 3.490 268.431 o
9 9 3 7.004 2.412 3.675 206.176 o
9 9 4 39.476 31.130 4.503 83.115 o
9 9 5 31.826 29.270 4.319 94.657 o
9 9 6 2.898 1.734 3.885 205.951 o
9 9 7 18.805 18.586 4.909 98.821 o
9 9 8 10.727 5.161 5.160 107.865 o
9 10 0 45.982 44.138 4.318 76.455 o
9 10 1 87.299 93.226 5.368 40.875 o
9 10 2 94.883 76.477 5.113 42.431 o
9 10 3 320.296 333.921 9.291 9.603 o
9 10 4 237.901 233.816 8.299 13.891 o
9 10 5 48.409 44.840 4.966 65.823 o
9 10 6 96.080 86.746 5.759 37.732 o
9 10 7 137.881 125.902 7.321 24.172 o
9 10 8 31.707 33.175 6.059 62.048 o
9 11 0 350.108 350.810 9.049 8.977 o
9 11 1 12.857 9.466 4.103 146.423 o
9 11 2 145.341 134.567 6.465 25.204 o
9 11 3 23.581 21.717 4.659 98.897 o
9 11 4 150.660 161.334 7.517 21.300 o
9 11 5 0.422 9.479 4.599 147.228 o
9 11 6 28.091 30.192 5.558 72.398 o
9 11 7 32.682 28.867 5.931 64.394 o
9 12 0 123.597 107.217 5.927 30.859 o
9 12 1 1.287 -1.168 4.045 201.043 o
9 12 2 46.670 46.429 5.389 61.067 o
9 12 3 220.680 221.022 8.562 14.508 o
9 12 4 16.740 7.368 5.089 101.865 o
9 12 5 7.666 5.877 5.085 114.209 o
9 12 6 56.706 43.888 6.715 45.077 o
9 13 0 2.091 3.458 4.107 185.655 o
9 13 1 307.744 314.723 9.568 9.913 o
9 13 2 26.342 24.123 5.174 82.968 o
9 13 3 114.998 111.317 6.933 28.340 o
9 13 4 34.668 36.894 6.208 58.100 o
9 13 5 29.025 29.801 6.919 52.855 o
9 14 0 12.085 9.888 4.414 132.367 o
9 14 1 29.456 32.628 5.097 79.038 o
9 14 2 13.273 9.758 5.038 106.157 o
9 14 3 8.809 5.334 5.522 97.851 o
9 14 4 92.213 88.497 8.171 27.749 o
9 15 0 2.823 -0.249 5.181 121.441 o
9 15 1 3.123 5.149 5.091 121.044 o
9 15 2 81.885 68.294 7.471 33.245 o
9 16 0 57.706 58.959 7.612 36.990 o
10 0 0 24.759 36.460 3.776 112.764 o
10 0 2 184.039 191.404 6.734 19.383 o
10 0 4 12.663 10.505 4.823 114.071 o
10 0 6 1383.640 1463.970 30.295 0.976 o
10 0 8 2.877 7.212 6.001 88.281 o
10 0 10 1005.570 1065.670 34.888 1.247 o
10 1 0 716.197 747.153 9.256 3.576 o
10 1 1 515.411 540.010 7.915 5.773 o
10 1 2 63.910 59.997 3.344 71.243 o
10 1 3 86.318 78.126 4.014 51.114 o
10 1 4 140.787 136.674 5.219 28.709 o
10 1 5 1184.600 1220.940 17.393 1.515 o
10 1 6 471.850 498.598 10.530 5.907 o
10 1 7 357.394 354.220 9.453 8.645 o
10 1 8 2.735 0.462 4.177 182.865 o
10 1 9 0.130 -2.753 4.409 173.418 o
10 1 10 18.848 29.726 10.869 25.931 o
10 2 0 150.422 146.188 4.065 29.509 o
10 2 1 242.096 249.655 5.595 15.832 o
10 2 2 4.621 -0.788 2.360 470.127 o
10 2 3 279.775 301.871 6.717 12.515 o
10 2 4 306.681 323.347 7.585 10.928 o
10 2 5 23.300 21.428 3.899 122.858 o
10 2 6 258.987 255.337 7.704 13.285 o
10 2 7 6.766 2.758 3.837 192.164 o
10 2 8 181.852 188.494 7.594 18.307 o
10 2 9 18.289 22.329 5.204 89.666 o
10 3 0 105.531 100.432 3.845 42.884 o
10 3 1 7.524 5.793 2.421 354.568 o
10 3 2 194.278 192.507 5.216 20.802 o
10 3 3 945.913 939.179 13.140 2.291 o
10 3 4 42.251 39.054 3.997 86.604 o
10 3 5 2029.250 2101.160 25.987 0.605 o
10 3 6 631.671 642.269 12.286 3.978 o
10 3 7 256.853 250.778 7.881 13.293 o
10 3 8 44.007 34.886 5.191 67.771 o
10 3 9 9.587 7.683 5.205 106.131 o
10 4 0 149.710 138.281 4.303 29.630 o
10 4 1 179.902 182.050 4.931 22.789 o
10 4 2 10.558 6.283 2.784 268.330 o
10 4 3 94.813 84.961 4.425 45.062 o
10 4 4 282.005 288.339 7.836 11.934 o
10 4 5 133.829 134.761 5.763 28.252 o
10 4 6 43.014 44.851 4.805 70.995 o
10 4 7 127.140 109.411 5.966 30.104 o
10 4 8 4.600 8.493 4.574 140.611 o
10 4 9 10.322 14.252 6.098 77.909 o
10 5 0 109.020 106.737 4.113 40.183 o
10 5 1 2.082 1.494 2.627 428.244 o
10 5 2 2.079 -0.352 2.989 349.870 o
10 5 3 283.138 289.218 7.304 12.235 o
10 5 4 19.876 15.895 3.797 138.420 o
10 5 5 533.844 546.047 11.140 5.058 o
10 5 6 21.818 20.695 4.202 115.443 o
10 5 7 18.209 16.925 4.436 115.545 o
10 5 8 12.564 15.797 4.954 106.148 o
10 5 9 32.649 26.584 6.055 63.151 o
10 6 0 47.021 42.129 3.477 89.732 o
10 6 1 100.852 93.779 4.532 41.831 o
10 6 2 434.217 464.505 9.563 6.718 o
10 6 3 25.574 16.161 3.856 124.956 o
10 6 4 69.807 64.125 5.028 52.044 o
10 6 5 10.196 7.522 4.072 157.040 o
10 6 6 9.266 5.783 4.098 160.275 o
10 6 7 28.082 26.457 4.924 85.955 o
10 6 8 0.001 5.476 4.907 134.978 o
10 6 9 81.049 62.002 10.351 22.346 o
10 7 0 0.065 -2.783 2.837 418.767 o
10 7 1 7.267 0.409 3.236 258.140 o
10 7 2 0.593 -2.544 3.569 261.016 o
10 7 3 24.397 19.464 4.239 111.458 o
10 7 4 772.547 829.532 15.615 2.754 o
10 7 5 77.046 60.635 5.456 47.068 o
10 7 6 103.531 104.869 6.439 32.006 o
10 7 7 88.574 83.159 6.496 35.817 o
10 7 8 36.092 35.561 6.337 56.248 o
10 8 0 10.057 7.234 3.431 203.452 o
10 8 1 569.998 558.194 12.669 4.521 o
10 8 2 77.384 66.862 5.190 47.953 o
10 8 3 451.837 476.168 11.567 5.967 o
10 8 4 255.273 279.072 9.456 11.659 o
10 8 5 24.138 17.533 4.790 97.014 o
10 8 6 127.838 125.078 6.830 26.492 o
10 8 7 36.260 26.945 5.825 64.685 o
10 8 8 11.798 7.329 5.846 85.233 o
10 9 0 97.004 97.404 5.361 38.383 o
10 9 1 6.174 -3.777 3.677 215.459 o
10 9 2 14.692 12.842 4.281 130.682 o
10 9 3 1763.990 1895.440 26.279 0.734 o
10 9 4 0.031 4.495 4.204 182.963 o
10 9 5 98.762 91.809 6.441 33.693 o
10 9 6 30.886 20.979 5.285 78.548 o
10 9 7 3.744 1.025 5.525 105.568 o
10 10 0 9.230 5.575 3.727 186.395 o
10 10 1 82.052 66.152 5.111 47.230 o
10 10 2 12.673 2.892 4.201 149.239 o
10 10 3 292.568 300.721 9.667 10.337 o
10 10 4 9.282 -1.807 4.577 139.542 o
10 10 5 18.405 14.015 5.077 96.887 o
10 10 6 0.035 6.093 5.128 123.462 o
10 10 7 112.808 44.247 45.733 1.575 o
10 11 0 247.435 242.726 8.197 13.488 o
10 11 1 19.581 23.629 4.630 103.141 o
10 11 2 50.808 45.029 5.448 58.903 o
10 11 3 98.290 87.577 6.471 33.967 o
10 11 4 138.479 117.089 7.215 24.788 o
10 11 5 173.435 174.598 9.478 16.242 o
10 11 6 3.555 0.888 5.835 95.347 o
10 12 0 94.046 86.481 6.019 36.879 o
10 12 1 0.332 -4.940 4.454 169.337 o
10 12 2 366.819 357.915 11.353 7.693 o
10 12 3 90.913 71.729 6.724 35.264 o
10 12 4 135.788 109.324 8.228 22.734 o
10 12 5 26.638 26.676 6.479 59.773 o
10 13 0 1.865 -1.197 4.499 161.751 o
10 13 1 29.312 25.087 5.333 77.291 o
10 13 2 10.529 11.069 5.164 104.431 o
10 13 3 0.064 2.612 5.695 102.702 o
10 13 4 0.007 1.281 5.782 100.417 o
10 14 0 230.880 228.427 9.688 12.893 o
10 14 1 10.778 14.380 5.625 88.886 o
10 14 2 115.699 97.336 8.422 24.300 o
10 15 0 27.224 19.721 6.922 55.054 o
10 15 1 26.831 17.640 6.344 63.553 o
11 0 0 14.738 31.346 4.189 118.551 o
11 0 2 1077.330 1109.790 20.368 1.640 o
11 0 4 447.317 459.733 13.747 5.539 o
11 0 6 583.037 610.292 19.146 3.398 o
11 0 8 122.503 123.805 11.244 16.537 o
11 1 0 0.217 -5.534 2.219 676.189 o
11 1 1 31.234 27.847 2.978 133.000 o
11 1 2 208.965 211.389 5.755 18.500 o
11 1 3 13.265 10.482 3.525 177.798 o
11 1 4 163.924 163.707 6.438 22.318 o
11 1 5 209.146 198.341 7.741 16.431 o
11 1 6 69.945 72.143 5.887 44.408 o
11 1 7 3.050 6.891 4.676 139.999 o
11 1 8 6.733 5.665 4.918 122.644 o
11 2 0 2.337 -0.389 2.357 530.604 o
11 2 1 5.839 4.965 2.646 340.548 o
11 2 2 1323.460 1382.380 17.582 1.275 o
11 2 3 150.496 142.182 6.000 25.413 o
11 2 4 40.071 38.576 4.211 84.870 o
11 2 5 62.511 67.934 5.139 53.005 o
11 2 6 345.148 345.290 9.774 8.797 o
11 2 7 81.381 78.518 6.364 38.241 o
11 2 8 18.964 20.632 5.691 78.725 o
11 3 0 1.436 -1.724 2.419 531.833 o
11 3 1 101.884 100.427 4.355 41.586 o
11 3 2 50.089 42.341 3.717 83.081 o
11 3 3 107.275 94.745 5.058 37.934 o
11 3 4 58.318 57.553 4.570 62.272 o
11 3 5 21.503 22.379 4.214 114.280 o
11 3 6 50.941 45.248 5.202 61.611 o
11 3 7 0.233 -4.404 4.681 153.652 o
11 3 8 2.665 2.359 5.357 112.477 o
11 4 0 4.090 1.828 2.744 364.193 o
11 4 1 354.254 369.678 7.787 9.239 o
11 4 2 140.661 131.403 5.318 28.804 o
11 4 3 188.566 184.347 6.511 19.651 o
11 4 4 282.183 298.972 7.818 11.787 o
11 4 5 93.038 89.712 5.471 39.473 o
11 4 6 0.064 -4.768 4.131 197.734 o
11 4 7 1.170 3.000 4.683 147.785 o
11 4 8 25.042 15.204 6.258 66.319 o
11 5 0 59.396 50.828 3.904 70.886 o
11 5 1 117.234 106.843 4.965 35.267 o
11 5 2 90.283 84.468 4.900 43.752 o
11 5 3 327.908 337.734 9.124 9.494 o
11 5 4 91.524 82.536 5.317 41.401 o
11 5 5 336.744 338.633 9.965 8.917 o
11 5 6 0.290 -5.381 4.337 178.736 o
11 5 7 12.572 18.994 5.243 95.541 o
11 5 8 14.042 23.124 5.941 75.997 o
11 6 0 4.971 -0.855 3.048 306.403 o
11 6 1 12.594 4.047 3.535 191.231 o
11 6 2 259.365 265.834 8.528 12.448 o
11 6 3 587.974 610.500 12.834 4.234 o
11 6 4 175.618 164.697 7.116 20.196 o
11 6 5 10.606 4.753 4.542 134.032 o
11 6 6 66.701 58.550 5.837 47.465 o
11 6 7 26.617 24.727 5.719 72.070 o
11 7 0 150.037 153.458 6.330 24.174 o
11 7 1 286.057 308.905 9.040 10.780 o
11 7 2 285.165 287.293 8.664 11.315 o
11 7 3 3.493 11.147 4.346 153.055 o
11 7 4 14.132 11.785 4.561 120.968 o
11 7 5 1.614 -3.298 4.713 148.397 o
11 7 6 0.344 -3.337 4.297 181.888 o
11 7 7 9.423 8.350 5.692 90.836 o
11 8 0 0.183 -0.793 3.847 227.353 o
11 8 1 157.883 148.694 6.812 22.674 o
11 8 2 437.220 449.798 11.968 6.134 o
11 8 3 45.669 36.611 5.457 62.935 o
11 8 4 275.237 252.983 9.693 11.301 o
11 8 5 107.819 91.172 6.564 31.883 o
11 8 6 6.960 9.078 5.487 98.923 o
11 8 7 47.733 62.074 12.253 18.767 o
11 9 0 0.179 -8.386 3.793 233.934 o
11 9 1 105.289 94.541 6.273 33.174 o
11 9 2 58.615 53.177 5.868 50.416 o
11 9 3 410.860 427.128 13.368 6.104 o
11 9 4 171.665 159.355 7.833 19.379 o
11 9 5 310.327 291.024 10.684 9.471 o
11 9 6 38.259 39.708 7.138 46.580 o
11 10 0 134.227 126.245 6.516 26.632 o
11 10 1 0.007 3.496 4.548 158.667 o
11 10 2 819.349 827.237 17.495 2.504 o
11 10 3 46.837 42.168 6.083 54.059 o
11 10 4 296.973 273.732 10.951 9.738 o
11 10 5 45.993 32.605 6.539 51.194 o
11 11 0 0.964 -4.272 4.105 196.645 o
11 11 1 15.438 9.716 5.086 102.089 o
11 11 2 537.773 535.306 15.684 4.285 o
11 11 3 37.758 31.070 6.306 56.827 o
11 11 4 221.966 203.429 10.812 12.428 o
11 12 0 1.142 1.924 4.541 158.240 o
11 12 1 37.104 39.437 5.820 61.495 o
11 12 2 168.296 139.746 8.417 19.127 o
11 12 3 115.047 110.453 9.086 22.010 o
11 13 0 172.913 134.658 8.391 19.052 o
11 13 1 0.001 -3.718 5.195 125.240 o
11 13 2 55.377 48.781 7.950 36.129 o
11 14 0 15.025 13.114 6.468 68.221 o
11 14 1 30.616 22.724 6.872 54.029 o
12 0 0 3.934 18.577 4.321 144.785 o
12 0 2 1100.700 1129.400 24.799 1.459 o
12 0 4 36.370 46.182 6.686 50.572 o
12 0 6 3.155 4.208 6.623 73.933 o
12 1 0 0.433 1.131 2.598 476.055 o
12 1 1 396.646 412.441 8.027 8.023 o
12 1 2 27.866 19.117 3.787 120.965 o
12 1 3 117.008 108.022 5.647 32.732 o
12 1 4 54.917 53.622 5.168 58.406 o
12 1 5 0.049 -2.550 4.069 203.860 o
12 1 6 21.228 16.910 5.043 93.553 o
12 1 7 25.858 28.932 6.187 63.795 o
12 2 0 45.396 43.586 3.691 87.012 o
12 2 1 46.617 42.517 3.908 82.900 o
12 2 2 0.735 -5.902 3.304 302.444 o
12 2 3 239.506 251.094 7.564 14.190 o
12 2 4 9.066 0.968 3.914 180.876 o
12 2 5 7.978 11.745 4.752 122.971 o
12 2 6 20.929 16.467 5.279 88.085 o
12 2 7 52.896 41.901 6.836 45.274 o
12 3 0 4.378 5.189 3.082 282.863 o
12 3 1 309.977 317.279 7.785 10.814 o
12 3 2 113.026 98.961 5.426 34.954 o
12 3 3 8.596 1.726 3.808 189.540 o
12 3 4 69.494 57.195 5.113 52.660 o
12 3 5 102.621 106.681 6.431 32.038 o
12 3 6 0.286 -2.614 4.562 161.628 o
12 3 7 6.619 6.151 6.057 84.281 o
12 4 0 183.724 179.194 5.935 21.046 o
12 4 1 70.837 57.984 4.454 57.657 o
12 4 2 302.135 312.666 8.478 10.679 o
12 4 3 0.750 2.948 3.878 213.714 o
12 4 4 181.445 167.186 6.843 20.177 o
12 4 5 106.965 99.351 6.270 32.571 o
12 4 6 24.104 24.213 5.337 81.200 o
12 4 7 73.423 60.509 7.766 33.544 o
12 5 0 13.398 8.734 3.314 195.447 o
12 5 1 456.311 467.907 10.386 6.249 o
12 5 2 111.379 117.717 6.213 30.840 o
12 5 3 877.154 896.058 16.846 2.323 o
12 5 4 273.208 292.739 9.047 11.300 o
12 5 5 11.390 9.966 4.657 122.912 o
12 5 6 0.134 -1.283 5.133 128.050 o
12 5 7 51.369 54.233 6.977 43.057 o
12 6 0 17.023 16.487 3.910 138.858 o
12 6 1 133.350 120.176 5.962 28.636 o
12 6 2 547.317 547.061 12.348 4.756 o
12 6 3 47.142 47.780 5.323 61.328 o
12 6 4 82.164 68.850 5.901 41.773 o
12 6 5 2.550 5.542 4.904 130.428 o
12 6 6 3.658 0.065 5.579 104.242 o
12 7 0 56.591 49.421 4.882 61.660 o
12 7 1 112.542 106.004 5.984 32.335 o
12 7 2 146.348 133.387 7.464 22.801 o
12 7 3 94.589 82.867 6.344 35.547 o
12 7 4 431.271 424.874 11.462 6.462 o
12 7 5 54.933 50.006 6.396 47.384 o
12 7 6 0.634 6.353 6.229 84.213 o
12 8 0 47.244 41.847 5.160 64.697 o
12 8 1 59.166 44.602 5.460 55.536 o
12 8 2 4.954 2.001 4.583 146.370 o
12 8 3 14.031 8.589 5.243 99.384 o
12 8 4 54.720 53.583 6.133 49.210 o
12 8 5 87.908 82.969 7.997 29.195 o
12 9 0 0.133 -4.435 4.327 180.040 o
12 9 1 258.483 266.839 10.189 11.178 o
12 9 2 54.511 56.564 5.953 50.418 o
12 9 3 36.272 30.367 5.981 61.719 o
12 9 4 0.142 -2.817 5.417 114.968 o
12 9 5 46.645 32.090 7.134 45.480 o
12 10 0 70.378 57.237 5.751 47.265 o
12 10 1 213.014 211.542 9.079 14.412 o
12 10 2 36.315 28.405 6.150 59.881 o
12 10 3 102.832 73.783 7.604 29.552 o
12 10 4 47.232 42.476 7.516 41.099 o
12 11 0 33.481 28.246 5.619 68.882 o
12 11 1 90.567 85.536 7.327 31.501 o
12 11 2 0.522 4.224 5.691 101.474 o
12 11 3 32.596 24.922 6.912 52.574 o
12 12 0 7.640 3.148 5.634 96.598 o
12 12 1 6.113 5.516 6.047 85.147 o
12 12 2 22.813 23.411 7.101 53.705 o
12 13 0 16.631 13.595 6.695 63.526 o
13 0 0 13.134 17.079 4.695 113.501 o
13 0 2 203.174 185.655 10.382 13.724 o
13 0 4 61.028 44.218 7.387 39.161 o
13 0 6 106.912 98.690 14.593 12.190 o
13 1 0 28.091 23.369 3.728 119.066 o
13 1 1 441.936 434.650 9.325 6.867 o
13 1 2 4.840 2.128 3.800 204.666 o
13 1 3 252.884 254.209 8.628 12.748 o
13 1 4 1.254 1.055 4.356 172.490 o
13 1 5 188.282 163.541 8.021 17.993 o
13 1 6 9.278 10.159 6.433 72.728 o
13 2 0 92.211 97.464 4.964 41.345 o
13 2 1 370.990 384.820 9.808 8.034 o
13 2 2 17.915 17.657 4.036 130.555 o
13 2 3 5.487 9.697 4.383 147.890 o
13 2 4 11.409 11.619 4.576 124.926 o
13 2 5 51.234 56.090 5.964 51.428 o
13 2 6 12.657 22.291 7.084 57.573 o
13 3 0 79.111 83.133 5.011 46.290 o
13 3 1 226.030 233.016 8.049 14.601 o
13 3 2 29.369 32.105 4.488 91.859 o
13 3 3 27.450 22.408 4.426 100.443 o
13 3 4 75.191 81.672 5.996 41.324 o
13 3 5 89.258 71.714 6.905 34.642 o
13 3 6 0.476 15.050 6.419 76.784 o
13 4 0 113.483 104.790 5.588 33.763 o
13 4 1 8.862 4.407 3.708 191.495 o
13 4 2 58.010 52.194 4.978 59.377 o
13 4 3 20.905 22.120 4.824 97.074 o
13 4 4 238.714 230.058 8.573 13.670 o
13 4 5 127.108 106.862 7.870 24.496 o
13 4 6 59.426 48.844 6.786 43.282 o
13 5 0 762.482 789.247 14.527 2.926 o
13 5 1 587.324 606.684 12.766 4.258 o
13 5 2 310.860 319.836 9.432 9.869 o
13 5 3 144.489 131.704 6.921 24.312 o
13 5 4 513.332 521.499 12.993 4.966 o
13 5 5 588.063 566.922 16.649 3.807 o
13 6 0 194.317 187.804 7.394 17.921 o
13 6 1 0.376 -7.902 4.162 193.619 o
13 6 2 770.863 759.257 15.646 2.863 o
13 6 3 117.030 102.320 6.696 29.434 o
13 6 4 59.455 59.615 6.499 44.157 o
13 6 5 195.140 174.090 10.286 14.307 o
13 7 0 273.340 278.224 9.183 11.391 o
13 7 1 478.669 485.509 12.265 5.522 o
13 7 2 195.249 181.897 8.318 16.737 o
13 7 3 0.743 -0.813 4.723 149.783 o
13 7 4 232.080 217.708 10.463 12.282 o
13 8 0 237.191 232.017 8.941 13.341 o
13 8 1 26.718 14.488 4.904 93.013 o
13 8 2 514.762 486.409 13.134 5.054 o
13 8 3 129.612 98.569 7.802 24.832 o
13 8 4 0.277 4.907 6.148 87.207 o
13 9 0 3.017 9.557 4.858 128.310 o
13 9 1 250.416 252.507 9.782 11.892 o
13 9 2 58.574 59.646 7.090 40.136 o
13 9 3 1.910 10.647 6.714 70.976 o
13 10 0 6.786 12.127 5.423 99.555 o
13 10 1 116.493 106.956 8.014 25.019 o
13 10 2 57.198 52.239 7.617 37.620 o
13 11 0 2.871 6.159 5.635 99.864 o
13 11 1 20.502 17.651 6.704 60.896 o
13 12 0 40.705 39.643 7.656 41.639 o
14 0 0 22.299 24.641 5.496 79.067 o
14 0 2 288.506 310.003 12.895 8.445 o
14 0 4 12.396 7.040 7.542 54.055 o
14 1 0 22.143 21.968 4.110 117.053 o
14 1 1 75.579 65.443 5.346 47.583 o
14 1 2 29.422 31.952 4.952 82.105 o
14 1 3 761.225 763.439 16.438 2.825 o
14 1 4 97.458 81.793 7.445 30.358 o
14 1 5 249.770 231.144 10.927 11.245 o
14 2 0 40.638 38.224 5.011 71.369 o
14 2 1 55.398 48.580 4.914 62.063 o
14 2 2 137.979 129.755 6.552 25.960 o
14 2 3 38.340 40.838 5.454 65.496 o
14 2 4 65.615 56.511 6.661 41.923 o
14 2 5 8.587 10.590 5.982 83.047 o
14 3 0 1.496 -2.189 4.104 194.644 o
14 3 1 483.730 497.914 11.355 5.623 o
14 3 2 9.285 6.683 4.400 141.898 o
14 3 3 644.765 640.985 13.895 3.731 o
14 3 4 316.811 313.824 12.185 8.363 o
14 4 0 191.635 195.868 7.837 17.232 o
14 4 1 58.941 56.619 5.376 54.197 o
14 4 2 21.984 17.754 4.555 106.018 o
14 4 3 419.162 407.885 12.107 6.493 o
14 4 4 0.300 4.946 6.115 88.097 o
14 5 0 61.088 58.940 5.763 49.657 o
14 5 1 160.427 152.342 7.464 21.030 o
14 5 2 1.162 7.988 4.794 136.341 o
14 5 3 52.902 48.971 6.552 46.753 o
14 5 4 1.637 -7.178 5.923 94.795 o
14 6 0 104.128 97.508 6.558 31.982 o
14 6 1 28.474 27.486 5.214 79.327 o
14 6 2 85.971 75.735 6.596 36.410 o
14 6 3 74.812 61.626 7.877 32.705 o
14 7 0 10.882 7.200 4.702 124.066 o
14 7 1 9.583 10.211 5.009 111.569 o
14 7 2 153.092 131.778 8.378 20.382 o
14 7 3 53.306 54.110 7.442 39.308 o
14 8 0 90.237 82.760 6.769 34.262 o
14 8 1 1.045 -5.627 5.093 128.485 o
14 8 2 116.683 117.784 9.695 20.166 o
14 9 0 9.716 19.573 5.909 80.739 o
14 9 1 859.947 833.317 20.359 2.227 o
14 10 0 14.015 21.048 6.519 65.907 o
15 0 0 18.960 12.923 6.227 70.578 o
15 0 2 462.716 439.504 17.609 4.592 o
15 1 0 425.794 421.318 10.797 6.733 o
15 1 1 1.022 -3.459 4.448 167.772 o
15 1 2 3.742 3.647 4.953 127.630 o
15 1 3 185.460 180.173 10.631 14.103 o
15 2 0 257.024 246.042 9.529 12.006 o
15 2 1 218.068 222.037 8.698 14.443 o
15 2 2 29.205 23.610 5.920 67.582 o
15 2 3 14.997 8.786 6.505 68.659 o
15 3 0 6.081 6.923 4.410 148.208 o
15 3 1 21.929 21.275 5.114 89.114 o
15 3 2 69.548 64.795 6.961 38.338 o
15 3 3 19.294 18.643 6.363 66.555 o
15 4 0 24.877 25.481 4.923 89.157 o
15 4 1 76.193 71.838 6.317 40.229 o
15 4 2 73.034 68.355 7.602 33.879 o
15 4 3 1.461 9.524 10.283 31.314 o
15 5 0 63.992 59.569 5.855 47.947 o
15 5 1 5.640 4.169 5.603 99.085 o
15 5 2 50.629 38.607 6.714 47.333 o
15 6 0 101.029 78.567 6.307 34.991 o
15 6 1 119.768 120.609 8.977 21.610 o
15 6 2 69.862 65.385 7.824 33.405 o
15 7 0 30.929 43.194 6.382 56.204 o
15 7 1 50.106 60.459 7.149 41.370 o
15 8 0 90.430 74.548 7.728 30.507 o
16 0 0 720.089 751.256 24.794 2.281 o
16 1 0 51.366 42.942 5.878 54.465 o
16 1 1 11.404 18.726 5.873 80.669 o
16 2 0 63.329 53.149 6.137 46.791 o
16 2 1 118.384 116.295 8.822 22.250 o
16 3 0 125.370 121.837 7.965 23.746 o
16 3 1 116.267 113.193 8.822 22.517 o
16 4 0 126.276 116.839 8.061 23.622 o
16 4 1 43.042 40.642 7.471 42.508 o
16 5 0 73.185 75.501 7.681 32.943 o
16 6 0 31.364 21.739 7.292 49.266 o
