# Supplementary material for: 3-[(Benzo-1,3-dioxol-5-yl)amino]-4-meth­oxy­cyclo­but-3-ene-1,2-dione: polymorphism and twinning of a precursor to an anti­mycobacterial squaramide
Source: Acta Crystallogr C Struct Chem. 2024 Jul 5;80(Pt 8):375–82. doi: 10.1107/S2053229624006211 (PMC11299207; doi:10.1107/S2053229624006211)
Supplement: Supplementary file 4 [file c-80-00375-3-IIsup3.hkl]

data_3-II                                                                       
_shelx_title ' 15409sadabs in P-1'                                              
_shelx_refln_list_code          4                                               
_shelx_F_calc_maximum      151.08                                               
_exptl_crystal_F_000       512.00                                               
_reflns_d_resolution_high  0.7480                                               
                                                                                
loop_                                                                           
 _space_group_symop_operation_xyz                                               
 'x, y, z'                                                                      
 '-x, -y, -z'                                                                   
                                                                                
_cell_length_a     3.7001                                                       
_cell_length_b    12.4583                                                       
_cell_length_c    22.8462                                                       
_cell_angle_alpha  89.550                                                       
_cell_angle_beta   86.967                                                       
_cell_angle_gamma  81.460                                                       
                                                                                
_shelx_F_squared_multiplier     1.000                                           
                                                                                
loop_                                                                           
 _refln_index_h                                                                 
 _refln_index_k                                                                 
 _refln_index_l                                                                 
 _refln_F_squared_calc                                                          
 _refln_F_squared_meas                                                          
 _refln_F_squared_sigma                                                         
 _refln_observed_status                                                         
   1   0   0       1026.55       1001.28        46.01 o                         
   2   0   0        169.70        157.14         9.90 o                         
   3   0   0          6.93         10.29         6.23 o                         
   4   0   0         43.35         52.28        11.02 o                         
  -4   1   0          0.36         -4.70         7.18 o                         
  -3   1   0         14.22         12.61         4.30 o                         
  -2   1   0        381.79        386.74        18.82 o                         
  -1   1   0       3328.64       3243.05       148.54 o                         
   1   1   0       1292.84       1172.53        53.62 o                         
   2   1   0          4.50         -2.57         4.67 o                         
   3   1   0          2.98          9.71         5.53 o                         
   4   1   0         13.16         10.48         7.55 o                         
  -4   2   0         10.26         16.57         7.16 o                         
  -3   2   0        115.06        110.93         9.88 o                         
  -2   2   0       1026.59       1060.88        52.64 o                         
  -1   2   0       4726.59       4491.53       179.63 o                         
   0   2   0        907.31        877.16        32.21 o                         
   1   2   0       4242.93       3941.96       175.26 o                         
   2   2   0        121.00        129.89         8.02 o                         
   3   2   0          2.63          6.42         5.93 o                         
   4   2   0         11.70         -1.49         7.41 o                         
  -4   3   0         12.48         22.44         6.72 o                         
  -3   3   0        216.13        225.15        14.69 o                         
  -2   3   0        565.52        564.26        22.53 o                         
  -1   3   0       1828.13       1677.16        62.80 o                         
   0   3   0          2.39          0.67         1.74 o                         
   1   3   0       3426.58       3670.47       202.89 o                         
   2   3   0        385.25        401.05        24.01 o                         
   3   3   0          9.72         15.50         5.74 o                         
   4   3   0         10.59         16.54         7.50 o                         
  -4   4   0          2.72          7.41         7.24 o                         
  -3   4   0        140.54        149.50        11.77 o                         
  -2   4   0         94.38         88.47         4.98 o                         
  -1   4   0        433.45        380.89        15.08 o                         
   0   4   0       1029.08       1055.57        39.71 o                         
   1   4   0       1316.30       1468.35        71.51 o                         
   2   4   0       1100.01       1174.47        65.44 o                         
   3   4   0         11.17         14.58         5.67 o                         
   4   4   0         32.00         27.99         7.98 o                         
  -4   5   0          7.82          2.16         7.02 o                         
  -3   5   0        114.11        101.58         6.51 o                         
  -2   5   0         44.29         40.93         4.41 o                         
  -1   5   0        260.40        274.11        10.11 o                         
   0   5   0         49.63         50.08         3.29 o                         
   1   5   0        310.90        307.96        15.87 o                         
   2   5   0        446.57        491.14        31.10 o                         
   3   5   0         86.22         86.23         9.72 o                         
   4   5   0          0.27          7.05         6.71 o                         
  -4   6   0          3.90          3.82         7.36 o                         
  -3   6   0         84.70         63.31         5.60 o                         
  -2   6   0         13.35         15.07         3.66 o                         
  -1   6   0         57.75         57.26         3.83 o                         
   0   6   0         19.15         19.42         2.81 o                         
   1   6   0        207.46        220.44        12.39 o                         
   2   6   0        117.33        133.33        10.25 o                         
   3   6   0        183.24        231.79        21.09 o                         
   4   6   0          8.83          4.61         7.12 o                         
  -4   7   0          2.06         -0.57        12.48 o                         
  -3   7   0         45.75         60.37         6.90 o                         
  -2   7   0         69.92         73.65         5.10 o                         
  -1   7   0        147.02        159.25         7.00 o                         
   0   7   0          0.01         -2.30         2.55 o                         
   1   7   0         41.23         45.13         4.98 o                         
   2   7   0         44.69         44.66         8.06 o                         
   3   7   0        102.99         76.48        11.87 o                         
   4   7   0          9.33          1.70         8.10 o                         
  -3   8   0         27.86         17.58         6.71 o                         
  -2   8   0        133.37        136.53         9.27 o                         
  -1   8   0        115.73        128.68         6.47 o                         
   0   8   0        761.16        795.06        31.09 o                         
   1   8   0        116.23        126.17         7.34 o                         
   2   8   0         18.70         25.46         6.62 o                         
   3   8   0        132.84        129.86        14.40 o                         
   4   8   0          3.73         -8.94         9.71 o                         
  -3   9   0         10.23         13.03         7.14 o                         
  -2   9   0        605.03        552.37        24.08 o                         
  -1   9   0        873.11        864.53        31.72 o                         
   0   9   0          5.48          8.90         3.14 o                         
   1   9   0         86.94         93.42         8.74 o                         
   2   9   0         84.76        109.42        10.00 o                         
   3   9   0        108.34        139.45        14.15 o                         
   4   9   0          5.86          8.17        10.67 o                         
  -3  10   0         48.49         53.73         9.05 o                         
  -2  10   0         38.32         31.49         5.80 o                         
  -1  10   0        167.61        214.75         9.61 o                         
   0  10   0         22.36         22.61         4.03 o                         
   1  10   0        871.79        901.38        38.54 o                         
   2  10   0        142.60        144.46        10.81 o                         
   3  10   0         35.35         51.30        15.52 o                         
   4  10   0          4.01         -1.85        11.64 o                         
  -3  11   0         24.14         20.48         8.96 o                         
  -2  11   0         62.93         60.35         7.52 o                         
  -1  11   0         63.33         64.65         5.84 o                         
   0  11   0          0.30         -0.33         4.57 o                         
   1  11   0        211.69        232.55        12.53 o                         
   2  11   0        671.36        637.96        35.49 o                         
   3  11   0         37.22         43.36        12.69 o                         
   4  11   0          1.59         -6.55        12.32 o                         
  -2  12   0         38.60         36.91         8.14 o                         
  -1  12   0         61.31         75.57         7.10 o                         
   0  12   0        882.33        985.10        42.23 o                         
   1  12   0         63.35         54.52         7.68 o                         
   2  12   0         31.24         33.57         7.42 o                         
   3  12   0          7.31         22.87        15.54 o                         
  -2  13   0         20.26         33.82         7.81 o                         
  -1  13   0         84.15         86.92         8.00 o                         
   0  13   0         17.51          5.37         6.06 o                         
   1  13   0         83.07         70.44         9.04 o                         
   2  13   0         83.33         60.60         9.44 o                         
   3  13   0         48.07         53.20        36.11 o                         
  -2  14   0         58.75         29.15        19.89 o                         
  -1  14   0        163.50        164.55        12.99 o                         
   0  14   0         29.16         41.96        12.77 o                         
   1  14   0         89.38        114.50        10.30 o                         
   2  14   0         27.53         14.62         7.79 o                         
   3  14   0         31.89         56.11        29.34 o                         
  -1  15   0          7.62          3.79         8.72 o                         
   0  15   0          3.96          2.85         9.56 o                         
   1  15   0        126.48        152.81        12.42 o                         
   2  15   0         15.85          8.63         7.96 o                         
   0  16   0          0.00          7.43        11.96 o                         
   1  16   0          9.79         18.77        10.92 o                         
  -1 -16   1         21.03         21.84        10.59 o                         
   0 -16   1          1.74         -9.36        11.50 o                         
  -2 -15   1         41.78         59.41        13.82 o                         
  -1 -15   1        146.72        180.87        14.52 o                         
   0 -15   1         44.82         60.43        11.54 o                         
   1 -15   1          1.51          0.53        10.15 o                         
  -3 -14   1         25.79         73.72        46.06 o                         
  -2 -14   1         25.94         18.38        10.22 o                         
  -1 -14   1         59.96         70.98         8.40 o                         
   0 -14   1         42.97         42.39         8.79 o                         
   1 -14   1          0.40          7.78         7.44 o                         
   2 -14   1         46.33         46.99        13.61 o                         
  -3 -13   1        125.43        209.52        39.09 o                         
  -2 -13   1         67.36         75.93        13.71 o                         
  -1 -13   1         53.37         75.24         8.13 o                         
   0 -13   1         36.83         37.61         6.81 o                         
   1 -13   1         20.95         24.01         6.46 o                         
   2 -13   1        105.70         99.04         9.87 o                         
  -3 -12   1          1.58         -8.30        16.51 o                         
  -2 -12   1         20.86         18.51         6.64 o                         
  -1 -12   1        413.26        391.61        18.96 o                         
   0 -12   1        316.66        329.46        16.06 o                         
   1 -12   1        155.11        152.97         9.17 o                         
   2 -12   1         68.36         66.91         9.32 o                         
  -4 -11   1          2.10         18.91        14.67 o                         
  -3 -11   1          3.01          7.88        10.52 o                         
  -2 -11   1         31.42         36.67         6.41 o                         
  -1 -11   1         65.26         81.03         6.32 o                         
   0 -11   1        397.43        426.48        19.38 o                         
   1 -11   1        173.08        179.48         8.96 o                         
   2 -11   1        233.44        233.50        13.40 o                         
   3 -11   1          5.53         -0.80         8.58 o                         
  -4 -10   1          0.08         -2.68        11.07 o                         
  -3 -10   1        129.82        170.78        16.70 o                         
  -2 -10   1          7.63          5.03         5.75 o                         
  -1 -10   1        502.69        492.24        22.45 o                         
   0 -10   1        761.84        788.39        31.99 o                         
   1 -10   1        272.25        290.64        13.93 o                         
   2 -10   1          9.74          2.58         5.39 o                         
   3 -10   1         11.68          8.43         8.19 o                         
  -4  -9   1          2.31         11.31        13.56 o                         
  -3  -9   1          2.77         13.53         8.54 o                         
  -2  -9   1        218.05        200.45        16.67 o                         
  -1  -9   1        270.03        287.89        15.05 o                         
   0  -9   1          2.03          4.67         3.13 o                         
   1  -9   1        372.57        396.71        15.37 o                         
   2  -9   1         25.23         41.29         5.40 o                         
   3  -9   1         15.00         10.95         7.32 o                         
  -4  -8   1         35.55         54.28        10.87 o                         
  -3  -8   1         68.89         83.62        13.67 o                         
  -2  -8   1         12.83         10.75         6.02 o                         
  -1  -8   1        106.01        109.48         6.93 o                         
   0  -8   1        432.38        462.28        18.64 o                         
   1  -8   1         72.65         71.62         4.83 o                         
   2  -8   1        147.61        122.59         8.49 o                         
   3  -8   1         36.02         31.32         6.99 o                         
  -4  -7   1         23.24         19.45        13.01 o                         
  -3  -7   1         10.11         10.61         6.94 o                         
  -2  -7   1         76.27         80.06        11.89 o                         
  -1  -7   1        194.11        175.44         9.99 o                         
   0  -7   1        524.22        555.00        20.95 o                         
   1  -7   1         96.04         94.29         5.03 o                         
   2  -7   1        828.88        829.67        39.04 o                         
   3  -7   1         21.73         19.27         5.89 o                         
   4  -7   1          7.55          1.41         9.10 o                         
  -4  -6   1         14.98         25.39         7.86 o                         
  -3  -6   1        117.92        206.95        16.51 o                         
  -2  -6   1         19.47         36.52         5.53 o                         
  -1  -6   1        321.05        337.55        17.67 o                         
   0  -6   1         25.66         24.61         2.77 o                         
   1  -6   1        143.05        145.24         6.30 o                         
   2  -6   1         98.46         95.45         5.98 o                         
   3  -6   1          9.77         15.12         4.85 o                         
   4  -6   1         22.30         13.42         7.72 o                         
  -4  -5   1         18.50         15.92         6.95 o                         
  -3  -5   1          6.91         22.60         5.86 o                         
  -2  -5   1        189.86        238.40        15.52 o                         
  -1  -5   1        543.56        531.65        24.05 o                         
   0  -5   1        930.35        933.34        35.02 o                         
   1  -5   1        385.30        375.07        14.76 o                         
   2  -5   1        330.78        329.21        13.48 o                         
   3  -5   1         66.03         59.63         5.48 o                         
   4  -5   1          4.90         -1.22         7.25 o                         
  -4  -4   1         32.69         28.03         7.93 o                         
  -3  -4   1         14.48          7.11         6.74 o                         
  -2  -4   1        491.26        564.55        27.99 o                         
  -1  -4   1       1977.92       1673.96        97.19 o                         
   0  -4   1        218.01        213.21         8.17 o                         
   1  -4   1         91.34        113.88         6.04 o                         
   2  -4   1        189.10        179.46         8.16 o                         
   3  -4   1         59.74         63.54         6.42 o                         
   4  -4   1         14.28         19.95         7.36 o                         
  -4  -3   1         42.48         42.06         8.43 o                         
  -3  -3   1         65.42         76.88         8.88 o                         
  -2  -3   1        130.64        172.23         9.94 o                         
  -1  -3   1        744.21        656.30        31.12 o                         
   0  -3   1        348.74        292.26        11.15 o                         
   1  -3   1        742.25        640.32        25.46 o                         
   2  -3   1        528.46        545.69        22.37 o                         
   3  -3   1         85.91         71.41         6.49 o                         
   4  -3   1         27.57         15.28         6.98 o                         
  -4  -2   1         23.26         23.87         9.52 o                         
  -3  -2   1         78.45         99.03        12.04 o                         
  -2  -2   1        343.81        349.03        20.08 o                         
  -1  -2   1       3355.19       3354.14       164.12 o                         
   0  -2   1       7458.47       9656.21       368.55 o                         
   1  -2   1       2783.22       2578.53       103.28 o                         
   2  -2   1        975.60        952.98        45.53 o                         
   3  -2   1         62.17         52.32         6.07 o                         
   4  -2   1         20.17         26.02         7.92 o                         
  -4  -1   1         45.21         50.42         8.72 o                         
  -3  -1   1        109.78        136.37         9.64 o                         
  -2  -1   1         21.39         26.79         3.81 o                         
  -1  -1   1       3282.05       3050.64       131.87 o                         
   1  -1   1       3869.51       3590.37       155.23 o                         
   2  -1   1       1286.30       1150.74        56.66 o                         
   3  -1   1         42.76         47.03         6.79 o                         
   4  -1   1         26.04         32.45         8.27 o                         
  -4   0   1         28.60         16.57         8.12 o                         
  -3   0   1         46.73         43.96         6.12 o                         
  -2   0   1        296.77        336.38        17.80 o                         
  -1   0   1       3144.54       2943.05       130.92 o                         
   1   0   1       7532.13       8759.80       388.70 o                         
   2   0   1        266.56        258.47        12.97 o                         
   3   0   1         41.74         32.10         5.68 o                         
   4   0   1         29.54         32.18         9.55 o                         
  -4   1   1         22.06         23.45         8.18 o                         
  -3   1   1         16.79         15.92         4.75 o                         
  -2   1   1        132.03        153.30         8.32 o                         
  -1   1   1       3238.05       3194.81       150.93 o                         
   1   1   1      10548.92      11223.92       548.98 o                         
   2   1   1         36.92         31.69         4.38 o                         
   3   1   1        169.76        178.78        17.46 o                         
   4   1   1          0.56          4.70         8.06 o                         
  -4   2   1         12.30         -0.61         6.62 o                         
  -3   2   1          6.71         15.55         4.33 o                         
  -2   2   1        606.52        587.95        26.83 o                         
  -1   2   1        751.59        631.59        25.02 o                         
   0   2   1       7607.63       9917.44       363.00 o                         
   1   2   1       2982.60       3099.37       146.70 o                         
   2   2   1        239.05        244.08        13.96 o                         
   3   2   1        121.43        122.44        11.73 o                         
   4   2   1          1.68         -0.35         8.02 o                         
  -4   3   1         22.91         23.80         7.13 o                         
  -3   3   1         85.39         92.85         7.07 o                         
  -2   3   1        266.22        284.16        12.54 o                         
  -1   3   1       1430.53       1307.40        56.71 o                         
   0   3   1        308.27        284.78        10.38 o                         
   1   3   1       2183.80       2260.51       131.24 o                         
   2   3   1        932.01        997.32        64.65 o                         
   3   3   1         32.76         33.94         6.19 o                         
   4   3   1          0.46          9.49         8.06 o                         
  -4   4   1         41.82         46.14         7.99 o                         
  -3   4   1         13.14         12.29         5.24 o                         
  -2   4   1         26.96         48.18         3.76 o                         
  -1   4   1        568.68        519.64        19.96 o                         
   0   4   1        207.09        214.27         7.95 o                         
   1   4   1        824.14        710.21        35.40 o                         
   2   4   1        892.14        886.33        47.74 o                         
   3   4   1         34.68         32.83         6.17 o                         
   4   4   1         28.21         41.56        10.70 o                         
  -4   5   1          2.57          5.73         7.07 o                         
  -3   5   1         91.19        116.37         7.22 o                         
  -2   5   1         75.18         75.25         4.63 o                         
  -1   5   1        272.65        295.69        11.67 o                         
   0   5   1        930.69        920.71        33.58 o                         
   1   5   1         65.53         89.09         5.91 o                         
   2   5   1        376.83        464.29        44.08 o                         
   3   5   1         55.07         49.29         7.52 o                         
   4   5   1         33.27         25.17         8.11 o                         
  -4   6   1          0.07         -0.58         8.31 o                         
  -3   6   1          3.74          6.44         4.36 o                         
  -2   6   1         17.92         22.32         3.98 o                         
  -1   6   1        140.01        137.19         5.99 o                         
   0   6   1         25.77         28.36         2.99 o                         
   1   6   1        409.48        397.28        20.59 o                         
   2   6   1        148.73        157.58        16.63 o                         
   3   6   1         70.41         80.00         9.13 o                         
   4   6   1         15.93          9.43         7.80 o                         
  -4   7   1          1.58          5.05        13.58 o                         
  -3   7   1        133.57        117.59         9.83 o                         
  -2   7   1        301.64        292.86        16.77 o                         
  -1   7   1        106.93        103.69         5.33 o                         
   0   7   1        470.54        509.79        19.36 o                         
   1   7   1        197.10        177.33        10.30 o                         
   2   7   1        367.33        457.73        30.02 o                         
   3   7   1         64.84         67.94         8.62 o                         
   4   7   1         38.02         50.52         9.55 o                         
  -3   8   1          2.33          4.98         6.12 o                         
  -2   8   1          8.76         13.54         4.28 o                         
  -1   8   1        192.89        198.20         8.61 o                         
   0   8   1        463.66        483.10        19.28 o                         
   1   8   1         70.61         64.60         5.81 o                         
   2   8   1        106.06        124.23        10.74 o                         
   3   8   1         55.06         40.57         9.74 o                         
   4   8   1         14.98         18.25         9.05 o                         
  -3   9   1          2.21         -3.92         7.97 o                         
  -2   9   1         41.20         43.35         5.17 o                         
  -1   9   1        389.79        402.92        15.89 o                         
   0   9   1          2.03         -1.95         3.06 o                         
   1   9   1         91.98         71.19         6.36 o                         
   2   9   1       1064.77       1079.55        66.83 o                         
   3   9   1          7.05         11.20         9.13 o                         
   4   9   1          3.69        -10.53        10.53 o                         
  -3  10   1        122.38        134.80        12.69 o                         
  -2  10   1         20.55         19.30         5.44 o                         
  -1  10   1         91.48        111.91         6.59 o                         
   0  10   1        811.91        833.38        33.68 o                         
   1  10   1        266.78        327.95        16.46 o                         
   2  10   1        112.40         97.58         9.08 o                         
   3  10   1         24.78         24.28        10.29 o                         
   4  10   1         30.45         30.91        13.02 o                         
  -3  11   1         21.67         21.42         9.63 o                         
  -2  11   1         60.30         58.30         7.00 o                         
  -1  11   1        444.49        441.57        17.94 o                         
   0  11   1        367.88        403.28        17.52 o                         
   1  11   1        381.65        375.14        20.76 o                         
   2  11   1         27.28         30.53         9.05 o                         
   3  11   1         43.23         27.73        11.32 o                         
   4  11   1          9.14         21.99        18.11 o                         
  -2  12   1         29.90         18.34         7.60 o                         
  -1  12   1         73.41         94.36         7.74 o                         
   0  12   1        313.73        351.07        16.17 o                         
   1  12   1        126.05        152.14         8.90 o                         
   2  12   1         11.68          3.12         6.87 o                         
   3  12   1         11.49         24.39        14.29 o                         
  -2  13   1         58.36         59.31         9.98 o                         
  -1  13   1         81.15         73.23         8.64 o                         
   0  13   1         29.61         29.45         6.05 o                         
   1  13   1        158.17        169.59        11.43 o                         
   2  13   1        183.88        144.02        11.42 o                         
   3  13   1         15.33         37.48        20.92 o                         
  -2  14   1        138.56        104.76        34.13 o                         
  -1  14   1        120.62        146.53        12.07 o                         
   0  14   1         42.43         53.30         8.20 o                         
   1  14   1         29.24         22.67         7.47 o                         
   2  14   1         77.64         87.21        14.28 o                         
   3  14   1          6.43         23.49        21.78 o                         
  -1  15   1         19.81         17.51         9.70 o                         
   0  15   1         56.56         74.31        11.29 o                         
   1  15   1          0.33         -0.87         7.99 o                         
   2  15   1         91.25         58.07        11.62 o                         
   0  16   1          2.31         -2.82        11.21 o                         
   1  16   1          2.07         -7.37         9.10 o                         
   2  16   1         64.95        105.28        52.95 o                         
  -1 -16   2         26.67         30.99        11.72 o                         
   0 -16   2          2.85          5.55        11.37 o                         
  -2 -15   2        144.23        144.97        15.57 o                         
  -1 -15   2         12.95         20.23         9.18 o                         
   0 -15   2          3.28          6.43         9.58 o                         
   1 -15   2          6.01          5.17        10.19 o                         
  -3 -14   2         26.25         55.89        20.23 o                         
  -2 -14   2         84.15        102.89        13.67 o                         
  -1 -14   2         32.85         31.10         7.23 o                         
   0 -14   2          0.83         -4.69         8.01 o                         
   1 -14   2        149.90        138.33        13.41 o                         
   2 -14   2         37.96         28.66        16.01 o                         
  -3 -13   2          6.54         36.73        17.28 o                         
  -2 -13   2          1.10         -3.53         6.93 o                         
  -1 -13   2          2.68         -2.05         5.69 o                         
   0 -13   2         59.63         76.88         7.94 o                         
   1 -13   2         20.89         13.17         6.32 o                         
   2 -13   2         37.52         45.63         8.35 o                         
  -3 -12   2          1.49          3.61        13.12 o                         
  -2 -12   2          5.41          6.71         6.36 o                         
  -1 -12   2        316.76        279.32        13.93 o                         
   0 -12   2        157.39        188.74        13.54 o                         
   1 -12   2        248.95        283.96        13.65 o                         
   2 -12   2         52.80         55.93         8.18 o                         
  -4 -11   2         11.12         26.57        14.40 o                         
  -3 -11   2         60.72         58.28        15.31 o                         
  -2 -11   2         14.55         10.21         6.36 o                         
  -1 -11   2        298.99        308.29        15.15 o                         
   0 -11   2        463.93        509.98        22.27 o                         
   1 -11   2          8.04         16.87         4.42 o                         
   2 -11   2         54.82         59.43         7.47 o                         
   3 -11   2         18.65         14.23         9.60 o                         
  -4 -10   2          0.64         10.41        12.00 o                         
  -3 -10   2          1.51         14.18         9.38 o                         
  -2 -10   2         13.66         30.04         8.31 o                         
  -1 -10   2        304.00        292.87        14.63 o                         
   0 -10   2         20.56         19.28         4.35 o                         
   1 -10   2        487.80        484.23        19.07 o                         
   2 -10   2         64.47         67.59         7.37 o                         
   3 -10   2         80.92         85.13        11.93 o                         
  -4  -9   2         20.79         20.95        10.52 o                         
  -3  -9   2          0.02          7.45         8.89 o                         
  -2  -9   2        110.49        101.69        10.53 o                         
  -1  -9   2        353.86        391.74        19.61 o                         
   0  -9   2        389.16        378.65        16.73 o                         
   1  -9   2        400.13        402.13        16.40 o                         
   2  -9   2        158.13        162.37         9.41 o                         
   3  -9   2          7.79         10.66         7.03 o                         
  -4  -8   2         47.12         44.60        10.77 o                         
  -3  -8   2         79.78        120.49        14.55 o                         
  -2  -8   2         10.19          7.29         6.12 o                         
  -1  -8   2        227.69        212.55        12.85 o                         
   0  -8   2         38.10         25.93         3.53 o                         
   1  -8   2         35.10         37.81         4.18 o                         
   2  -8   2         50.17         48.25         5.32 o                         
   3  -8   2         35.54         20.76         8.64 o                         
  -4  -7   2        103.80        139.62        18.71 o                         
  -3  -7   2          4.88          7.46         6.17 o                         
  -2  -7   2         89.82         86.97         9.50 o                         
  -1  -7   2        457.54        465.33        26.50 o                         
   0  -7   2        261.57        305.49        11.97 o                         
   1  -7   2          7.62          4.03         2.90 o                         
   2  -7   2        213.30        201.84         9.51 o                         
   3  -7   2        110.68         69.37         7.51 o                         
   4  -7   2          0.51          4.42         9.40 o                         
  -4  -6   2          0.10         -3.97         6.45 o                         
  -3  -6   2         69.93         85.92        10.20 o                         
  -2  -6   2        107.81        124.64        11.08 o                         
  -1  -6   2         95.55        103.48         6.91 o                         
   0  -6   2        205.90        210.47         8.22 o                         
   1  -6   2        592.14        520.80        20.25 o                         
   2  -6   2        115.01        106.76         6.29 o                         
   3  -6   2        151.80        122.14         7.52 o                         
   4  -6   2         25.88         16.49         7.98 o                         
  -4  -5   2         97.53         99.39        10.75 o                         
  -3  -5   2         24.40         29.65         5.27 o                         
  -2  -5   2         19.23         24.40         4.04 o                         
  -1  -5   2        384.63        360.08        19.40 o                         
   0  -5   2          8.53          9.30         2.38 o                         
   1  -5   2        756.39        709.96        27.78 o                         
   2  -5   2         45.41         55.52         4.60 o                         
   3  -5   2         42.25         38.63         5.09 o                         
   4  -5   2        150.81        130.52        18.33 o                         
  -4  -4   2         18.82         17.02         6.93 o                         
  -3  -4   2         42.82         57.40         9.33 o                         
  -2  -4   2        234.63        237.05        13.02 o                         
  -1  -4   2        481.69        486.63        33.19 o                         
   0  -4   2       2386.42       2501.16        91.81 o                         
   1  -4   2        211.41        232.01         9.54 o                         
   2  -4   2        510.29        492.83        21.59 o                         
   3  -4   2        242.56        250.37        13.95 o                         
   4  -4   2         12.31         -0.49         7.00 o                         
  -4  -3   2          4.28         -2.91         7.39 o                         
  -3  -3   2         15.23         22.20         5.16 o                         
  -2  -3   2        340.35        357.06        19.47 o                         
  -1  -3   2        798.71        660.31        33.78 o                         
   0  -3   2        105.18        106.11         4.61 o                         
   1  -3   2        591.94        534.10        23.07 o                         
   2  -3   2        592.59        573.97        23.43 o                         
   3  -3   2        362.97        375.62        20.74 o                         
   4  -3   2         56.29         38.88         7.26 o                         
  -4  -2   2          5.15          6.52         8.45 o                         
  -3  -2   2        443.41        541.63        31.87 o                         
  -2  -2   2         14.37         13.20         3.11 o                         
  -1  -2   2       1991.45       2016.07        98.64 o                         
   0  -2   2       2618.85       2667.34        95.78 o                         
   1  -2   2       3740.38       3568.51       136.49 o                         
   2  -2   2       1537.08       1578.37        87.81 o                         
   3  -2   2        127.33        111.23         8.67 o                         
   4  -2   2         12.31         11.86         6.45 o                         
  -4  -1   2          4.32         -6.94         6.94 o                         
  -3  -1   2        476.88        523.52        29.91 o                         
  -2  -1   2        160.77        152.19         9.03 o                         
  -1  -1   2        112.70         99.38         5.42 o                         
   0  -1   2        286.53        243.47        10.32 o                         
   1  -1   2      22826.04      30456.93      1314.00 o                         
   2  -1   2       1702.40       1555.18        86.38 o                         
   3  -1   2         77.42         77.64         6.71 o                         
   4  -1   2         10.78          1.30         6.31 o                         
  -4   0   2         22.82         31.13        13.29 o                         
  -3   0   2         15.51          9.20         6.54 o                         
  -2   0   2         16.47         15.95         3.45 o                         
  -1   0   2        131.17        118.47         5.69 o                         
   1   0   2       1924.47       1668.46        79.07 o                         
   2   0   2        284.51        295.15        14.84 o                         
   3   0   2         18.35         15.41         5.05 o                         
   4   0   2          5.77          5.23         7.68 o                         
  -4   1   2        124.40        141.11        12.62 o                         
  -3   1   2         30.68         30.15         5.12 o                         
  -2   1   2        471.47        419.29        20.01 o                         
  -1   1   2       2114.85       2021.24        89.79 o                         
   0   1   2        294.57        256.46        10.66 o                         
   1   1   2       1778.59       1603.83        73.66 o                         
   2   1   2         18.91         14.66         3.61 o                         
   3   1   2          7.63         16.97         5.76 o                         
   4   1   2          6.24         -4.22         7.92 o                         
  -4   2   2          0.12          3.87         6.45 o                         
  -3   2   2         24.35         32.64         4.69 o                         
  -2   2   2        207.60        206.72        10.43 o                         
  -1   2   2        619.90        548.74        21.42 o                         
   0   2   2       2564.57       2712.81       101.29 o                         
   1   2   2      18429.83      26050.11      1231.18 o                         
   2   2   2        260.97        282.07        15.29 o                         
   3   2   2          5.57          7.57         5.54 o                         
   4   2   2          0.15         -7.69         7.69 o                         
  -4   3   2         75.27         58.30        10.85 o                         
  -3   3   2         94.79         85.85         6.21 o                         
  -2   3   2         19.22         19.93         3.19 o                         
  -1   3   2        664.30        543.22        20.77 o                         
   0   3   2        101.25        110.41         4.62 o                         
   1   3   2       4164.33       4008.57       189.79 o                         
   2   3   2       1231.93       1332.10        91.87 o                         
   3   3   2         13.26         13.59         6.71 o                         
   4   3   2          7.40          9.46         8.09 o                         
  -4   4   2         50.53         43.08         8.21 o                         
  -3   4   2          5.00          3.10         4.62 o                         
  -2   4   2         95.86         94.50         5.11 o                         
  -1   4   2        276.79        300.98        11.62 o                         
   0   4   2       2454.68       2572.47        90.90 o                         
   1   4   2        684.27        574.27        29.46 o                         
   2   4   2       2112.55       2031.91       112.52 o                         
   3   4   2         77.60         66.30         8.55 o                         
   4   4   2          4.23          6.43         8.11 o                         
  -4   5   2         22.55         26.63         7.41 o                         
  -3   5   2         70.52         52.37         5.00 o                         
  -2   5   2         82.33         74.26         4.73 o                         
  -1   5   2        133.94        146.00         6.61 o                         
   0   5   2         11.75         12.75         2.39 o                         
   1   5   2        152.12        189.69        11.44 o                         
   2   5   2        422.77        473.63        45.81 o                         
   3   5   2         90.81         96.99        14.96 o                         
   4   5   2         15.01         13.15         7.81 o                         
  -4   6   2          0.81         -8.30         8.30 o                         
  -3   6   2          0.02         10.03         4.73 o                         
  -2   6   2         11.18         12.52         3.48 o                         
  -1   6   2        514.23        488.54        19.32 o                         
   0   6   2        226.62        223.91         9.12 o                         
   1   6   2       1059.13        938.12        50.28 o                         
   2   6   2        401.85        464.71        34.18 o                         
   3   6   2        320.98        339.45        23.77 o                         
   4   6   2         10.87         15.83         8.13 o                         
  -4   7   2          9.04          2.39        12.16 o                         
  -3   7   2          1.08          7.58         5.59 o                         
  -2   7   2        120.54        115.11         6.65 o                         
  -1   7   2        166.35        170.26         7.45 o                         
   0   7   2        260.36        303.01        11.48 o                         
   1   7   2        548.71        532.24        25.95 o                         
   2   7   2         33.00         43.58         7.89 o                         
   3   7   2        202.46        201.34        18.87 o                         
   4   7   2         77.42        112.90        19.50 o                         
  -3   8   2         76.95         69.98         8.10 o                         
  -2   8   2         15.86         13.49         4.26 o                         
  -1   8   2        395.69        406.37        15.69 o                         
   0   8   2         34.59         31.56         3.49 o                         
   1   8   2          5.49          9.51         3.61 o                         
   2   8   2        142.16        175.93        13.46 o                         
   3   8   2         44.60         44.61         9.19 o                         
   4   8   2         13.77         13.69         8.72 o                         
  -3   9   2          1.40         18.31         8.21 o                         
  -2   9   2         16.95         15.63         4.60 o                         
  -1   9   2        369.31        342.33        14.08 o                         
   0   9   2        337.81        373.74        15.37 o                         
   1   9   2         25.79         34.10         4.11 o                         
   2   9   2        294.97        286.01        18.57 o                         
   3   9   2        180.39        208.25        20.60 o                         
   4   9   2        111.45         85.33        11.18 o                         
  -3  10   2          7.23         -6.92         8.68 o                         
  -2  10   2          5.13          6.96         5.34 o                         
  -1  10   2        345.33        375.14        15.95 o                         
   0  10   2         15.00         11.83         3.75 o                         
   1  10   2        361.56        404.68        18.36 o                         
   2  10   2         38.63         36.69         6.50 o                         
   3  10   2        154.92        148.30        30.78 o                         
   4  10   2         18.45         14.58        11.95 o                         
  -3  11   2         31.88         46.24        11.42 o                         
  -2  11   2          0.97          6.08         6.08 o                         
  -1  11   2        342.68        329.08        13.95 o                         
   0  11   2        463.60        522.20        22.43 o                         
   1  11   2        615.16        580.22        27.94 o                         
   2  11   2        114.39        116.24        10.36 o                         
   3  11   2         34.17         32.19        11.40 o                         
   4  11   2          0.71          5.31        12.60 o                         
  -2  12   2         63.30         63.17         8.25 o                         
  -1  12   2          2.92         -1.77         5.49 o                         
   0  12   2        181.18        205.14        10.47 o                         
   1  12   2          6.07         14.60         5.66 o                         
   2  12   2         83.07         96.07        12.16 o                         
   3  12   2         10.50         -0.19        13.98 o                         
  -2  13   2        138.01        142.70        13.58 o                         
  -1  13   2         46.06         45.47         7.42 o                         
   0  13   2         71.87         74.05         7.43 o                         
   1  13   2        345.76        376.23        22.55 o                         
   2  13   2         68.38         72.52        10.74 o                         
   3  13   2         58.33         86.22        17.38 o                         
  -1  14   2         10.20         15.22         8.60 o                         
   0  14   2          1.14          1.98         6.54 o                         
   1  14   2         15.73         29.91         7.91 o                         
   2  14   2         67.12         76.97        18.54 o                         
   3  14   2         25.34         62.78        32.30 o                         
  -1  15   2         30.65         41.88        11.56 o                         
   0  15   2          4.41          8.34         7.92 o                         
   1  15   2        123.22        147.52        12.22 o                         
   2  15   2         28.70         17.23         9.79 o                         
   0  16   2          3.62          5.69        14.10 o                         
   1  16   2          4.32         14.39        12.86 o                         
  -1 -16   3         41.71         47.38        15.25 o                         
   0 -16   3        181.03        224.42        21.96 o                         
  -2 -15   3         17.05         22.83        13.06 o                         
  -1 -15   3         12.37         15.39         8.52 o                         
   0 -15   3          4.57          4.54         9.29 o                         
   1 -15   3          6.10         -9.06         9.06 o                         
  -3 -14   3         29.46         22.22        18.34 o                         
  -2 -14   3         44.27         54.88        10.12 o                         
  -1 -14   3         61.34         65.86         8.19 o                         
   0 -14   3          8.93         20.70         8.34 o                         
   1 -14   3         34.28         32.78         8.92 o                         
  -3 -13   3          0.34         41.11        22.29 o                         
  -2 -13   3         40.50         36.75         7.99 o                         
  -1 -13   3         31.98         26.13         6.60 o                         
   0 -13   3         71.36         64.51         7.68 o                         
   1 -13   3         16.54         10.10         6.17 o                         
   2 -13   3         89.38         98.80         9.73 o                         
  -3 -12   3          0.43         10.04        13.44 o                         
  -2 -12   3         57.53         50.27         8.32 o                         
  -1 -12   3         32.29         24.11         5.28 o                         
   0 -12   3        135.38        147.50         9.88 o                         
   1 -12   3         68.73         84.87         7.74 o                         
   2 -12   3         52.81         40.04         7.69 o                         
  -4 -11   3          4.21         -1.52        12.74 o                         
  -3 -11   3          9.25          2.15        13.18 o                         
  -2 -11   3        201.31        165.67        12.83 o                         
  -1 -11   3        371.21        373.40        18.00 o                         
   0 -11   3         97.24         96.29         7.47 o                         
   1 -11   3         96.37        107.07         6.63 o                         
   2 -11   3         40.29         47.32         7.86 o                         
   3 -11   3          6.69          6.69        10.74 o                         
  -4 -10   3          0.95         -3.74        10.31 o                         
  -3 -10   3          1.07         15.97         8.56 o                         
  -2 -10   3         56.46         51.55         9.06 o                         
  -1 -10   3         75.18         70.34         6.58 o                         
   0 -10   3         44.62         39.34         5.04 o                         
   1 -10   3        127.90        126.12         6.78 o                         
   2 -10   3         31.89         32.44         5.95 o                         
   3 -10   3         80.70         61.08        11.82 o                         
  -4  -9   3         41.71         45.79        11.45 o                         
  -3  -9   3         27.37         63.58        14.93 o                         
  -2  -9   3        438.73        449.48        32.66 o                         
  -1  -9   3        487.01        510.29        25.64 o                         
   0  -9   3        150.25        177.07         8.88 o                         
   1  -9   3         97.13         92.30         5.38 o                         
   2  -9   3         24.06         21.35         4.89 o                         
   3  -9   3          0.51          1.08         7.06 o                         
  -4  -8   3          8.06         -4.72         9.58 o                         
  -3  -8   3         12.11         12.09         7.75 o                         
  -2  -8   3         31.80         34.26         7.05 o                         
  -1  -8   3         32.87         32.26         4.11 o                         
   0  -8   3         74.39         73.01         5.10 o                         
   1  -8   3        128.28        153.21         7.31 o                         
   2  -8   3        117.88        113.67         6.92 o                         
   3  -8   3          5.54          8.65         6.86 o                         
  -4  -7   3         20.13         29.56         8.92 o                         
  -3  -7   3         13.05         30.54         6.68 o                         
  -2  -7   3        913.14        988.14        74.43 o                         
  -1  -7   3        322.27        350.71        19.11 o                         
   0  -7   3        237.53        256.27        10.69 o                         
   1  -7   3         19.51         32.02         3.51 o                         
   2  -7   3        193.42        187.09        10.83 o                         
   3  -7   3         55.90         51.52         7.07 o                         
   4  -7   3         39.60         16.93        10.64 o                         
  -4  -6   3          7.65          7.21         6.59 o                         
  -3  -6   3         52.64         74.81         9.04 o                         
  -2  -6   3         44.76         45.15         7.05 o                         
  -1  -6   3        627.95        602.38        34.00 o                         
   0  -6   3        376.37        385.57        15.05 o                         
   1  -6   3        277.50        303.76        13.80 o                         
   2  -6   3        116.54         93.40         6.45 o                         
   3  -6   3        159.07        172.17        12.17 o                         
   4  -6   3          1.39         -3.15         7.23 o                         
  -4  -5   3         86.75        100.15        12.06 o                         
  -3  -5   3         44.84         54.89         5.78 o                         
  -2  -5   3         23.04         39.83         5.20 o                         
  -1  -5   3         36.58         43.31         4.80 o                         
   0  -5   3        169.14        201.50         8.47 o                         
   1  -5   3       1083.25        986.89        38.28 o                         
   2  -5   3         57.31         46.21         4.46 o                         
   3  -5   3        491.34        531.30        23.20 o                         
   4  -5   3         41.26         36.69         9.00 o                         
  -4  -4   3         76.71         77.29         9.32 o                         
  -3  -4   3         74.32         96.12         7.38 o                         
  -2  -4   3        827.04        817.94        43.62 o                         
  -1  -4   3        285.86        285.58        16.96 o                         
   0  -4   3        447.58        412.21        15.46 o                         
   1  -4   3         51.16         55.27         3.69 o                         
   2  -4   3         95.19        100.95         6.03 o                         
   3  -4   3         34.41         30.22         5.53 o                         
   4  -4   3         36.99         27.68         7.62 o                         
  -4  -3   3          0.99          0.30         7.12 o                         
  -3  -3   3          6.26         15.87         4.89 o                         
  -2  -3   3        148.77        198.49        10.73 o                         
  -1  -3   3        711.51        616.20        32.71 o                         
   0  -3   3       1289.83       1200.04        46.06 o                         
   1  -3   3        886.48        776.81        29.58 o                         
   2  -3   3        317.23        316.29        13.65 o                         
   3  -3   3        470.05        530.24        29.72 o                         
   4  -3   3        103.78        106.80        15.10 o                         
  -4  -2   3         38.08         43.53        11.39 o                         
  -3  -2   3        208.90        190.28        13.14 o                         
  -2  -2   3        682.88        664.21        35.56 o                         
  -1  -2   3        132.20        133.62         7.07 o                         
   0  -2   3       1948.91       1950.91        74.60 o                         
   1  -2   3        221.88        217.59         8.52 o                         
   2  -2   3        678.79        642.25        30.94 o                         
   3  -2   3        222.90        242.75        16.38 o                         
   4  -2   3         27.36         21.54         6.92 o                         
  -4  -1   3          1.22          0.08         7.35 o                         
  -3  -1   3        152.60        147.90        14.03 o                         
  -2  -1   3         15.18         15.90         3.82 o                         
  -1  -1   3        245.36        212.02         9.59 o                         
   0  -1   3        124.31        153.97         5.79 o                         
   1  -1   3      13530.61      16519.55       644.65 o                         
   2  -1   3        122.48        120.51         7.42 o                         
   3  -1   3         28.20         23.43         4.94 o                         
   4  -1   3         63.57         59.98         8.60 o                         
  -4   0   3         55.26         39.97        10.25 o                         
  -3   0   3          4.99         13.47         4.93 o                         
  -2   0   3        708.93        667.56        33.21 o                         
  -1   0   3        175.00        182.17         8.42 o                         
   0   0   3          1.01          0.84         0.86 o                         
   1   0   3        332.57        303.21        14.03 o                         
   2   0   3        205.32        218.66        12.19 o                         
   3   0   3         61.95         62.91         6.22 o                         
   4   0   3         50.74         46.84        10.09 o                         
  -4   1   3         71.91         62.19         8.51 o                         
  -3   1   3         54.49         49.63         6.14 o                         
  -2   1   3        106.50        133.53         6.99 o                         
  -1   1   3        135.98        134.90         6.37 o                         
   0   1   3        129.22        154.81         5.21 o                         
   1   1   3        465.17        370.65        18.56 o                         
   2   1   3         92.68        108.80         6.72 o                         
   3   1   3         43.91         42.64         6.60 o                         
   4   1   3         11.50          9.52         8.03 o                         
  -4   2   3          9.01          0.98         7.08 o                         
  -3   2   3         32.44         26.96         4.40 o                         
  -2   2   3        674.93        692.48        32.37 o                         
  -1   2   3        536.10        495.46        18.93 o                         
   0   2   3       2039.89       2047.42        72.29 o                         
   1   2   3      17078.58      20751.30       980.88 o                         
   2   2   3        265.73        269.83        15.35 o                         
   3   2   3         61.51         57.02         7.46 o                         
   4   2   3         11.91         13.12         7.90 o                         
  -4   3   3         23.31         22.40         7.21 o                         
  -3   3   3         37.55         46.58         5.22 o                         
  -2   3   3         32.07         49.47         3.78 o                         
  -1   3   3        384.45        330.93        12.84 o                         
   0   3   3       1285.18       1249.63        45.19 o                         
   1   3   3        298.79        257.07        12.63 o                         
   2   3   3        117.10        127.38        10.40 o                         
   3   3   3         44.32         39.58         8.02 o                         
   4   3   3          9.95         10.22         8.40 o                         
  -4   4   3          7.02          2.28         7.17 o                         
  -3   4   3          9.63         16.57         4.27 o                         
  -2   4   3         59.82         59.40         4.18 o                         
  -1   4   3         44.85         45.07         3.28 o                         
   0   4   3        435.76        416.54        15.46 o                         
   1   4   3        787.05        776.45        43.42 o                         
   2   4   3        631.93        638.03        37.84 o                         
   3   4   3         23.68         30.48         8.14 o                         
   4   4   3         36.63         27.86         9.44 o                         
  -4   5   3         29.96         24.32         9.30 o                         
  -3   5   3          8.80          4.27         4.52 o                         
  -2   5   3        797.39        824.38        32.30 o                         
  -1   5   3        452.85        472.78        19.06 o                         
   0   5   3        193.31        230.77         8.75 o                         
   1   5   3         71.52         75.83         6.03 o                         
   2   5   3        253.53        262.07        18.16 o                         
   3   5   3        227.49        263.79        21.01 o                         
   4   5   3         88.08        111.20        12.19 o                         
  -4   6   3          0.72         -2.86         8.81 o                         
  -3   6   3         19.64         14.06         4.75 o                         
  -2   6   3         38.18         40.94         4.26 o                         
  -1   6   3        385.52        399.42        14.56 o                         
   0   6   3        377.96        409.02        15.17 o                         
   1   6   3        839.66        912.19        42.27 o                         
   2   6   3         94.57         92.31         8.18 o                         
   3   6   3        585.61        653.52        47.28 o                         
   4   6   3         38.05         32.02         8.54 o                         
  -4   7   3          4.72         -4.46        11.24 o                         
  -3   7   3          1.21          2.22         6.27 o                         
  -2   7   3        446.62        403.10        16.82 o                         
  -1   7   3         45.69         39.02         3.60 o                         
   0   7   3        211.33        255.89         9.88 o                         
   1   7   3        201.39        244.50        12.28 o                         
   2   7   3         70.10         81.52         7.92 o                         
   3   7   3         40.41         51.15        11.05 o                         
   4   7   3         76.09         46.32         9.75 o                         
  -3   8   3         10.59         13.25         6.43 o                         
  -2   8   3         70.95         68.52         5.62 o                         
  -1   8   3        555.73        547.33        20.84 o                         
   0   8   3        102.82        100.50         5.02 o                         
   1   8   3         25.28         37.29         4.55 o                         
   2   8   3        163.00        166.93        16.18 o                         
   3   8   3        488.46        524.53        37.77 o                         
   4   8   3         28.59         29.69         8.93 o                         
  -3   9   3          0.60         -5.23         7.08 o                         
  -2   9   3        260.23        234.99        11.41 o                         
  -1   9   3         68.93         59.41         4.84 o                         
   0   9   3        144.13        170.29         7.77 o                         
   1   9   3        177.49        186.28         9.92 o                         
   2   9   3        168.36        171.77        15.44 o                         
   3   9   3        120.44         79.19        10.98 o                         
   4   9   3         31.97         10.56        12.35 o                         
  -3  10   3          0.47          3.02         8.75 o                         
  -2  10   3         44.42         31.22         5.19 o                         
  -1  10   3        290.57        343.67        14.50 o                         
   0  10   3         43.26         47.80         4.73 o                         
   1  10   3        127.02        102.87         6.32 o                         
   2  10   3        109.01        114.71         9.94 o                         
   3  10   3         59.07         52.12        10.87 o                         
   4  10   3          1.25         -1.66        11.61 o                         
  -3  11   3         39.54         43.32        10.73 o                         
  -2  11   3         35.79         30.83         7.04 o                         
  -1  11   3         45.17         43.01         5.14 o                         
   0  11   3        112.31        120.69         7.08 o                         
   1  11   3        154.42        132.47         7.71 o                         
   2  11   3         33.72         23.31         6.81 o                         
   3  11   3          6.60          1.38        10.83 o                         
   4  11   3         31.53          5.17        14.05 o                         
  -2  12   3         38.47         23.90         7.88 o                         
  -1  12   3         24.59         29.64         6.04 o                         
   0  12   3        162.57        173.39         9.02 o                         
   1  12   3         71.34         73.12         6.39 o                         
   2  12   3         24.61         19.80         7.00 o                         
   3  12   3          0.49          1.01        13.23 o                         
  -2  13   3         12.17         14.21         9.12 o                         
  -1  13   3         70.21         63.14         7.65 o                         
   0  13   3         92.58        100.61         8.32 o                         
   1  13   3         49.71         54.40         7.20 o                         
   2  13   3         56.12         59.84         9.41 o                         
   3  13   3        107.34        157.23        29.49 o                         
  -1  14   3          9.40         17.07         7.69 o                         
   0  14   3          8.59          3.56         6.96 o                         
   1  14   3         16.34         21.11         7.40 o                         
   2  14   3         70.88         78.64        11.23 o                         
   3  14   3          5.23         -7.82        22.28 o                         
  -1  15   3         43.71         50.39        11.49 o                         
   0  15   3          3.78          0.92         7.64 o                         
   1  15   3         44.96         39.17         9.97 o                         
   2  15   3         65.05         38.01        14.37 o                         
   0  16   3        182.90        203.51        20.91 o                         
   1  16   3          4.36         -0.13        10.58 o                         
  -1 -16   4        130.00        140.86        29.98 o                         
   0 -16   4         16.82         -6.28        11.78 o                         
  -2 -15   4          1.68         15.95        10.75 o                         
  -1 -15   4         47.31         50.72        11.26 o                         
   0 -15   4         55.18         56.32        10.97 o                         
   1 -15   4          0.35          2.70         9.71 o                         
  -3 -14   4          7.87          4.13        14.68 o                         
  -2 -14   4         17.61         11.42         8.56 o                         
  -1 -14   4          7.43         10.68         6.95 o                         
   0 -14   4          4.87          2.94         8.29 o                         
   1 -14   4         33.42         45.19         9.19 o                         
  -3 -13   4          2.05         13.83        16.56 o                         
  -2 -13   4         37.24         35.47         9.13 o                         
  -1 -13   4         62.84         48.66         7.18 o                         
   0 -13   4        154.97        163.95        11.48 o                         
   1 -13   4         15.55         18.70         6.93 o                         
   2 -13   4         40.53         44.25         8.29 o                         
  -3 -12   4         15.86         28.28        11.02 o                         
  -2 -12   4         52.22         56.23         8.99 o                         
  -1 -12   4         37.59         25.32         5.46 o                         
   0 -12   4         97.85         87.38         7.30 o                         
   1 -12   4         40.85         35.33         5.71 o                         
   2 -12   4         14.55         27.73         7.96 o                         
  -4 -11   4          2.64          4.46        12.41 o                         
  -3 -11   4         20.23         21.94        17.93 o                         
  -2 -11   4          3.91          7.94         6.77 o                         
  -1 -11   4          5.45          3.30         5.09 o                         
   0 -11   4        187.55        185.47        10.02 o                         
   1 -11   4         48.95         38.87         5.00 o                         
   2 -11   4         14.35         23.81         6.15 o                         
   3 -11   4         15.79         -1.18        10.65 o                         
  -4 -10   4         10.22         19.98        12.93 o                         
  -3 -10   4         34.73         18.65        12.08 o                         
  -2 -10   4         27.68         30.99         8.79 o                         
  -1 -10   4         28.59         24.44         4.23 o                         
   0 -10   4        138.14        150.16         8.37 o                         
   1 -10   4        218.84        236.61        10.35 o                         
   2 -10   4         44.86         45.62         6.25 o                         
   3 -10   4         14.37         15.39         8.80 o                         
  -4  -9   4          0.30         -1.11         9.69 o                         
  -3  -9   4          8.04          0.25         7.50 o                         
  -2  -9   4         29.15         49.12         8.86 o                         
  -1  -9   4        135.16        132.11         8.16 o                         
   0  -9   4        376.21        429.73        18.64 o                         
   1  -9   4        229.41        235.53         9.92 o                         
   2  -9   4         66.05         69.84         5.91 o                         
   3  -9   4         36.32         41.13         8.35 o                         
  -4  -8   4         10.14         17.95        15.95 o                         
  -3  -8   4        236.91        275.58        33.09 o                         
  -2  -8   4        140.38        163.98        23.35 o                         
  -1  -8   4        456.59        458.25        22.40 o                         
   0  -8   4        309.48        360.52        15.77 o                         
   1  -8   4         93.05        104.87         5.57 o                         
   2  -8   4        249.98        225.40        10.58 o                         
   3  -8   4          9.57          8.90         6.77 o                         
  -4  -7   4          8.88         21.35         9.56 o                         
  -3  -7   4        110.38         99.58        10.22 o                         
  -2  -7   4         76.42         89.62        15.33 o                         
  -1  -7   4         23.26         19.28         4.00 o                         
   0  -7   4        240.70        271.15        11.24 o                         
   1  -7   4        212.91        190.33         8.51 o                         
   2  -7   4        210.10        223.84        10.70 o                         
   3  -7   4         30.32         21.36         6.54 o                         
   4  -7   4          9.31         11.93         9.92 o                         
  -4  -6   4          1.04         -1.73         7.25 o                         
  -3  -6   4        128.06        154.76        18.75 o                         
  -2  -6   4        231.98        269.16        20.79 o                         
  -1  -6   4         52.48         48.97         5.06 o                         
   0  -6   4        124.71        146.23         6.77 o                         
   1  -6   4        119.57        140.49         6.57 o                         
   2  -6   4        169.54        159.50         8.45 o                         
   3  -6   4         95.38         99.97         8.57 o                         
   4  -6   4          9.03          0.91         7.62 o                         
  -4  -5   4          4.72          9.20         9.67 o                         
  -3  -5   4         43.75         59.25         5.99 o                         
  -2  -5   4         76.09         71.94         6.41 o                         
  -1  -5   4       1124.62       1147.79        63.74 o                         
   0  -5   4       6055.43       6805.02       254.67 o                         
   1  -5   4        392.07        400.31        15.12 o                         
   2  -5   4        190.30        223.88        11.12 o                         
   3  -5   4        214.76        220.90        11.16 o                         
   4  -5   4         56.31         48.03        10.76 o                         
  -4  -4   4         13.93          7.34         7.64 o                         
  -3  -4   4         46.16         43.04         5.99 o                         
  -2  -4   4        310.18        365.35        21.03 o                         
  -1  -4   4        144.33        141.08        11.22 o                         
   0  -4   4        151.23        181.92         8.25 o                         
   1  -4   4          6.58          4.89         2.67 o                         
   2  -4   4         23.08         16.82         3.79 o                         
   3  -4   4        117.84        119.72         8.25 o                         
   4  -4   4        271.54        250.57        15.66 o                         
  -4  -3   4          0.53          0.97         7.54 o                         
  -3  -3   4         61.33         72.93         7.27 o                         
  -2  -3   4        380.86        367.60        21.04 o                         
  -1  -3   4        522.66        530.60        29.68 o                         
   0  -3   4          7.44          3.56         1.97 o                         
   1  -3   4        278.71        286.68        11.21 o                         
   2  -3   4        710.70        676.88        28.52 o                         
   3  -3   4        180.76        192.90        13.61 o                         
   4  -3   4         67.70         75.38        13.32 o                         
  -4  -2   4          8.48         14.64         6.64 o                         
  -3  -2   4          4.03         11.21         6.06 o                         
  -2  -2   4        552.47        524.48        27.06 o                         
  -1  -2   4       1087.13        903.55        46.04 o                         
   0  -2   4       1780.43       1767.82        64.85 o                         
   1  -2   4        597.75        473.25        17.78 o                         
   2  -2   4       1428.45       1287.96        59.40 o                         
   3  -2   4        223.78        236.41        12.97 o                         
   4  -2   4         27.40         22.30         7.56 o                         
  -4  -1   4          0.53          4.52         6.64 o                         
  -3  -1   4          4.06          5.57         5.28 o                         
  -2  -1   4          5.64         13.99         4.13 o                         
  -1  -1   4        747.64        662.90        29.72 o                         
   0  -1   4       2734.10       2676.56        96.18 o                         
   1  -1   4        573.21        445.63        16.99 o                         
   2  -1   4       2097.96       2144.99       119.29 o                         
   3  -1   4         96.89         87.02         6.78 o                         
   4  -1   4          3.77         16.14         7.29 o                         
  -4   0   4         17.16         15.79         7.68 o                         
  -3   0   4         49.94         29.95         5.99 o                         
  -2   0   4        489.14        485.51        26.36 o                         
  -1   0   4       1036.22        813.58        34.54 o                         
   0   0   4       2362.27       2469.53        90.56 o                         
   1   0   4        418.93        313.12        12.20 o                         
   2   0   4       1125.85       1137.50        55.73 o                         
   3   0   4         58.58         56.34         6.19 o                         
   4   0   4         10.70          5.67         6.70 o                         
  -4   1   4          6.29          3.56         7.31 o                         
  -3   1   4         34.84         30.38         5.49 o                         
  -2   1   4        298.18        326.99        15.43 o                         
  -1   1   4        898.95        777.44        35.11 o                         
   0   1   4       2756.13       2712.08        94.07 o                         
   1   1   4        299.49        271.55        11.94 o                         
   2   1   4         20.94         18.56         3.72 o                         
   3   1   4        154.00        184.44        13.86 o                         
   4   1   4         37.18         32.01         7.99 o                         
  -4   2   4          1.30         -6.86         6.86 o                         
  -3   2   4         60.22         54.95         5.35 o                         
  -2   2   4        363.37        378.77        18.58 o                         
  -1   2   4        710.00        632.09        22.23 o                         
   0   2   4       1759.54       1772.46        60.42 o                         
   1   2   4        489.35        410.94        19.37 o                         
   2   2   4       1416.77       1290.32        63.63 o                         
   3   2   4        116.16        139.14        12.48 o                         
   4   2   4         13.40          7.57         7.47 o                         
  -4   3   4         11.76          8.93         7.68 o                         
  -3   3   4        170.44        176.39         9.90 o                         
  -2   3   4         77.73         69.12         4.71 o                         
  -1   3   4        132.34        134.84         6.21 o                         
   0   3   4          5.44         -0.22         1.80 o                         
   1   3   4        516.30        452.60        22.05 o                         
   2   3   4       2934.75       2704.22       157.43 o                         
   3   3   4         77.19         87.01        12.99 o                         
   4   3   4         50.44         56.00         8.93 o                         
  -4   4   4          8.12          4.95         7.37 o                         
  -3   4   4        148.14        127.77         9.58 o                         
  -2   4   4        178.04        171.89         7.66 o                         
  -1   4   4       1481.36       1323.19        49.76 o                         
   0   4   4        156.00        191.84         7.33 o                         
   1   4   4        362.47        341.19        14.27 o                         
   2   4   4       1019.07       1126.42        62.88 o                         
   3   4   4        117.33        147.89        13.47 o                         
   4   4   4         14.78         12.81         9.04 o                         
  -4   5   4          0.33          4.18         7.39 o                         
  -3   5   4        168.98        108.98         7.99 o                         
  -2   5   4         93.14         89.92         5.67 o                         
  -1   5   4         69.68         75.91         4.00 o                         
   0   5   4       5805.66       6876.90       268.71 o                         
   1   5   4          6.96          7.71         3.36 o                         
   2   5   4        550.76        631.13        35.68 o                         
   3   5   4        205.97        217.70        21.05 o                         
   4   5   4          4.45         -4.48         8.93 o                         
  -4   6   4         11.04          4.22         8.38 o                         
  -3   6   4          5.76          7.90         5.04 o                         
  -2   6   4        100.11         82.84         5.18 o                         
  -1   6   4         32.36         24.00         3.01 o                         
   0   6   4        105.82        148.17         6.56 o                         
   1   6   4        549.81        490.16        21.78 o                         
   2   6   4         20.17         19.16         5.38 o                         
   3   6   4        250.43        283.84        21.91 o                         
   4   6   4         34.25         45.74         9.62 o                         
  -4   7   4          3.53          0.18        13.68 o                         
  -3   7   4         38.05         40.80         6.63 o                         
  -2   7   4         32.62         35.68         4.72 o                         
  -1   7   4        329.57        367.99        13.90 o                         
   0   7   4        253.14        288.50        11.27 o                         
   1   7   4        106.39        132.16         7.21 o                         
   2   7   4        149.82        171.42        12.34 o                         
   3   7   4        102.21        103.24        12.23 o                         
   4   7   4         56.18         45.56        14.66 o                         
  -3   8   4         26.89         29.56         6.94 o                         
  -2   8   4         19.73         20.14         4.75 o                         
  -1   8   4        105.72        109.92         5.90 o                         
   0   8   4        355.26        399.07        15.10 o                         
   1   8   4        229.59        203.55         9.62 o                         
   2   8   4        231.80        263.52        21.04 o                         
   3   8   4        274.29        307.14        46.42 o                         
   4   8   4        273.54        273.98        33.30 o                         
  -3   9   4         21.81         16.98         7.39 o                         
  -2   9   4          2.83          5.14         4.40 o                         
  -1   9   4         38.24         34.79         4.15 o                         
   0   9   4        405.38        470.59        18.59 o                         
   1   9   4         66.50         88.31         5.98 o                         
   2   9   4        190.19        216.03        12.86 o                         
   3   9   4         69.35         56.60        10.92 o                         
   4   9   4         43.40         33.35        11.65 o                         
  -3  10   4          1.71         -1.98         7.61 o                         
  -2  10   4         43.76         50.16         5.84 o                         
  -1  10   4          5.97         16.31         4.42 o                         
   0  10   4        134.03        156.88         7.69 o                         
   1  10   4        204.56        221.78        10.55 o                         
   2  10   4        329.47        369.27        38.32 o                         
   3  10   4         30.92         27.96         9.46 o                         
   4  10   4         12.56          8.67        10.19 o                         
  -3  11   4          9.05         -2.13        10.01 o                         
  -2  11   4         35.97         24.68         6.28 o                         
  -1  11   4         52.52         45.12         5.40 o                         
   0  11   4        175.41        179.20         9.34 o                         
   1  11   4        183.60        212.43        10.56 o                         
   2  11   4         56.41         57.25         7.58 o                         
   3  11   4          9.07          9.02        10.18 o                         
   4  11   4          9.31         25.33        21.44 o                         
  -2  12   4         24.05         23.77         8.28 o                         
  -1  12   4         52.20         50.65         6.53 o                         
   0  12   4         93.29        100.71         6.84 o                         
   1  12   4         53.05         50.45         6.03 o                         
   2  12   4         36.55         33.71         7.29 o                         
   3  12   4         36.06         10.74        13.05 o                         
  -2  13   4          2.11         -1.04         8.80 o                         
  -1  13   4          9.14         17.16         6.71 o                         
   0  13   4        140.51        152.32         9.51 o                         
   1  13   4         40.90         50.65         7.96 o                         
   2  13   4         13.65         21.38         7.69 o                         
   3  13   4         17.16         32.94        14.90 o                         
  -1  14   4         65.56         71.77        10.70 o                         
   0  14   4          6.83          3.87         6.61 o                         
   1  14   4         18.69         16.23         7.34 o                         
   2  14   4         12.82          8.61         7.96 o                         
   3  14   4         11.33         15.94        14.79 o                         
  -1  15   4        120.28        124.09        13.85 o                         
   0  15   4         51.63         74.86        10.57 o                         
   1  15   4         31.11         35.75         9.50 o                         
   2  15   4         56.33         27.59         9.24 o                         
   0  16   4         15.38         31.20        10.80 o                         
   1  16   4          0.43         -2.30        11.53 o                         
  -1 -16   5         68.33         40.42        20.74 o                         
   0 -16   5         22.76         10.17        13.79 o                         
  -2 -15   5         30.43         25.38        11.50 o                         
  -1 -15   5         39.58         42.45         9.21 o                         
   0 -15   5         50.28         76.97        11.76 o                         
   1 -15   5         15.10         44.82        13.36 o                         
  -3 -14   5          8.43         16.82        17.20 o                         
  -2 -14   5         34.59         25.03        10.99 o                         
  -1 -14   5         20.22         27.99         7.45 o                         
   0 -14   5         13.31          6.79         8.69 o                         
   1 -14   5         44.10         43.08         9.39 o                         
  -3 -13   5         66.29         80.07        18.83 o                         
  -2 -13   5          0.75          1.10         8.31 o                         
  -1 -13   5          6.28         11.65         6.60 o                         
   0 -13   5         68.62         86.59         9.10 o                         
   1 -13   5         64.21         69.44         8.70 o                         
   2 -13   5        147.92        128.92        11.69 o                         
  -3 -12   5         22.40         17.91        11.72 o                         
  -2 -12   5          1.33         -0.45         7.29 o                         
  -1 -12   5         24.85         27.39         5.57 o                         
   0 -12   5        162.35        185.97        10.47 o                         
   1 -12   5        212.14        205.68        11.45 o                         
   2 -12   5         34.30         33.45         7.87 o                         
  -3 -11   5         14.43          4.37        10.15 o                         
  -2 -11   5         61.59         38.54         7.55 o                         
  -1 -11   5         72.75         66.57         6.67 o                         
   0 -11   5        133.79        155.56         9.83 o                         
   1 -11   5          3.19          0.32         4.45 o                         
   2 -11   5         24.15         14.10         6.15 o                         
   3 -11   5         32.44         28.59        11.80 o                         
  -4 -10   5          8.65        -12.74        14.68 o                         
  -3 -10   5        117.18        125.53        14.64 o                         
  -2 -10   5         56.69         61.52        10.12 o                         
  -1 -10   5         44.11         38.76         5.87 o                         
   0 -10   5         14.29          6.46         4.26 o                         
   1 -10   5         58.60         50.78         4.97 o                         
   2 -10   5         98.87         98.15         7.41 o                         
   3 -10   5         10.85         21.18         8.69 o                         
  -4  -9   5         10.20         -0.61        12.63 o                         
  -3  -9   5          4.34          5.43         8.45 o                         
  -2  -9   5          2.91         -8.75         8.75 o                         
  -1  -9   5        414.84        390.35        19.35 o                         
   0  -9   5        707.65        782.26        32.62 o                         
   1  -9   5        206.34        197.16         8.78 o                         
   2  -9   5          7.91         17.42         4.53 o                         
   3  -9   5         23.54         16.67         8.57 o                         
  -4  -8   5         42.02         43.97        22.93 o                         
  -3  -8   5         17.21         18.26         7.83 o                         
  -2  -8   5          3.09          8.94        14.04 o                         
  -1  -8   5        645.27        705.44        36.69 o                         
   0  -8   5        600.85        635.34        26.33 o                         
   1  -8   5         35.87         38.21         5.21 o                         
   2  -8   5        114.10        101.65         6.84 o                         
   3  -8   5         30.61         30.13         7.32 o                         
  -4  -7   5         16.79         10.62         8.77 o                         
  -3  -7   5         24.54         20.29         9.44 o                         
  -2  -7   5         33.81         38.32        10.03 o                         
  -1  -7   5        862.73        765.38        44.91 o                         
   0  -7   5       1857.91       2076.95        85.66 o                         
   1  -7   5       1092.68        992.75        37.80 o                         
   2  -7   5        323.19        300.69        12.83 o                         
   3  -7   5         46.49         29.13         6.59 o                         
   4  -7   5          7.06         -2.52        10.61 o                         
  -4  -6   5         10.83          2.69         8.34 o                         
  -3  -6   5        231.79        290.14        30.59 o                         
  -2  -6   5        150.65        144.73        13.43 o                         
  -1  -6   5        176.92        170.17        10.87 o                         
   0  -6   5        153.54        180.51         8.03 o                         
   1  -6   5         33.04         24.82         3.18 o                         
   2  -6   5        131.54        144.42         7.46 o                         
   3  -6   5         97.19         86.42         8.95 o                         
   4  -6   5         31.49         23.06         7.48 o                         
  -4  -5   5         31.68         37.03         9.14 o                         
  -3  -5   5        152.83        232.48        17.83 o                         
  -2  -5   5         35.31         48.88         6.14 o                         
  -1  -5   5        921.31        843.13        49.29 o                         
   0  -5   5       1670.20       1716.09        68.93 o                         
   1  -5   5        452.02        423.18        15.92 o                         
   2  -5   5        245.62        261.50        12.50 o                         
   3  -5   5         19.45         19.97         5.07 o                         
   4  -5   5         57.49         54.88         8.62 o                         
  -4  -4   5         29.17         46.22         8.21 o                         
  -3  -4   5        123.03        132.21         9.14 o                         
  -2  -4   5         20.63         26.12         8.04 o                         
  -1  -4   5        545.30        528.72        33.06 o                         
   0  -4   5        377.23        375.84        15.93 o                         
   1  -4   5        184.31        199.84         8.22 o                         
   2  -4   5        452.28        457.24        19.65 o                         
   3  -4   5        186.04        157.06         9.38 o                         
   4  -4   5         19.16         36.77         8.48 o                         
  -4  -3   5         27.59         31.04         7.66 o                         
  -3  -3   5         13.41         17.58         5.51 o                         
  -2  -3   5        219.09        204.02        12.71 o                         
  -1  -3   5        840.16        730.12        42.47 o                         
   0  -3   5        180.52        206.09         7.86 o                         
   1  -3   5        298.60        309.32        11.95 o                         
   2  -3   5         88.80         94.92         5.39 o                         
   3  -3   5        363.09        344.80        17.61 o                         
   4  -3   5        177.40        137.29        13.93 o                         
  -4  -2   5         29.04         37.76         8.07 o                         
  -3  -2   5         44.25         49.96         7.96 o                         
  -2  -2   5        552.47        507.09        28.72 o                         
  -1  -2   5        973.18        813.70        40.15 o                         
   0  -2   5        359.73        289.06        10.76 o                         
   1  -2   5        298.73        290.49        11.53 o                         
   2  -2   5       2276.38       2194.74        88.12 o                         
   3  -2   5         47.56         52.64         6.95 o                         
   4  -2   5         34.76         27.69         7.01 o                         
  -4  -1   5         34.17         44.27         8.06 o                         
  -3  -1   5         35.40         37.92         9.72 o                         
  -2  -1   5         43.68         55.30         5.47 o                         
  -1  -1   5       1218.23        974.65        44.65 o                         
   0  -1   5        164.31        208.99         7.79 o                         
   1  -1   5       1999.91       1831.97        67.32 o                         
   2  -1   5        368.67        372.76        18.18 o                         
   3  -1   5          5.60          6.00         4.82 o                         
   4  -1   5         14.63         18.08         7.38 o                         
  -4   0   5         23.48         32.97         9.08 o                         
  -3   0   5         17.83         18.94         5.37 o                         
  -2   0   5        554.33        506.41        27.43 o                         
  -1   0   5        969.11        811.99        34.36 o                         
   0   0   5         10.81          9.83         1.63 o                         
   1   0   5       1176.71       1099.15        40.50 o                         
   2   0   5        201.52        191.93        10.13 o                         
   3   0   5         32.46         28.04         4.82 o                         
   4   0   5         23.40         15.45         7.03 o                         
  -4   1   5         22.60         13.44         7.53 o                         
  -3   1   5        140.01        143.49        12.21 o                         
  -2   1   5        203.69        194.11         9.32 o                         
  -1   1   5       1082.50        890.56        41.15 o                         
   0   1   5        201.63        232.64         8.01 o                         
   1   1   5       1641.27       1358.75        52.14 o                         
   2   1   5        705.45        593.53        29.79 o                         
   3   1   5        170.95        172.25        11.61 o                         
   4   1   5          0.95          1.44         7.41 o                         
  -4   2   5         12.86         10.85         8.16 o                         
  -3   2   5        114.41        117.27         9.42 o                         
  -2   2   5         25.10         33.90         3.71 o                         
  -1   2   5        756.37        685.55        27.14 o                         
   0   2   5        343.33        289.26        10.08 o                         
   1   2   5       2163.43       1954.41        73.24 o                         
   2   2   5        229.91        243.16        13.00 o                         
   3   2   5        219.47        263.31        18.17 o                         
   4   2   5          0.07         -3.09         7.20 o                         
  -4   3   5         19.17         19.79         7.91 o                         
  -3   3   5        180.82        164.35         9.30 o                         
  -2   3   5         48.00         67.36         4.78 o                         
  -1   3   5        646.11        574.68        22.47 o                         
   0   3   5        157.19        209.21         7.54 o                         
   1   3   5        287.15        281.44        12.65 o                         
   2   3   5        415.66        411.09        20.93 o                         
   3   3   5         35.61         51.16        11.76 o                         
   4   3   5          0.71         17.27         7.70 o                         
  -4   4   5         30.89         18.28         7.54 o                         
  -3   4   5         20.03         15.51         4.66 o                         
  -2   4   5        138.55        129.18         6.87 o                         
  -1   4   5        689.39        681.19        24.97 o                         
   0   4   5        411.03        413.20        15.09 o                         
   1   4   5        231.86        260.40        10.62 o                         
   2   4   5       2476.26       2430.55       124.14 o                         
   3   4   5          5.31         13.68         7.26 o                         
   4   4   5         17.22         24.70         9.57 o                         
  -4   5   5          7.38          9.12         8.33 o                         
  -3   5   5         13.44         11.02         4.65 o                         
  -2   5   5         41.31         33.12         3.92 o                         
  -1   5   5        133.47        135.39         5.83 o                         
   0   5   5       1738.40       1819.62        62.25 o                         
   1   5   5        230.54        246.00        11.24 o                         
   2   5   5        100.07        108.04         7.44 o                         
   3   5   5         35.61         39.09         7.36 o                         
   4   5   5         12.79         25.95         9.66 o                         
  -4   6   5         11.47         13.68         9.19 o                         
  -3   6   5          6.09          5.27         5.26 o                         
  -2   6   5          2.24          8.16         3.62 o                         
  -1   6   5        622.09        648.79        23.19 o                         
   0   6   5        151.30        175.74         7.44 o                         
   1   6   5        452.69        449.30        19.64 o                         
   2   6   5        328.51        397.02        22.10 o                         
   3   6   5        357.48        382.82        23.58 o                         
   4   6   5         47.80         51.45        11.49 o                         
  -4   7   5         23.73         12.62        17.16 o                         
  -3   7   5        102.81         89.06         7.91 o                         
  -2   7   5          2.55          4.44         4.07 o                         
  -1   7   5        771.17        744.68        27.22 o                         
   0   7   5       1928.94       2175.23        82.01 o                         
   1   7   5         44.25         48.43         4.64 o                         
   2   7   5        189.76        235.96        21.48 o                         
   3   7   5        183.16        168.40        13.66 o                         
   4   7   5        247.86        449.18        40.84 o                         
  -3   8   5         20.16         29.42         6.82 o                         
  -2   8   5         45.57         42.86         5.06 o                         
  -1   8   5        311.64        272.50        11.80 o                         
   0   8   5        566.51        615.12        22.83 o                         
   1   8   5        779.21        903.66        46.93 o                         
   2   8   5         97.54        111.14         9.57 o                         
   3   8   5         27.08         36.74         9.18 o                         
   4   8   5         26.87         54.02        11.45 o                         
  -3   9   5         16.08          3.18         7.61 o                         
  -2   9   5         85.45         73.94         6.78 o                         
  -1   9   5         36.61         35.63         4.28 o                         
   0   9   5        692.29        783.56        30.94 o                         
   1   9   5         25.63         37.28         4.46 o                         
   2   9   5        261.10        269.06        18.36 o                         
   3   9   5        134.87        146.60        12.80 o                         
   4   9   5         79.27         82.93        16.62 o                         
  -3  10   5         66.80         54.15         8.81 o                         
  -2  10   5          1.41         -0.47         5.01 o                         
  -1  10   5         86.23         82.57         6.08 o                         
   0  10   5         14.33         10.68         3.75 o                         
   1  10   5        164.79        173.08         8.65 o                         
   2  10   5        103.58        106.55        13.77 o                         
   3  10   5         60.36         71.45        12.81 o                         
   4  10   5         22.70          3.92        11.26 o                         
  -3  11   5          6.92          6.48        10.49 o                         
  -2  11   5          0.93         16.00         7.35 o                         
  -1  11   5         27.72         29.76         5.13 o                         
   0  11   5        125.92        139.61         7.64 o                         
   1  11   5         48.59         49.84         5.84 o                         
   2  11   5          6.48          4.30         6.19 o                         
   3  11   5         21.87         17.04        10.49 o                         
   4  11   5          5.87         14.26        13.80 o                         
  -2  12   5         43.96         38.63         8.19 o                         
  -1  12   5          4.61         13.28         5.78 o                         
   0  12   5        192.80        199.30         9.49 o                         
   1  12   5          2.57         -0.96         4.99 o                         
   2  12   5         99.58        106.55        10.35 o                         
   3  12   5         16.81         22.42        10.63 o                         
  -2  13   5         30.97         26.31         9.91 o                         
  -1  13   5         24.19         27.53         6.80 o                         
   0  13   5         61.75         71.72         8.93 o                         
   1  13   5        209.01        218.89        15.10 o                         
   2  13   5         33.73         36.99         9.04 o                         
   3  13   5         11.84         14.78        10.85 o                         
  -1  14   5         34.34         34.50         9.09 o                         
   0  14   5         14.53         20.08         6.96 o                         
   1  14   5         90.06         89.48        10.19 o                         
   2  14   5         39.79         38.15         9.98 o                         
   3  14   5         44.60         53.77        15.36 o                         
  -1  15   5         72.24         71.68        12.13 o                         
   0  15   5         57.49         66.38         9.99 o                         
   1  15   5         54.31         62.70         9.37 o                         
   2  15   5        178.16        201.12        23.85 o                         
   0  16   5         17.57         17.95        11.19 o                         
   1  16   5         11.28          7.03        11.41 o                         
  -1 -16   6         11.17         13.28        11.41 o                         
   0 -16   6          1.45          7.01        13.45 o                         
  -2 -15   6         28.43         16.14        14.09 o                         
  -1 -15   6          7.66          6.91         8.37 o                         
   0 -15   6          5.08         12.05         9.79 o                         
   1 -15   6         51.70         23.86        21.91 o                         
  -2 -14   6         22.55         30.69         9.16 o                         
  -1 -14   6          8.54         12.58         7.70 o                         
   0 -14   6          6.20         -8.53         8.53 o                         
   1 -14   6         40.29         41.76         9.93 o                         
  -3 -13   6         24.35         22.01        13.25 o                         
  -2 -13   6         20.22         27.71         9.12 o                         
  -1 -13   6          4.98         19.46         6.73 o                         
   0 -13   6         25.50         34.54         7.41 o                         
   1 -13   6         80.39         93.14        10.16 o                         
   2 -13   6          0.16          0.60         8.30 o                         
  -3 -12   6          8.38         -5.23        11.20 o                         
  -2 -12   6         85.79         76.27        12.46 o                         
  -1 -12   6         77.22         60.45         6.72 o                         
   0 -12   6          6.34         12.78         5.26 o                         
   1 -12   6        191.36        178.10        10.26 o                         
   2 -12   6        105.80         79.95         9.75 o                         
  -3 -11   6         11.29          4.69        10.06 o                         
  -2 -11   6         61.95         48.65         8.11 o                         
  -1 -11   6         96.73         88.44         7.22 o                         
   0 -11   6         69.92         68.01         6.10 o                         
   1 -11   6          4.65          9.29         4.78 o                         
   2 -11   6         26.10         33.20         6.43 o                         
   3 -11   6          7.74          1.46        10.61 o                         
  -4 -10   6         34.49         48.09        19.07 o                         
  -3 -10   6         11.90          6.48        10.48 o                         
  -2 -10   6        188.73        217.39        19.97 o                         
  -1 -10   6        147.13        120.77         7.81 o                         
   0 -10   6        389.50        434.16        19.75 o                         
   1 -10   6         65.71         51.32         5.20 o                         
   2 -10   6         46.41         39.39         6.13 o                         
   3 -10   6         22.28         27.19         9.19 o                         
  -4  -9   6         26.69         22.14        13.01 o                         
  -3  -9   6         11.75         18.77        11.19 o                         
  -2  -9   6        216.41        185.95        21.58 o                         
  -1  -9   6         72.82         57.45         5.66 o                         
   0  -9   6         34.95         27.55         4.39 o                         
   1  -9   6        110.26        104.99         6.98 o                         
   2  -9   6         40.19         34.84         4.86 o                         
   3  -9   6         35.41         23.38         8.90 o                         
  -4  -8   6          5.20          3.57        12.16 o                         
  -3  -8   6         12.75         16.59         9.59 o                         
  -2  -8   6        132.79        136.58        17.25 o                         
  -1  -8   6        275.98        302.89        17.54 o                         
   0  -8   6         34.23         34.27         3.91 o                         
   1  -8   6        185.52        195.23         8.68 o                         
   2  -8   6         26.10         18.60         4.62 o                         
   3  -8   6         55.94         55.68         9.16 o                         
  -4  -7   6         50.71         33.74        12.64 o                         
  -3  -7   6         11.25         20.96        13.38 o                         
  -2  -7   6         61.18         50.20         9.70 o                         
  -1  -7   6        507.47        553.96        33.29 o                         
   0  -7   6        333.09        371.06        16.60 o                         
   1  -7   6        551.84        561.71        21.75 o                         
   2  -7   6          5.34          4.23         4.16 o                         
   3  -7   6          6.22          4.33         6.61 o                         
   4  -7   6          0.44         -1.00        10.68 o                         
  -4  -6   6         37.77         41.01         9.66 o                         
  -3  -6   6         37.62         69.93         9.25 o                         
  -2  -6   6         30.07         27.44         8.56 o                         
  -1  -6   6         55.75         96.47         6.96 o                         
   0  -6   6         81.29        107.24         6.15 o                         
   1  -6   6       1327.76       1316.76        47.55 o                         
   2  -6   6        272.55        260.88        11.34 o                         
   3  -6   6         52.66         50.60         6.25 o                         
   4  -6   6         16.47         13.02         8.01 o                         
  -4  -5   6          2.30         18.44         8.05 o                         
  -3  -5   6          3.62          3.06         5.62 o                         
  -2  -5   6        247.63        247.03        20.42 o                         
  -1  -5   6        218.12        199.67        12.99 o                         
   0  -5   6         70.85         87.88         4.92 o                         
   1  -5   6          2.25          4.06         2.69 o                         
   2  -5   6         74.10         71.37         5.22 o                         
   3  -5   6         63.35         53.61         5.54 o                         
   4  -5   6          7.49         10.25         7.65 o                         
  -4  -4   6         64.95         73.24        13.89 o                         
  -3  -4   6         10.76         21.14         5.42 o                         
  -2  -4   6         38.24         36.94         5.14 o                         
  -1  -4   6        382.08        327.95        17.11 o                         
   0  -4   6        471.43        430.86        17.35 o                         
   1  -4   6        241.39        264.39        10.84 o                         
   2  -4   6         88.68         87.67         5.28 o                         
   3  -4   6         60.77         63.34         6.38 o                         
   4  -4   6         87.28         84.06         9.82 o                         
  -4  -3   6          4.46         -2.75         7.19 o                         
  -3  -3   6         73.35         72.57         7.25 o                         
  -2  -3   6         90.51         95.49         7.20 o                         
  -1  -3   6       1954.80       1764.98        89.67 o                         
   0  -3   6       1742.13       1794.76        64.65 o                         
   1  -3   6        814.06        755.79        29.33 o                         
   2  -3   6        680.66        643.82        27.03 o                         
   3  -3   6        106.21        128.37         7.35 o                         
   4  -3   6         11.87         19.94         9.06 o                         
  -4  -2   6         34.71         37.15         8.40 o                         
  -3  -2   6        133.05        171.47        12.60 o                         
  -2  -2   6         61.41         56.15         4.83 o                         
  -1  -2   6       1266.91       1037.66        52.90 o                         
   0  -2   6        509.44        428.63        16.04 o                         
   1  -2   6        437.81        415.15        16.18 o                         
   2  -2   6        965.99        904.10        36.86 o                         
   3  -2   6         88.92         76.57         7.46 o                         
   4  -2   6         11.67         12.76         8.02 o                         
  -4  -1   6          3.31         -6.93         6.93 o                         
  -3  -1   6         96.98         97.96        10.22 o                         
  -2  -1   6         27.14         33.84         4.13 o                         
  -1  -1   6        601.52        525.89        24.64 o                         
   0  -1   6       2549.87       2555.32        99.91 o                         
   1  -1   6        790.72        631.03        23.60 o                         
   2  -1   6         49.15         49.96         4.03 o                         
   3  -1   6         44.37         34.79         4.96 o                         
   4  -1   6         11.42         21.91         6.79 o                         
  -4   0   6         83.97         89.64        10.81 o                         
  -3   0   6         57.59         48.99         6.88 o                         
  -2   0   6         65.52         69.27         5.40 o                         
  -1   0   6        843.38        667.16        29.95 o                         
   0   0   6        627.64        548.21        20.35 o                         
   1   0   6       1278.47       1007.41        38.87 o                         
   2   0   6         76.69         81.07         5.13 o                         
   3   0   6        102.85         97.85         7.31 o                         
   4   0   6          6.22          7.11         6.71 o                         
  -4   1   6          2.24          6.54         8.49 o                         
  -3   1   6         14.94         15.76         5.19 o                         
  -2   1   6         68.19         68.77         6.02 o                         
  -1   1   6       1145.82        973.00        46.55 o                         
   0   1   6       2511.46       2569.74        89.09 o                         
   1   1   6        943.98        862.14        31.87 o                         
   2   1   6         57.30         59.10         5.29 o                         
   3   1   6         33.45         27.72         4.84 o                         
   4   1   6         98.04        116.76        10.77 o                         
  -4   2   6         51.18         52.94        12.71 o                         
  -3   2   6          3.34          0.15         5.24 o                         
  -2   2   6         27.46         20.85         3.30 o                         
  -1   2   6       2077.75       1836.27        67.57 o                         
   0   2   6        573.09        469.49        16.72 o                         
   1   2   6        634.43        587.96        21.93 o                         
   2   2   6         90.91         98.00         6.58 o                         
   3   2   6         32.39         34.75         6.09 o                         
   4   2   6         54.93         49.89         8.94 o                         
  -4   3   6         66.99         66.40         9.51 o                         
  -3   3   6         48.46         60.66         8.41 o                         
  -2   3   6        255.36        237.04        10.99 o                         
  -1   3   6        315.04        301.45        11.02 o                         
   0   3   6       1789.92       1852.12        63.32 o                         
   1   3   6        577.92        521.66        21.91 o                         
   2   3   6         57.10         69.14         6.10 o                         
   3   3   6        138.26        174.58        12.66 o                         
   4   3   6         77.31         78.40        12.22 o                         
  -4   4   6          6.41         -1.90         7.05 o                         
  -3   4   6         11.81         14.58         4.80 o                         
  -2   4   6         42.17         48.12         4.75 o                         
  -1   4   6        169.35        163.23         6.65 o                         
   0   4   6        359.89        397.71        14.65 o                         
   1   4   6       1040.60        894.77        35.40 o                         
   2   4   6       1081.94       1045.11        51.61 o                         
   3   4   6         46.03         48.68         9.37 o                         
   4   4   6          4.74         -5.01         9.46 o                         
  -4   5   6         25.68         14.73         8.13 o                         
  -3   5   6          9.09         17.67         4.57 o                         
  -2   5   6         84.10         84.68         5.16 o                         
  -1   5   6         74.86        101.56         4.82 o                         
   0   5   6         63.61         91.38         4.43 o                         
   1   5   6        180.09        224.15         9.37 o                         
   2   5   6        776.55        744.48        38.74 o                         
   3   5   6        119.52        144.96        12.00 o                         
   4   5   6         13.02         23.29        10.72 o                         
  -4   6   6         25.37         23.23         9.73 o                         
  -3   6   6         16.18         20.72         5.83 o                         
  -2   6   6        172.57        180.15         8.89 o                         
  -1   6   6        710.13        660.53        23.84 o                         
   0   6   6         94.63        119.38         5.30 o                         
   1   6   6          2.53          6.12         2.77 o                         
   2   6   6        112.23        137.41         8.50 o                         
   3   6   6         75.73         67.24         9.45 o                         
   4   6   6         12.95         32.90        12.40 o                         
  -3   7   6         16.67         31.77         6.59 o                         
  -2   7   6        157.08        109.00         6.89 o                         
  -1   7   6        319.48        339.14        13.25 o                         
   0   7   6        361.74        398.72        14.71 o                         
   1   7   6       1036.98       1278.52        56.41 o                         
   2   7   6         82.52         86.76         7.06 o                         
   3   7   6         81.62         95.13        11.16 o                         
   4   7   6         13.54          6.55        10.25 o                         
  -3   8   6         12.24          5.31         6.35 o                         
  -2   8   6        177.13        174.13         9.12 o                         
  -1   8   6         98.54         88.99         5.55 o                         
   0   8   6         34.01         40.68         3.69 o                         
   1   8   6        772.38        768.06        34.25 o                         
   2   8   6        208.98        238.52        20.63 o                         
   3   8   6         69.29         81.98        12.45 o                         
   4   8   6         95.11         88.56        15.00 o                         
  -3   9   6          6.05          2.38         7.18 o                         
  -2   9   6         65.73         69.74         5.83 o                         
  -1   9   6        199.86        201.12        10.28 o                         
   0   9   6         26.54         25.47         3.65 o                         
   1   9   6        259.52        287.06        13.65 o                         
   2   9   6          6.75         13.57         5.62 o                         
   3   9   6         40.41         33.96         8.40 o                         
   4   9   6          9.87          2.58         9.20 o                         
  -3  10   6         19.35          0.17         7.91 o                         
  -2  10   6         75.16         79.14         7.59 o                         
  -1  10   6         79.04         83.33         5.98 o                         
   0  10   6        408.87        442.14        18.72 o                         
   1  10   6         95.89         98.81         6.55 o                         
   2  10   6         27.24         30.71         6.21 o                         
   3  10   6          5.37          5.59         8.39 o                         
   4  10   6         11.91          7.09         9.68 o                         
  -3  11   6         12.76         14.01        12.77 o                         
  -2  11   6         24.78         22.48         7.40 o                         
  -1  11   6         90.39         69.30         6.56 o                         
   0  11   6         76.29         76.21         5.84 o                         
   1  11   6         91.99         83.59         6.73 o                         
   2  11   6         28.82         26.68         5.80 o                         
   3  11   6         44.04         27.09         9.87 o                         
   4  11   6          0.51          2.01        12.66 o                         
  -2  12   6         20.25         18.81         8.40 o                         
  -1  12   6          4.17          2.84         5.38 o                         
   0  12   6          8.88          8.01         4.71 o                         
   1  12   6          3.87          0.29         4.91 o                         
   2  12   6         36.16         42.20         9.24 o                         
   3  12   6         30.55         36.71        10.61 o                         
  -2  13   6         39.49         38.74        10.46 o                         
  -1  13   6         11.88          9.47         6.41 o                         
   0  13   6         20.79         13.38         6.66 o                         
   1  13   6        195.11        234.22        14.62 o                         
   2  13   6         35.92         39.52         8.27 o                         
   3  13   6         30.45         41.64        15.07 o                         
  -1  14   6          9.86         27.63         8.85 o                         
   0  14   6          4.89          5.71         6.83 o                         
   1  14   6         99.02         92.42        11.15 o                         
   2  14   6        142.59        137.09        14.50 o                         
   3  14   6          5.63          1.68        25.53 o                         
  -1  15   6          8.01         11.00        10.49 o                         
   0  15   6          6.46         -0.25         8.80 o                         
   1  15   6         37.04         31.25         9.19 o                         
   2  15   6          0.21         -3.51        10.01 o                         
   0  16   6          1.60          0.33        10.88 o                         
   1  16   6         67.21         64.76        15.74 o                         
  -1 -16   7         30.07         31.94        14.13 o                         
  -2 -15   7         11.59          9.97        18.51 o                         
  -1 -15   7         12.81          5.52         9.14 o                         
   0 -15   7          2.35         -7.68         9.46 o                         
   1 -15   7         28.58         39.62        15.36 o                         
  -2 -14   7         11.44          1.37         8.98 o                         
  -1 -14   7         12.46         15.50         9.17 o                         
   0 -14   7          0.77          6.77         8.61 o                         
   1 -14   7         98.35         81.39        11.20 o                         
  -3 -13   7          1.99          7.21        13.69 o                         
  -2 -13   7        191.82        194.43        16.33 o                         
  -1 -13   7          4.76          2.64         6.66 o                         
   0 -13   7        161.96        209.05        14.82 o                         
   1 -13   7         32.53         42.60         9.59 o                         
   2 -13   7         77.63         64.20        10.49 o                         
  -3 -12   7          5.11         -0.90        12.52 o                         
  -2 -12   7         60.21         53.89         9.54 o                         
  -1 -12   7          2.21          1.39         5.21 o                         
   0 -12   7         16.91         11.94         5.48 o                         
   1 -12   7         37.84         36.74         6.08 o                         
   2 -12   7         18.92         25.05         7.52 o                         
  -3 -11   7         26.65         20.44        12.87 o                         
  -2 -11   7         11.52         22.27        10.15 o                         
  -1 -11   7         89.22         72.29         7.12 o                         
   0 -11   7         27.72         23.90         5.39 o                         
   1 -11   7          5.67          9.99         4.77 o                         
   2 -11   7         40.66         39.49         6.52 o                         
   3 -11   7         79.84         53.61        13.90 o                         
  -4 -10   7          5.26         21.51        14.86 o                         
  -3 -10   7         16.75          0.32        11.80 o                         
  -2 -10   7          6.64         11.04        11.47 o                         
  -1 -10   7          5.15         -1.00         4.48 o                         
   0 -10   7        370.78        390.14        17.68 o                         
   1 -10   7        126.53        104.63         6.47 o                         
   2 -10   7          3.39         -2.00         5.36 o                         
   3 -10   7         42.80         38.81        10.25 o                         
  -4  -9   7          3.18         24.05        14.94 o                         
  -3  -9   7         74.96         79.08        18.29 o                         
  -2  -9   7        264.68        237.92        26.30 o                         
  -1  -9   7         38.59         42.96         5.42 o                         
   0  -9   7         49.86         55.97         4.79 o                         
   1  -9   7        132.57        149.49         7.75 o                         
   2  -9   7          3.12          5.91         4.68 o                         
   3  -9   7          6.25          8.13         8.28 o                         
  -4  -8   7          0.34         -1.79        12.93 o                         
  -3  -8   7         85.59        101.02        12.32 o                         
  -2  -8   7         64.87         48.38        10.40 o                         
  -1  -8   7         65.10         56.34         6.19 o                         
   0  -8   7        232.33        265.67        12.09 o                         
   1  -8   7          9.20          6.30         3.64 o                         
   2  -8   7        567.17        582.27        23.32 o                         
   3  -8   7         18.50         21.52         7.66 o                         
  -4  -7   7         14.41         21.70        16.97 o                         
  -3  -7   7         33.93         21.05         8.42 o                         
  -2  -7   7         38.07         13.24        11.79 o                         
  -1  -7   7        128.20        139.05         8.59 o                         
   0  -7   7        339.59        350.52        14.95 o                         
   1  -7   7        324.38        325.12        12.43 o                         
   2  -7   7         23.58         21.23         4.30 o                         
   3  -7   7         67.13         68.24         8.19 o                         
   4  -7   7          2.94         -2.93        12.25 o                         
  -4  -6   7         50.28         62.01        11.25 o                         
  -3  -6   7          4.97         -0.53         7.79 o                         
  -2  -6   7        457.60        444.44        35.37 o                         
  -1  -6   7        267.57        254.36        18.56 o                         
   0  -6   7        123.20        119.47         6.33 o                         
   1  -6   7       1127.82       1073.42        39.20 o                         
   2  -6   7         22.61         30.91         4.28 o                         
   3  -6   7         30.75         23.06         6.03 o                         
   4  -6   7          7.92          6.05         8.76 o                         
  -4  -5   7         84.80        124.73        19.50 o                         
  -3  -5   7         79.09        101.76         9.39 o                         
  -2  -5   7         34.54         45.42         7.47 o                         
  -1  -5   7         88.46         99.88         6.85 o                         
   0  -5   7          1.99          2.52         2.81 o                         
   1  -5   7       1312.18       1283.47        48.03 o                         
   2  -5   7         83.95        103.99         6.00 o                         
   3  -5   7         21.98         18.54         5.07 o                         
   4  -5   7         60.02         46.28         9.11 o                         
  -4  -4   7        149.10        192.27        22.57 o                         
  -3  -4   7         61.93         95.27        11.16 o                         
  -2  -4   7        287.17        298.03        20.51 o                         
  -1  -4   7         43.69         42.31         3.78 o                         
   0  -4   7        996.14        987.13        36.50 o                         
   1  -4   7        271.52        309.21        11.83 o                         
   2  -4   7        308.15        309.81        13.06 o                         
   3  -4   7         34.13         32.21         5.02 o                         
   4  -4   7         18.26         10.17         7.75 o                         
  -4  -3   7          1.79          3.41         7.39 o                         
  -3  -3   7         34.86         48.19         6.39 o                         
  -2  -3   7        110.49        123.81         8.80 o                         
  -1  -3   7       1446.18       1167.55        59.57 o                         
   0  -3   7         30.63         35.49         2.68 o                         
   1  -3   7       1600.54       1360.78        50.35 o                         
   2  -3   7        144.12        154.11         8.39 o                         
   3  -3   7        612.01        653.68        29.08 o                         
   4  -3   7         32.70         28.53         7.94 o                         
  -4  -2   7          5.62         -0.12         7.54 o                         
  -3  -2   7         24.40         21.42         5.71 o                         
  -2  -2   7         88.52         98.97         7.08 o                         
  -1  -2   7        467.49        369.59        16.43 o                         
   0  -2   7       1450.39       1387.21        50.95 o                         
   1  -2   7        151.94        173.75         7.44 o                         
   2  -2   7        429.73        428.77        21.43 o                         
   3  -2   7        733.94        741.19        30.77 o                         
   4  -2   7         19.18          7.71         7.19 o                         
  -4  -1   7          2.08         -3.63         7.57 o                         
  -3  -1   7         34.11         43.79         6.61 o                         
  -2  -1   7       1113.33       1053.66        56.07 o                         
  -1  -1   7        672.17        559.77        25.36 o                         
   0  -1   7        143.61        147.91         6.11 o                         
   1  -1   7        380.59        343.87        13.21 o                         
   2  -1   7        409.18        361.52        14.71 o                         
   3  -1   7        159.40        162.25        10.12 o                         
   4  -1   7         20.24         21.73         7.21 o                         
  -4   0   7        180.89        227.58        34.41 o                         
  -3   0   7         32.26         27.73         6.69 o                         
  -2   0   7         63.85         66.78         5.62 o                         
  -1   0   7        485.93        453.05        20.12 o                         
   0   0   7         16.62         19.87         2.07 o                         
   1   0   7        210.67        190.70         7.89 o                         
   2   0   7        126.63        113.45         5.88 o                         
   3   0   7         92.13         97.72         7.37 o                         
   4   0   7          1.97          7.16         6.88 o                         
  -4   1   7         97.23         97.36        12.61 o                         
  -3   1   7         60.06         56.85         8.34 o                         
  -2   1   7         80.38         63.40         4.87 o                         
  -1   1   7        444.31        370.64        16.63 o                         
   0   1   7        148.22        160.06         6.52 o                         
   1   1   7        288.55        275.27        10.09 o                         
   2   1   7        593.75        571.77        30.07 o                         
   3   1   7         73.20         71.22         7.48 o                         
   4   1   7          9.24         11.02         6.85 o                         
  -4   2   7         37.22         34.95         9.69 o                         
  -3   2   7         63.15         79.27         7.54 o                         
  -2   2   7        268.40        251.55        13.02 o                         
  -1   2   7       1081.45        973.68        38.37 o                         
   0   2   7       1490.34       1447.07        50.45 o                         
   1   2   7        444.71        396.42        16.19 o                         
   2   2   7        116.97        115.29         7.48 o                         
   3   2   7         52.25         37.65         5.99 o                         
   4   2   7         11.64          7.46         6.68 o                         
  -4   3   7         19.55         27.68         8.30 o                         
  -3   3   7          4.13          7.57         4.79 o                         
  -2   3   7         27.35         17.16         3.40 o                         
  -1   3   7         42.37         50.90         3.25 o                         
   0   3   7         22.07         29.51         2.43 o                         
   1   3   7        117.33        146.43         6.44 o                         
   2   3   7        292.22        294.97        16.77 o                         
   3   3   7        129.17        157.82        16.87 o                         
   4   3   7          7.63         11.89         8.95 o                         
  -4   4   7          0.25          9.21         7.50 o                         
  -3   4   7         43.66         39.02         5.53 o                         
  -2   4   7        431.66        389.17        16.15 o                         
  -1   4   7         89.61         95.69         4.54 o                         
   0   4   7       1062.19       1079.30        37.77 o                         
   1   4   7       1299.58       1247.77        49.35 o                         
   2   4   7        589.74        534.51        25.78 o                         
   3   4   7        135.85        150.84        13.83 o                         
   4   4   7          2.45         -6.69        12.62 o                         
  -4   5   7          3.76          3.37         9.80 o                         
  -3   5   7        108.61        115.04         8.33 o                         
  -2   5   7         49.28         47.09         4.18 o                         
  -1   5   7        196.03        193.03         7.65 o                         
   0   5   7          2.00         -1.20         2.39 o                         
   1   5   7        347.17        374.57        15.04 o                         
   2   5   7        166.95        179.66        10.65 o                         
   3   5   7        741.17        812.26        44.01 o                         
   4   5   7         24.33         34.21        18.01 o                         
  -4   6   7          7.07         13.60        10.43 o                         
  -3   6   7        105.13        104.84        10.36 o                         
  -2   6   7         89.04         89.54         5.62 o                         
  -1   6   7        115.19        129.88         5.94 o                         
   0   6   7         92.23        112.15         5.07 o                         
   1   6   7       1813.96       1716.83        69.25 o                         
   2   6   7        332.51        369.61        18.51 o                         
   3   6   7        508.44        609.05        32.86 o                         
   4   6   7         25.52         39.62        14.67 o                         
  -3   7   7         20.88          8.63         5.96 o                         
  -2   7   7        274.67        213.34        10.09 o                         
  -1   7   7         61.68         50.52         4.13 o                         
   0   7   7        362.35        406.24        14.07 o                         
   1   7   7       1336.84       1297.02        53.74 o                         
   2   7   7         62.70         64.92         5.72 o                         
   3   7   7         27.61         32.49         7.52 o                         
   4   7   7         45.50         47.52        14.19 o                         
  -3   8   7         19.70         19.80         6.48 o                         
  -2   8   7          4.91          0.39         4.31 o                         
  -1   8   7         40.61         39.71         4.15 o                         
   0   8   7        284.97        329.12        12.76 o                         
   1   8   7        389.45        404.54        16.20 o                         
   2   8   7         26.08         40.18         5.71 o                         
   3   8   7         25.48         25.57         7.09 o                         
   4   8   7         18.74         20.86         9.38 o                         
  -3   9   7          6.28         12.05         6.80 o                         
  -2   9   7          9.13          9.42         4.65 o                         
  -1   9   7          7.22          3.24         3.70 o                         
   0   9   7         59.60         70.79         4.53 o                         
   1   9   7          7.45          5.32         3.84 o                         
   2   9   7         23.15         29.30         6.06 o                         
   3   9   7         23.09         21.67         8.65 o                         
   4   9   7         62.97         35.32        10.61 o                         
  -3  10   7          1.43          0.16         8.22 o                         
  -2  10   7         67.35         62.13         7.36 o                         
  -1  10   7         66.23         73.59         6.17 o                         
   0  10   7        389.55        447.87        17.27 o                         
   1  10   7        101.36        129.71         7.62 o                         
   2  10   7        408.89        505.19        35.09 o                         
   3  10   7         52.15         72.87        12.75 o                         
   4  10   7          8.42          4.64        10.38 o                         
  -2  11   7        170.42        159.12        13.26 o                         
  -1  11   7          3.08          7.07         5.07 o                         
   0  11   7         24.24         34.62         4.86 o                         
   1  11   7        120.38        120.74         7.50 o                         
   2  11   7          4.34          7.58         5.14 o                         
   3  11   7         14.53         22.98         8.62 o                         
   4  11   7          2.37        -11.68        11.68 o                         
  -2  12   7         13.22         23.37         8.66 o                         
  -1  12   7          4.54          3.19         5.52 o                         
   0  12   7         23.64         21.14         4.90 o                         
   1  12   7          6.52         -0.36         5.02 o                         
   2  12   7          2.87          5.25         6.10 o                         
   3  12   7          8.58         -5.29        10.49 o                         
  -2  13   7         16.08         24.29        10.00 o                         
  -1  13   7         17.47         16.45         7.72 o                         
   0  13   7        154.83        190.45        11.47 o                         
   1  13   7         27.82         22.24         6.98 o                         
   2  13   7         50.98         43.28         7.61 o                         
   3  13   7         36.34         47.55        12.82 o                         
  -1  14   7         10.14         10.88         7.81 o                         
   0  14   7          0.56          3.57         7.72 o                         
   1  14   7         31.91         47.23         8.37 o                         
   2  14   7         24.28         21.56        11.92 o                         
   3  14   7         66.27         39.09        16.49 o                         
  -1  15   7         21.60         21.79        10.74 o                         
   0  15   7          1.94         -3.31         8.12 o                         
   1  15   7         83.51         87.37        12.29 o                         
   2  15   7         61.13         52.13        16.33 o                         
   1  16   7         30.35         28.96        14.77 o                         
  -2 -15   8          4.29          5.85        12.58 o                         
  -1 -15   8         25.07         35.97         9.76 o                         
   0 -15   8          9.96         12.87        10.01 o                         
   1 -15   8          6.27         18.90        11.63 o                         
  -2 -14   8         11.64         21.00        10.58 o                         
  -1 -14   8          7.28         16.47         8.51 o                         
   0 -14   8          0.09         16.20         8.79 o                         
   1 -14   8         21.24         11.07         9.73 o                         
  -3 -13   8         14.15          9.29        13.94 o                         
  -2 -13   8         11.01          9.89         9.46 o                         
  -1 -13   8         38.03         36.18         7.89 o                         
   0 -13   8          0.10         -2.45         7.26 o                         
   1 -13   8         18.61         22.53         8.68 o                         
   2 -13   8         35.09         44.67        10.02 o                         
  -3 -12   8          3.77          5.33        14.73 o                         
  -2 -12   8         82.59         52.90         8.74 o                         
  -1 -12   8        172.52        180.00        11.97 o                         
   0 -12   8         33.00         23.61         5.70 o                         
   1 -12   8          7.02         13.01         5.75 o                         
   2 -12   8         39.18         40.69         8.14 o                         
  -3 -11   8          3.36          7.82        12.72 o                         
  -2 -11   8        205.40        174.79        19.34 o                         
  -1 -11   8        125.11        118.93         8.99 o                         
   0 -11   8          3.27         -4.64         4.79 o                         
   1 -11   8         52.67         54.06         5.72 o                         
   2 -11   8         14.26         21.64         6.53 o                         
  -4 -10   8          7.21          3.94        16.31 o                         
  -3 -10   8         38.08         48.63        21.05 o                         
  -2 -10   8         61.31         50.01        14.86 o                         
  -1 -10   8        203.31        184.96        10.82 o                         
   0 -10   8         17.72         10.09         5.02 o                         
   1 -10   8         47.09         40.49         5.08 o                         
   2 -10   8          1.58          6.78         5.59 o                         
   3 -10   8         18.86         26.50        10.30 o                         
  -4  -9   8         26.46         44.44        18.09 o                         
  -3  -9   8         29.67         40.74        12.50 o                         
  -2  -9   8          8.83         -3.43        10.31 o                         
  -1  -9   8         12.33          7.06         4.82 o                         
   0  -9   8        235.51        257.71        11.67 o                         
   1  -9   8         18.01         11.22         3.86 o                         
   2  -9   8         18.75         23.36         5.05 o                         
   3  -9   8         29.48         18.81         8.47 o                         
  -4  -8   8         12.04        -14.71        15.13 o                         
  -3  -8   8         38.94         47.64        11.31 o                         
  -2  -8   8         68.36         83.51        12.73 o                         
  -1  -8   8         43.03         30.34         5.15 o                         
   0  -8   8        195.92        207.70         9.74 o                         
   1  -8   8        125.25        137.39         6.90 o                         
   2  -8   8         20.05         15.39         4.37 o                         
   3  -8   8         14.68         16.28         8.28 o                         
  -4  -7   8         13.42        -10.09        15.06 o                         
  -3  -7   8        141.07        167.65        17.70 o                         
  -2  -7   8        104.14         80.03        12.03 o                         
  -1  -7   8        153.08        144.00         9.59 o                         
   0  -7   8        408.17        401.13        17.85 o                         
   1  -7   8        269.80        270.49        10.76 o                         
   2  -7   8          5.28          5.43         4.04 o                         
   3  -7   8         68.74         54.25         8.07 o                         
  -4  -6   8         14.54         20.31        10.63 o                         
  -3  -6   8         15.85         10.88         8.41 o                         
  -2  -6   8         17.97         23.09         7.08 o                         
  -1  -6   8         17.66         14.88         4.21 o                         
   0  -6   8         56.27         42.35         4.13 o                         
   1  -6   8        169.58        195.02         8.11 o                         
   2  -6   8        129.49        120.90         6.99 o                         
   3  -6   8         25.36         22.18         6.22 o                         
   4  -6   8         17.06         14.10        10.55 o                         
  -4  -5   8         43.00         52.22        12.21 o                         
  -3  -5   8        193.34        223.86        17.24 o                         
  -2  -5   8        259.54        281.87        29.12 o                         
  -1  -5   8         48.23         52.60         6.35 o                         
   0  -5   8       1855.25       1775.43        68.22 o                         
   1  -5   8        618.74        546.52        20.66 o                         
   2  -5   8        177.52        162.37         7.50 o                         
   3  -5   8        167.86        179.94        10.57 o                         
   4  -5   8          4.77          9.39         7.52 o                         
  -4  -4   8         11.42          9.91         8.43 o                         
  -3  -4   8         74.31         89.63        14.01 o                         
  -2  -4   8        105.21        108.31         9.91 o                         
  -1  -4   8         96.02         98.86         6.85 o                         
   0  -4   8        576.00        492.07        19.43 o                         
   1  -4   8        381.63        382.08        14.99 o                         
   2  -4   8        251.76        263.24        11.79 o                         
   3  -4   8         73.30         71.13         5.90 o                         
   4  -4   8         57.83         40.41         9.32 o                         
  -4  -3   8         10.56         10.64         7.95 o                         
  -3  -3   8         39.23         37.89         6.75 o                         
  -2  -3   8        146.82        158.45        10.50 o                         
  -1  -3   8        482.05        460.70        24.12 o                         
   0  -3   8       1610.74       1635.89        61.43 o                         
   1  -3   8        109.34         95.08         5.11 o                         
   2  -3   8         37.75         31.01         3.76 o                         
   3  -3   8        208.09        208.96        12.23 o                         
   4  -3   8         43.19         37.24         8.46 o                         
  -4  -2   8          2.58         10.07         7.87 o                         
  -3  -2   8        219.41        263.34        18.78 o                         
  -2  -2   8        242.27        252.20        14.91 o                         
  -1  -2   8        423.05        376.75        16.86 o                         
   0  -2   8         26.99         29.77         2.57 o                         
   1  -2   8        233.70        239.58         9.88 o                         
   2  -2   8        237.22        246.96        13.39 o                         
   3  -2   8         14.96         16.42         4.34 o                         
   4  -2   8         34.43         31.60         7.57 o                         
  -4  -1   8          7.53         -0.20         8.31 o                         
  -3  -1   8        157.60        147.69        11.41 o                         
  -2  -1   8          1.95         17.20         5.04 o                         
  -1  -1   8         98.04        106.01         5.36 o                         
   0  -1   8       1816.50       1624.09        60.95 o                         
   1  -1   8        171.57        188.53         7.49 o                         
   2  -1   8         87.67         82.88         4.98 o                         
   3  -1   8        186.29        176.91        14.68 o                         
   4  -1   8         24.57         29.52         7.42 o                         
  -4   0   8          8.15          2.18         9.59 o                         
  -3   0   8         52.71         67.55         7.76 o                         
  -2   0   8        259.74        282.50        15.47 o                         
  -1   0   8        133.21        138.25         6.80 o                         
   0   0   8       4039.27       4078.05       149.66 o                         
   1   0   8        529.29        450.47        17.82 o                         
   2   0   8        122.87        123.94         6.34 o                         
   3   0   8          1.76          1.00         4.16 o                         
   4   0   8          1.46         -5.91         6.06 o                         
  -4   1   8         59.84         56.64        10.33 o                         
  -3   1   8        102.54        115.68        12.30 o                         
  -2   1   8        109.43        113.70         7.08 o                         
  -1   1   8        423.70        374.14        16.27 o                         
   0   1   8       1776.18       1613.21        58.17 o                         
   1   1   8        634.42        504.73        18.35 o                         
   2   1   8         17.92         30.89         3.89 o                         
   3   1   8         31.21         31.77         5.51 o                         
   4   1   8          2.53          5.28         6.27 o                         
  -4   2   8         20.25         29.68         9.93 o                         
  -3   2   8        226.90        221.25        14.24 o                         
  -2   2   8         75.34         64.74         4.82 o                         
  -1   2   8        643.11        548.32        20.60 o                         
   0   2   8         36.83         32.88         2.43 o                         
   1   2   8        147.26        166.06         7.12 o                         
   2   2   8        151.03        154.46         9.02 o                         
   3   2   8         26.95         47.99         5.97 o                         
   4   2   8          0.77          5.69         8.56 o                         
  -4   3   8         15.80         32.34        11.06 o                         
  -3   3   8         14.71         14.70         5.02 o                         
  -2   3   8        339.26        332.75        15.87 o                         
  -1   3   8        129.87        131.14         6.03 o                         
   0   3   8       1646.39       1704.31        59.42 o                         
   1   3   8        218.85        241.48         9.61 o                         
   2   3   8        100.34         93.06         6.37 o                         
   3   3   8          2.16          7.56         5.00 o                         
   4   3   8          2.37         -2.78         8.61 o                         
  -4   4   8         16.82         18.79         8.63 o                         
  -3   4   8        111.46         90.85         9.31 o                         
  -2   4   8         23.76         37.93         3.75 o                         
  -1   4   8         61.68         71.36         3.92 o                         
   0   4   8        645.83        553.71        20.42 o                         
   1   4   8        129.03        113.66         5.45 o                         
   2   4   8        316.70        343.94        18.61 o                         
   3   4   8        259.85        303.10        19.63 o                         
   4   4   8          1.48         11.48        11.69 o                         
  -4   5   8         26.43         21.80         9.65 o                         
  -3   5   8         51.48         51.53         6.19 o                         
  -2   5   8        131.47        121.15         6.28 o                         
  -1   5   8         23.64         22.52         2.89 o                         
   0   5   8       1866.02       1915.82        69.25 o                         
   1   5   8        381.21        397.55        16.49 o                         
   2   5   8         51.84         51.09         5.57 o                         
   3   5   8         13.39         17.05         5.69 o                         
   4   5   8         25.94         24.95        12.03 o                         
  -4   6   8          7.25         13.83        11.96 o                         
  -3   6   8         21.46         17.87         5.61 o                         
  -2   6   8         76.39         73.81         5.43 o                         
  -1   6   8        135.78        143.62         6.30 o                         
   0   6   8         54.09         48.18         3.26 o                         
   1   6   8        448.06        479.87        19.96 o                         
   2   6   8        292.18        318.90        15.38 o                         
   3   6   8        287.90        360.13        20.71 o                         
   4   6   8         24.56         40.65        12.06 o                         
  -3   7   8         40.90         34.62         6.11 o                         
  -2   7   8          8.66          8.23         4.27 o                         
  -1   7   8         53.12         47.86         4.12 o                         
   0   7   8        404.25        421.23        15.64 o                         
   1   7   8        218.98        241.49        10.91 o                         
   2   7   8        229.64        252.72        12.53 o                         
   3   7   8         66.33         93.95         9.11 o                         
   4   7   8         38.70         54.38        11.45 o                         
  -3   8   8          4.59          4.65         7.30 o                         
  -2   8   8         52.55         38.92         5.37 o                         
  -1   8   8         16.99         18.07         3.79 o                         
   0   8   8        168.81        197.45         7.96 o                         
   1   8   8        199.34        237.41        10.88 o                         
   2   8   8        177.45        175.19        10.41 o                         
   3   8   8        124.25        133.09        15.26 o                         
   4   8   8         63.80         70.62        11.47 o                         
  -3   9   8          4.73          3.22         6.52 o                         
  -2   9   8        201.34        166.27         9.45 o                         
  -1   9   8        284.27        297.53        12.84 o                         
   0   9   8        209.93        239.92        10.04 o                         
   1   9   8        158.76        173.54         9.18 o                         
   2   9   8          4.73         10.89         4.15 o                         
   3   9   8         24.76         19.74         7.88 o                         
   4   9   8          6.62         22.17        10.05 o                         
  -3  10   8         19.77         20.97         9.14 o                         
  -2  10   8        101.41         81.36         8.60 o                         
  -1  10   8         90.17        105.29         6.90 o                         
   0  10   8         12.64         18.10         3.92 o                         
   1  10   8         19.99         28.45         4.35 o                         
   2  10   8         24.31         18.39         4.82 o                         
   3  10   8         49.11         63.69        11.24 o                         
   4  10   8         17.07         32.52        11.03 o                         
  -2  11   8         10.55          9.48         6.68 o                         
  -1  11   8        234.36        207.98        10.99 o                         
   0  11   8          3.57          8.97         4.17 o                         
   1  11   8         61.07         58.17         5.67 o                         
   2  11   8         16.83          8.84         4.94 o                         
   3  11   8         15.66         31.37         9.10 o                         
  -2  12   8         15.60         12.31         8.91 o                         
  -1  12   8         27.21         25.51         5.97 o                         
   0  12   8         35.23         25.01         5.21 o                         
   1  12   8         42.37         37.57         5.65 o                         
   2  12   8          2.10          0.56         7.14 o                         
   3  12   8         40.80         36.14        10.41 o                         
  -2  13   8          5.60         -6.89         9.83 o                         
  -1  13   8          5.84          0.64         7.04 o                         
   0  13   8          0.08         -5.49         5.49 o                         
   1  13   8          5.77          7.58         6.34 o                         
   2  13   8         17.25         28.34         8.15 o                         
   3  13   8         25.68         41.00        13.28 o                         
  -1  14   8         28.73         17.35         8.36 o                         
   0  14   8          0.13         -0.92         6.91 o                         
   1  14   8         26.10         28.50        11.74 o                         
   2  14   8         32.92         25.83         9.89 o                         
   0  15   8         13.07         13.58         7.89 o                         
   1  15   8         15.21         13.95         8.74 o                         
   2  15   8         26.86         22.65        14.31 o                         
   1  16   8          4.80         -6.93        12.10 o                         
  -2 -15   9         80.95         80.70        20.27 o                         
  -1 -15   9          3.87         14.38        10.40 o                         
   0 -15   9          4.22          4.35        11.99 o                         
  -2 -14   9         25.51         19.12         8.93 o                         
  -1 -14   9          2.95         -0.50         9.04 o                         
   0 -14   9         25.85          7.07         8.48 o                         
   1 -14   9         33.15         33.19         9.03 o                         
  -3 -13   9          3.41         13.39        14.96 o                         
  -2 -13   9         52.48         53.53        10.58 o                         
  -1 -13   9         16.70         15.66         6.26 o                         
   0 -13   9          2.72         -5.53         7.72 o                         
   1 -13   9          7.10         -2.76         7.54 o                         
   2 -13   9         45.40         20.83         9.25 o                         
  -3 -12   9          9.03         23.79        18.06 o                         
  -2 -12   9        149.55        129.07        12.58 o                         
  -1 -12   9        160.55        161.12        12.07 o                         
   0 -12   9        103.85         94.33         8.34 o                         
   1 -12   9         15.27         14.72         6.08 o                         
   2 -12   9         11.79         21.69         7.40 o                         
  -3 -11   9         46.50         50.11        19.11 o                         
  -2 -11   9          5.59          6.54         7.61 o                         
  -1 -11   9        202.34        139.31         8.70 o                         
   0 -11   9          4.45         -2.47         4.72 o                         
   1 -11   9        132.46        129.32         7.85 o                         
   2 -11   9          8.67          0.89         6.22 o                         
  -3 -10   9         10.58          3.98        12.22 o                         
  -2 -10   9         57.00         31.23         9.49 o                         
  -1 -10   9        560.58        559.07        25.37 o                         
   0 -10   9         41.32         42.16         5.98 o                         
   1 -10   9         17.91         26.90         4.72 o                         
   2 -10   9         25.66         24.37         5.72 o                         
   3 -10   9          8.91         -0.16         9.94 o                         
  -4  -9   9         30.45         37.52        18.48 o                         
  -3  -9   9         15.44         17.09        11.93 o                         
  -2  -9   9        144.30        153.63        18.02 o                         
  -1  -9   9         14.07         21.56         5.59 o                         
   0  -9   9         91.07         97.58         6.62 o                         
   1  -9   9        125.79        116.59         7.47 o                         
   2  -9   9         16.05         21.28         5.55 o                         
   3  -9   9         21.22         23.60         8.70 o                         
  -4  -8   9         19.00         33.15        18.43 o                         
  -3  -8   9        108.65        109.75        13.41 o                         
  -2  -8   9        168.76        111.51        22.79 o                         
  -1  -8   9         77.66         60.23         7.16 o                         
   0  -8   9        201.14        263.91        12.13 o                         
   1  -8   9         30.56         26.91         4.24 o                         
   2  -8   9        164.89        146.64         7.67 o                         
   3  -8   9          8.16         14.37         8.30 o                         
  -4  -7   9         14.75         18.32        13.74 o                         
  -3  -7   9         49.89         53.28        10.16 o                         
  -2  -7   9          6.56         -1.78        11.59 o                         
  -1  -7   9        266.11        230.56        12.45 o                         
   0  -7   9         13.53         16.17         4.17 o                         
   1  -7   9         11.90          7.97         3.93 o                         
   2  -7   9         31.70         28.81         4.52 o                         
   3  -7   9         11.86         21.20         7.40 o                         
  -4  -6   9         43.75         47.56        13.88 o                         
  -3  -6   9         70.73         98.60        15.97 o                         
  -2  -6   9         67.63         76.79         9.76 o                         
  -1  -6   9         16.79         11.65         3.64 o                         
   0  -6   9         29.84         34.18         3.81 o                         
   1  -6   9         73.35         76.11         4.72 o                         
   2  -6   9        132.62        132.23         7.16 o                         
   3  -6   9         67.14         67.00         7.55 o                         
   4  -6   9          5.69          0.76        10.34 o                         
  -4  -5   9         40.65         57.98         9.72 o                         
  -3  -5   9         94.40        139.95        13.28 o                         
  -2  -5   9         35.19         20.89         8.63 o                         
  -1  -5   9        183.68        194.54        14.62 o                         
   0  -5   9         88.21         89.27         4.78 o                         
   1  -5   9         48.28         50.89         3.77 o                         
   2  -5   9         46.80         49.45         5.66 o                         
   3  -5   9        120.56        113.52         7.56 o                         
   4  -5   9          1.41         17.54         7.86 o                         
  -4  -4   9         93.90        132.54        16.05 o                         
  -3  -4   9         81.00         77.63         8.93 o                         
  -2  -4   9         66.90         59.57         7.03 o                         
  -1  -4   9        474.62        398.07        22.77 o                         
   0  -4   9        270.69        289.78        11.02 o                         
   1  -4   9        644.11        510.72        20.26 o                         
   2  -4   9        769.08        722.22        27.98 o                         
   3  -4   9         60.92         50.28         5.32 o                         
   4  -4   9        171.82        184.51        16.36 o                         
  -4  -3   9         37.98         49.81        12.32 o                         
  -3  -3   9        164.82        172.31        13.14 o                         
  -2  -3   9        123.93        134.31         9.36 o                         
  -1  -3   9        194.95        192.29        11.83 o                         
   0  -3   9         57.08         58.78         3.97 o                         
   1  -3   9          1.66          6.10         2.63 o                         
   2  -3   9        227.96        261.26        12.12 o                         
   3  -3   9         31.72         32.08         4.70 o                         
   4  -3   9        176.91        223.31        16.10 o                         
  -4  -2   9         12.15         20.81         9.31 o                         
  -3  -2   9        124.48        126.07        12.87 o                         
  -2  -2   9        244.30        248.08        14.18 o                         
  -1  -2   9        346.84        338.95        16.58 o                         
   0  -2   9        264.89        279.80        11.37 o                         
   1  -2   9       1211.05       1036.04        36.99 o                         
   2  -2   9        164.54        160.39         7.91 o                         
   3  -2   9        240.83        244.88        12.49 o                         
   4  -2   9         14.10         13.46         7.75 o                         
  -4  -1   9         28.66         30.70        11.91 o                         
  -3  -1   9        174.06        194.35        16.60 o                         
  -2  -1   9        521.41        524.84        28.75 o                         
  -1  -1   9        609.28        542.72        24.66 o                         
   0  -1   9         66.57         87.85         4.40 o                         
   1  -1   9        254.50        274.49        10.17 o                         
   2  -1   9        210.50        210.40         9.05 o                         
   3  -1   9         69.93         53.46         5.95 o                         
   4  -1   9        114.62        130.48        10.72 o                         
  -4   0   9         67.79         64.51        15.32 o                         
  -3   0   9        226.20        258.84        17.92 o                         
  -2   0   9        224.56        237.35        14.10 o                         
  -1   0   9        461.38        467.52        21.33 o                         
   0   0   9         10.44         16.87         2.38 o                         
   1   0   9       1177.10       1056.50        37.42 o                         
   2   0   9         35.76         31.03         3.54 o                         
   3   0   9        135.42        132.33         9.72 o                         
   4   0   9         61.94         65.81         9.64 o                         
  -4   1   9         32.37         54.93        12.47 o                         
  -3   1   9         75.63         79.45         8.87 o                         
  -2   1   9        153.13        167.42         9.16 o                         
  -1   1   9        453.20        410.57        17.01 o                         
   0   1   9         92.38        100.45         5.01 o                         
   1   1   9       1608.28       1334.83        45.71 o                         
   2   1   9       1185.28       1034.45        41.94 o                         
   3   1   9         66.92         57.17         6.04 o                         
   4   1   9         21.23         24.63         6.45 o                         
  -4   2   9         34.58         13.79         9.20 o                         
  -3   2   9         74.25         70.34         7.75 o                         
  -2   2   9         72.51         57.48         4.88 o                         
  -1   2   9        197.60        198.64         8.44 o                         
   0   2   9        253.12        289.67        10.51 o                         
   1   2   9        346.08        350.57        12.71 o                         
   2   2   9         26.72         25.89         3.42 o                         
   3   2   9         60.39         63.86         7.07 o                         
   4   2   9         74.28         70.50        10.05 o                         
  -4   3   9         20.60         28.34         8.74 o                         
  -3   3   9         54.23         33.54         6.61 o                         
  -2   3   9         41.76         35.93         3.89 o                         
  -1   3   9        338.61        309.07        11.92 o                         
   0   3   9         44.30         54.45         3.44 o                         
   1   3   9       1270.62       1118.24        40.64 o                         
   2   3   9        167.22        161.66         8.37 o                         
   3   3   9        181.55        194.61        13.19 o                         
   4   3   9         29.41         38.68         9.45 o                         
  -4   4   9         14.19         18.67         9.57 o                         
  -3   4   9         48.08         40.35         5.39 o                         
  -2   4   9         57.76         45.99         4.07 o                         
  -1   4   9        254.20        274.20        10.57 o                         
   0   4   9        295.87        331.69        12.59 o                         
   1   4   9          2.21          6.92         2.89 o                         
   2   4   9        139.93        155.55         9.40 o                         
   3   4   9         93.19         97.36         7.94 o                         
   4   4   9         44.88         41.55        12.42 o                         
  -4   5   9         27.24         21.56        10.69 o                         
  -3   5   9         88.03         59.78         6.87 o                         
  -2   5   9          6.05          6.30         3.52 o                         
  -1   5   9         17.41         12.33         2.87 o                         
   0   5   9         74.57         86.00         4.45 o                         
   1   5   9        461.62        442.84        18.04 o                         
   2   5   9        210.32        270.80        14.23 o                         
   3   5   9        265.68        314.12        17.07 o                         
   4   5   9        154.51        181.37        22.42 o                         
  -3   6   9         18.81         22.41         5.98 o                         
  -2   6   9        212.05        198.79        10.07 o                         
  -1   6   9        323.58        321.24        12.45 o                         
   0   6   9         38.33         34.04         3.02 o                         
   1   6   9         34.68         37.22         4.13 o                         
   2   6   9        834.09        815.89        36.06 o                         
   3   6   9         31.67         42.20         5.84 o                         
   4   6   9         16.55         21.26        14.66 o                         
  -3   7   9          8.14          4.54         5.66 o                         
  -2   7   9        134.01        103.14         6.61 o                         
  -1   7   9         70.76         66.96         4.52 o                         
   0   7   9         15.86         12.20         2.81 o                         
   1   7   9         52.49         62.84         4.78 o                         
   2   7   9         65.33         72.42         5.65 o                         
   3   7   9         47.24         60.28         6.78 o                         
   4   7   9        154.27        157.83        17.86 o                         
  -3   8   9         34.71         32.34         7.47 o                         
  -2   8   9         51.19         37.31         5.43 o                         
  -1   8   9         16.35         16.39         3.68 o                         
   0   8   9        212.50        262.61         9.83 o                         
   1   8   9         16.14         18.30         3.75 o                         
   2   8   9        135.45        132.35         8.34 o                         
   3   8   9        113.05        132.82         9.92 o                         
   4   8   9        137.46        131.89        15.46 o                         
  -3   9   9         11.87         15.04         7.29 o                         
  -2   9   9          5.09          9.61         5.78 o                         
  -1   9   9        400.01        436.90        16.40 o                         
   0   9   9         94.41        113.52         6.17 o                         
   1   9   9         27.93         28.65         4.37 o                         
   2   9   9         38.00         41.90         6.13 o                         
   3   9   9         52.90         64.04         7.88 o                         
   4   9   9          1.01          1.82         8.18 o                         
  -3  10   9          4.49         15.25        10.33 o                         
  -2  10   9        184.62        159.86        11.67 o                         
  -1  10   9        242.70        208.33         9.48 o                         
   0  10   9         31.51         41.20         4.40 o                         
   1  10   9        174.87        168.27         9.26 o                         
   2  10   9        226.79        259.91        16.07 o                         
   3  10   9         13.63         16.40         9.96 o                         
   4  10   9          6.35         20.71        14.68 o                         
  -2  11   9         55.76         45.74         7.91 o                         
  -1  11   9        134.32        142.02         8.65 o                         
   0  11   9          3.17          7.47         4.22 o                         
   1  11   9         12.89         24.72         4.61 o                         
   2  11   9         21.55         37.13         6.98 o                         
   3  11   9          8.07          9.34         8.90 o                         
  -2  12   9         22.49         24.00         8.83 o                         
  -1  12   9         13.02         16.19         6.35 o                         
   0  12   9        122.47        119.47         7.88 o                         
   1  12   9        181.30        197.87        11.30 o                         
   2  12   9         34.91         43.60         8.18 o                         
   3  12   9         17.08         -2.13         8.90 o                         
  -2  13   9         62.64         42.02        11.01 o                         
  -1  13   9          2.17          7.80         7.31 o                         
   0  13   9          2.36         -3.42         5.91 o                         
   1  13   9         21.07         42.78         7.76 o                         
   2  13   9         12.04         22.28         9.21 o                         
   3  13   9          7.14         18.54        11.30 o                         
  -1  14   9          3.85         27.33         9.68 o                         
   0  14   9         21.95         20.49         7.85 o                         
   1  14   9          8.80         17.72         8.26 o                         
   2  14   9          8.51          4.80         9.32 o                         
   0  15   9          4.95         -8.24         8.41 o                         
   1  15   9         28.18         29.42         8.87 o                         
   2  15   9         50.76         24.07        21.07 o                         
  -1 -15  10          0.76          3.81        10.53 o                         
   0 -15  10          1.18         -8.14        10.50 o                         
  -2 -14  10         61.48         70.48        12.11 o                         
  -1 -14  10         35.65         15.94         8.14 o                         
   0 -14  10         38.85         38.79         9.30 o                         
   1 -14  10         40.30         31.63         9.64 o                         
  -3 -13  10          4.78         17.18        16.67 o                         
  -2 -13  10         65.82         71.48        11.15 o                         
  -1 -13  10         21.18         17.66         6.37 o                         
   0 -13  10          3.20          0.18         7.14 o                         
   1 -13  10          6.63         17.47         7.95 o                         
   2 -13  10          7.70          2.17         9.41 o                         
  -3 -12  10          0.49          4.83        13.25 o                         
  -2 -12  10         73.77         69.74        10.14 o                         
  -1 -12  10         53.73         31.41         7.87 o                         
   0 -12  10         11.00         13.24         6.45 o                         
   1 -12  10          7.49          7.77         6.09 o                         
   2 -12  10          5.01         15.57         7.85 o                         
  -3 -11  10         17.77         19.23        13.87 o                         
  -2 -11  10          2.35         -2.64        10.05 o                         
  -1 -11  10        587.01        552.70        25.65 o                         
   0 -11  10         41.37         34.71         6.02 o                         
   1 -11  10        153.28        199.06        10.29 o                         
   2 -11  10         28.13         29.23         6.91 o                         
  -3 -10  10         47.32         51.87        15.75 o                         
  -2 -10  10         84.39         74.88        14.95 o                         
  -1 -10  10        493.14        464.45        27.40 o                         
   0 -10  10         96.14         97.57         7.05 o                         
   1 -10  10         10.33          6.95         4.51 o                         
   2 -10  10         25.64         34.97         6.81 o                         
   3 -10  10          1.48          1.07        10.14 o                         
  -4  -9  10          5.81         18.90        15.97 o                         
  -3  -9  10         27.77         42.92        11.68 o                         
  -2  -9  10        127.75        114.33        18.04 o                         
  -1  -9  10         51.31         38.60         5.64 o                         
   0  -9  10          9.49          7.75         4.48 o                         
   1  -9  10        229.47        256.55        10.96 o                         
   2  -9  10         12.09          5.91         5.67 o                         
   3  -9  10          4.46          7.67         8.45 o                         
  -4  -8  10         54.21         69.55        16.16 o                         
  -3  -8  10          4.01         -1.54        11.95 o                         
  -2  -8  10        222.17        224.73        27.64 o                         
  -1  -8  10         60.04         48.37         5.02 o                         
   0  -8  10        473.88        482.41        21.25 o                         
   1  -8  10         31.90         34.43         4.25 o                         
   2  -8  10        101.07         78.74         6.22 o                         
   3  -8  10          2.38          5.20         8.04 o                         
  -4  -7  10         46.89         51.30        15.37 o                         
  -3  -7  10         10.55         18.32         9.00 o                         
  -2  -7  10        158.99        179.04        18.88 o                         
  -1  -7  10        254.03        252.82        14.51 o                         
   0  -7  10         13.57         17.88         3.49 o                         
   1  -7  10        162.35        168.25         7.81 o                         
   2  -7  10         82.78         86.91         6.10 o                         
   3  -7  10         35.04         38.83         7.90 o                         
  -4  -6  10          0.30         -3.08        12.28 o                         
  -3  -6  10          4.86          0.24         9.33 o                         
  -2  -6  10         91.66         73.18         8.88 o                         
  -1  -6  10        321.68        271.12        15.83 o                         
   0  -6  10         25.25         21.10         3.40 o                         
   1  -6  10         58.75         50.79         4.02 o                         
   2  -6  10        164.14        168.88         8.21 o                         
   3  -6  10         79.22         83.71         8.26 o                         
   4  -6  10         28.36         13.83        11.53 o                         
  -4  -5  10         41.75         70.58        11.51 o                         
  -3  -5  10        386.94        498.93        37.43 o                         
  -2  -5  10        146.60        142.65        15.10 o                         
  -1  -5  10         69.49         71.21         6.10 o                         
   0  -5  10        221.81        275.58        11.11 o                         
   1  -5  10        172.70        167.43         7.63 o                         
   2  -5  10        232.98        227.61        10.28 o                         
   3  -5  10         24.25         26.85         5.71 o                         
   4  -5  10         36.02         25.56         8.82 o                         
  -4  -4  10         54.19         67.57        14.17 o                         
  -3  -4  10          5.71         14.67         6.08 o                         
  -2  -4  10        183.84        183.08        16.27 o                         
  -1  -4  10         11.41         11.91         3.40 o                         
   0  -4  10        804.11        696.39        27.23 o                         
   1  -4  10        298.85        277.02        11.30 o                         
   2  -4  10         63.16         52.93         4.60 o                         
   3  -4  10          6.57         15.86         4.71 o                         
   4  -4  10          7.65          7.26         7.71 o                         
  -4  -3  10         18.86         32.57         8.99 o                         
  -3  -3  10         22.48         25.00         6.92 o                         
  -2  -3  10        246.61        250.62        15.59 o                         
  -1  -3  10        232.67        225.02        11.92 o                         
   0  -3  10        100.31         96.27         4.75 o                         
   1  -3  10        377.64        364.82        14.71 o                         
   2  -3  10         34.18         30.25         4.11 o                         
   3  -3  10         27.91         22.21         4.68 o                         
   4  -3  10        132.35        123.44        12.16 o                         
  -4  -2  10        144.07        181.30        23.82 o                         
  -3  -2  10         41.08         39.70         8.06 o                         
  -2  -2  10         90.19        101.82         7.06 o                         
  -1  -2  10       1227.09       1213.42        59.87 o                         
   0  -2  10        227.57        278.29        10.95 o                         
   1  -2  10        172.45        166.82         7.00 o                         
   2  -2  10         57.82         62.81         4.66 o                         
   3  -2  10         81.46         79.40         6.95 o                         
   4  -2  10         26.93         12.99         6.93 o                         
  -4  -1  10         25.96         39.87        10.25 o                         
  -3  -1  10         53.45         49.55         8.35 o                         
  -2  -1  10        254.12        268.60        15.14 o                         
  -1  -1  10        361.69        333.91        17.03 o                         
   0  -1  10       2240.30       2065.70        76.04 o                         
   1  -1  10        133.43        139.43         5.99 o                         
   2  -1  10        388.58        351.72        14.30 o                         
   3  -1  10         20.51         19.69         4.59 o                         
   4  -1  10         48.36         49.43         9.37 o                         
  -4   0  10         69.70         95.84        12.94 o                         
  -3   0  10         31.52         39.38         6.52 o                         
  -2   0  10         74.36         78.33         5.82 o                         
  -1   0  10        258.02        289.35        14.46 o                         
   0   0  10       2245.66       2334.29        89.53 o                         
   1   0  10       1047.28        805.90        27.88 o                         
   2   0  10        129.81        134.63         8.36 o                         
   3   0  10         90.76         86.56         7.44 o                         
   4   0  10         74.93         92.94        11.89 o                         
  -4   1  10         46.45         51.07        11.99 o                         
  -3   1  10          7.67         10.36         5.83 o                         
  -2   1  10        179.54        156.79         9.17 o                         
  -1   1  10       1531.08       1429.78        58.74 o                         
   0   1  10       1997.54       1982.07        74.41 o                         
   1   1  10        777.29        679.95        24.13 o                         
   2   1  10         21.34         29.77         3.40 o                         
   3   1  10        129.25        103.54         8.56 o                         
   4   1  10         37.30         28.57         6.87 o                         
  -4   2  10          0.36          5.81        13.63 o                         
  -3   2  10        490.57        571.01        33.64 o                         
  -2   2  10        182.35        178.29        12.03 o                         
  -1   2  10        198.46        205.03         9.23 o                         
   0   2  10        235.16        294.98        10.65 o                         
   1   2  10        111.17        122.49         5.83 o                         
   2   2  10         99.60        102.32         5.70 o                         
   3   2  10        180.79        195.76        11.43 o                         
   4   2  10          4.02          5.07         7.53 o                         
  -4   3  10         57.46         63.13        10.00 o                         
  -3   3  10          5.47         15.15         4.86 o                         
  -2   3  10        188.88        197.67        10.14 o                         
  -1   3  10          8.26          7.56         2.61 o                         
   0   3  10         92.03         95.92         4.74 o                         
   1   3  10        163.11        167.12         6.91 o                         
   2   3  10        329.22        312.98        13.12 o                         
   3   3  10         87.58         75.03         9.57 o                         
   4   3  10         28.75         24.44         8.96 o                         
  -4   4  10         44.52         38.47         9.19 o                         
  -3   4  10         13.78         13.78         5.47 o                         
  -2   4  10         68.22         52.83         4.42 o                         
  -1   4  10         50.84         49.91         3.68 o                         
   0   4  10        730.33        706.59        25.49 o                         
   1   4  10        519.53        450.64        17.09 o                         
   2   4  10         51.33         48.88         4.20 o                         
   3   4  10         17.95         24.92         5.65 o                         
   4   4  10         53.52         55.65        11.17 o                         
  -4   5  10          4.27         21.05        11.88 o                         
  -3   5  10          4.17          9.00         5.04 o                         
  -2   5  10        116.64        107.97         7.40 o                         
  -1   5  10        444.48        406.67        15.46 o                         
   0   5  10        238.37        321.14        12.04 o                         
   1   5  10        409.66        377.04        15.65 o                         
   2   5  10         27.87         26.62         4.23 o                         
   3   5  10        110.13        133.32         9.71 o                         
   4   5  10         56.50         64.56        13.30 o                         
  -3   6  10         23.81         24.52         5.77 o                         
  -2   6  10        167.17        126.34         6.80 o                         
  -1   6  10        191.69        193.56         8.26 o                         
   0   6  10         21.11         24.37         2.61 o                         
   1   6  10        229.73        229.07        11.04 o                         
   2   6  10         87.83         98.05         6.15 o                         
   3   6  10         36.02         31.59         5.81 o                         
   4   6  10         36.21         35.47        15.30 o                         
  -3   7  10         35.81         26.86         6.46 o                         
  -2   7  10         99.97         76.07         5.82 o                         
  -1   7  10         71.05         62.72         4.54 o                         
   0   7  10         15.27         12.54         2.82 o                         
   1   7  10         69.49         75.08         5.21 o                         
   2   7  10        250.36        251.65        11.25 o                         
   3   7  10          5.09         18.55         5.59 o                         
   4   7  10        155.89        166.47        21.79 o                         
  -3   8  10         15.27         15.91         6.60 o                         
  -2   8  10         98.43         76.17         6.42 o                         
  -1   8  10         60.37         57.05         4.72 o                         
   0   8  10        505.62        511.20        18.23 o                         
   1   8  10        117.74        138.13         7.45 o                         
   2   8  10        228.00        262.34        12.60 o                         
   3   8  10         28.82         38.05         6.90 o                         
   4   8  10          9.75          3.50         9.79 o                         
  -3   9  10          0.68         -3.14         6.92 o                         
  -2   9  10          1.72         -3.69         5.94 o                         
  -1   9  10        686.65        673.94        28.83 o                         
   0   9  10         10.57          8.97         3.45 o                         
   1   9  10         44.05         48.57         5.37 o                         
   2   9  10         70.22         78.46         7.99 o                         
   3   9  10         57.09         69.11        11.33 o                         
   4   9  10         26.59         31.15        10.20 o                         
  -3  10  10          4.24          6.24        12.39 o                         
  -2  10  10         57.33         51.19         7.59 o                         
  -1  10  10        423.97        383.41        15.62 o                         
   0  10  10        100.42        103.76         6.35 o                         
   1  10  10        196.41        256.49        12.33 o                         
   2  10  10        106.71         85.86         7.86 o                         
   3  10  10         25.79         59.24         9.43 o                         
   4  10  10         20.57         12.82        11.17 o                         
  -2  11  10         49.45         38.98         7.92 o                         
  -1  11  10         74.81         66.10         6.77 o                         
   0  11  10         56.45         58.14         5.29 o                         
   1  11  10         13.35          8.73         4.87 o                         
   2  11  10          8.95         11.33         6.48 o                         
   3  11  10          3.33         -4.28         9.41 o                         
  -2  12  10         67.04         66.93         8.96 o                         
  -1  12  10         20.11         25.01         6.85 o                         
   0  12  10         10.75         24.85         5.97 o                         
   1  12  10        122.17        174.00        11.74 o                         
   2  12  10         31.37         49.11         7.71 o                         
   3  12  10          3.65         -5.26         8.16 o                         
  -1  13  10         47.07         44.06         8.14 o                         
   0  13  10          3.43         -3.05         5.95 o                         
   1  13  10          9.63          3.38         8.05 o                         
   2  13  10         20.08         10.78         8.07 o                         
   3  13  10          1.20         10.74        11.34 o                         
  -1  14  10          0.96          1.69         8.47 o                         
   0  14  10         35.81         44.64         7.84 o                         
   1  14  10          7.21          0.37         7.75 o                         
   2  14  10          5.39          4.43         8.15 o                         
   0  15  10          1.48          1.26         8.86 o                         
   1  15  10         54.16         63.61        11.87 o                         
   2  15  10          7.84         27.34        13.05 o                         
  -1 -15  11          1.95         -0.01        12.29 o                         
   0 -15  11          0.84         -3.24        11.11 o                         
  -2 -14  11         94.86        121.06        17.20 o                         
  -1 -14  11          9.02          5.37         7.32 o                         
   0 -14  11          3.26         -5.64         7.98 o                         
   1 -14  11         10.04         21.88         9.76 o                         
  -2 -13  11         22.76         28.64         9.42 o                         
  -1 -13  11         43.57         31.90         6.76 o                         
   0 -13  11         65.83         73.70         9.27 o                         
   1 -13  11         44.63         35.24         8.42 o                         
  -3 -12  11          8.21          0.54        15.68 o                         
  -2 -12  11        145.18        145.88        14.46 o                         
  -1 -12  11        109.19         86.95         9.81 o                         
   0 -12  11         25.77         19.46         7.53 o                         
   1 -12  11         53.54         58.56         7.75 o                         
   2 -12  11         15.68         11.87         8.25 o                         
  -3 -11  11          6.15         15.32        15.43 o                         
  -2 -11  11         14.36         11.19        10.46 o                         
  -1 -11  11          9.90         16.05         5.13 o                         
   0 -11  11        138.35        148.95         8.75 o                         
   1 -11  11         31.68         28.32         5.56 o                         
   2 -11  11          7.15         12.54         7.01 o                         
  -3 -10  11         23.04         14.50        15.68 o                         
  -2 -10  11         15.46         22.88        10.75 o                         
  -1 -10  11        301.02        245.91        14.56 o                         
   0 -10  11        805.31        735.94        31.11 o                         
   1 -10  11         33.46         51.09         5.60 o                         
   2 -10  11         72.57         63.28         7.57 o                         
   3 -10  11         18.86         17.64        12.82 o                         
  -3  -9  11        290.78        408.11        47.90 o                         
  -2  -9  11         31.45         31.05        12.99 o                         
  -1  -9  11        169.98        129.59        10.28 o                         
   0  -9  11        124.97        131.67         7.94 o                         
   1  -9  11         69.19         62.33         5.73 o                         
   2  -9  11         14.00         20.77         6.01 o                         
   3  -9  11          7.64         12.99         9.12 o                         
  -4  -8  11          3.19          5.36        14.97 o                         
  -3  -8  11         49.01         69.33        11.62 o                         
  -2  -8  11        204.89        184.26        18.76 o                         
  -1  -8  11        106.36         92.07         7.00 o                         
   0  -8  11        149.07        167.55         8.75 o                         
   1  -8  11         53.93         53.64         5.89 o                         
   2  -8  11         12.87          9.49         4.60 o                         
   3  -8  11          0.78          6.15         8.03 o                         
  -4  -7  11          4.15          7.09        15.01 o                         
  -3  -7  11        171.66        236.52        39.50 o                         
  -2  -7  11        371.26        320.33        27.60 o                         
  -1  -7  11        204.76        168.70        12.07 o                         
   0  -7  11          5.76          1.40         3.43 o                         
   1  -7  11         62.11         54.42         4.60 o                         
   2  -7  11          2.02          3.28         4.30 o                         
   3  -7  11          6.51         12.07         7.65 o                         
  -4  -6  11        109.84        203.01        38.29 o                         
  -3  -6  11         75.57         81.26        10.86 o                         
  -2  -6  11         87.76         76.42         8.83 o                         
  -1  -6  11        389.54        375.86        21.51 o                         
   0  -6  11         12.65          3.91         3.13 o                         
   1  -6  11        316.32        294.41        12.09 o                         
   2  -6  11         17.93         11.73         4.30 o                         
   3  -6  11        130.14        124.33        11.40 o                         
   4  -6  11         34.27          9.62        12.21 o                         
  -4  -5  11          1.82         -2.62         8.23 o                         
  -3  -5  11        176.73        235.93        20.27 o                         
  -2  -5  11        135.48        136.83        15.74 o                         
  -1  -5  11        153.09        129.36         9.16 o                         
   0  -5  11         64.79         72.77         4.75 o                         
   1  -5  11        260.18        252.53        10.71 o                         
   2  -5  11         30.25         27.71         4.56 o                         
   3  -5  11          3.06          0.72         5.74 o                         
   4  -5  11         36.98          6.72        10.70 o                         
  -4  -4  11        188.95        296.58        24.61 o                         
  -3  -4  11        216.09        245.84        20.05 o                         
  -2  -4  11         87.90        103.31         9.97 o                         
  -1  -4  11         29.20         27.87         4.97 o                         
   0  -4  11         85.08         81.62         4.54 o                         
   1  -4  11        227.64        201.90         8.43 o                         
   2  -4  11         71.73         70.22         5.36 o                         
   3  -4  11         45.32         37.57         5.33 o                         
   4  -4  11         23.52         26.65         8.19 o                         
  -4  -3  11          8.11          6.10         8.49 o                         
  -3  -3  11         72.38         71.40        11.41 o                         
  -2  -3  11        123.78        147.25        10.39 o                         
  -1  -3  11         48.13         52.60         4.30 o                         
   0  -3  11         37.08         37.09         3.29 o                         
   1  -3  11        324.16        336.47        13.42 o                         
   2  -3  11        407.99        376.52        16.09 o                         
   3  -3  11         58.05         56.15         5.61 o                         
   4  -3  11         20.19         19.24         7.89 o                         
  -4  -2  11         15.41         27.46         9.12 o                         
  -3  -2  11         20.18         22.89         6.52 o                         
  -2  -2  11       1274.36       1275.50        68.19 o                         
  -1  -2  11         87.03         92.61         6.09 o                         
   0  -2  11        664.01        698.25        26.06 o                         
   1  -2  11        396.58        360.10        12.89 o                         
   2  -2  11         27.19         28.59         4.12 o                         
   3  -2  11        172.52        175.30         9.37 o                         
   4  -2  11          2.15          7.55         6.80 o                         
  -4  -1  11          9.78          4.81         9.52 o                         
  -3  -1  11         19.79         38.62         9.17 o                         
  -2  -1  11       1050.73        984.01        55.39 o                         
  -1  -1  11        553.03        524.75        27.46 o                         
   0  -1  11        536.75        472.01        17.95 o                         
   1  -1  11        193.68        222.55         9.22 o                         
   2  -1  11        158.88        143.17         6.97 o                         
   3  -1  11         17.03         18.56         4.51 o                         
   4  -1  11          2.04         -7.66         7.66 o                         
  -4   0  11        164.59        170.09        19.41 o                         
  -3   0  11         99.32         91.10        13.50 o                         
  -2   0  11       1496.59       1429.52        73.16 o                         
  -1   0  11        433.64        437.89        20.86 o                         
   0   0  11         14.12         18.13         2.70 o                         
   1   0  11        431.51        375.31        13.27 o                         
   2   0  11         94.17         98.29         5.69 o                         
   3   0  11         10.91         15.38         5.34 o                         
   4   0  11         68.25         60.92         9.14 o                         
  -4   1  11          1.44          2.67         8.72 o                         
  -3   1  11        172.80        161.26        16.84 o                         
  -2   1  11         88.27         84.52         6.23 o                         
  -1   1  11         96.94         90.01         4.79 o                         
   0   1  11        527.44        475.41        18.42 o                         
   1   1  11        446.42        382.73        14.05 o                         
   2   1  11         29.24         34.19         3.68 o                         
   3   1  11          9.20         19.25         5.27 o                         
   4   1  11          3.36         10.63         7.19 o                         
  -4   2  11         98.13        122.19        18.09 o                         
  -3   2  11        226.03        250.33        15.39 o                         
  -2   2  11        104.98        110.87         8.17 o                         
  -1   2  11         39.02         49.84         3.87 o                         
   0   2  11        722.18        754.64        27.70 o                         
   1   2  11        269.99        298.07        12.09 o                         
   2   2  11        132.04        142.63         7.04 o                         
   3   2  11         12.75         11.54         4.63 o                         
   4   2  11          0.78          3.66         7.75 o                         
  -4   3  11          4.91         -2.38         7.93 o                         
  -3   3  11         92.69         82.21         6.95 o                         
  -2   3  11        189.08        180.59         9.48 o                         
  -1   3  11         24.56         23.40         3.05 o                         
   0   3  11         37.55         42.45         3.15 o                         
   1   3  11        311.50        311.83        11.30 o                         
   2   3  11        174.01        175.14         8.07 o                         
   3   3  11         10.95         23.46         6.85 o                         
   4   3  11          4.44         -7.81         7.81 o                         
  -4   4  11          3.83          1.72         9.09 o                         
  -3   4  11        236.27        226.21        15.95 o                         
  -2   4  11         76.90         56.00         4.68 o                         
  -1   4  11        130.97        128.04         6.14 o                         
   0   4  11         94.98        102.75         4.96 o                         
   1   4  11        231.21        264.67        10.52 o                         
   2   4  11         34.56         37.14         4.43 o                         
   3   4  11         12.36         20.49         5.56 o                         
   4   4  11         65.09         62.58        16.88 o                         
  -4   5  11         28.98          8.52        22.40 o                         
  -3   5  11         52.52         47.84         6.37 o                         
  -2   5  11        405.95        346.77        14.72 o                         
  -1   5  11        280.33        278.46        10.68 o                         
   0   5  11         82.58         93.12         4.96 o                         
   1   5  11        168.51        165.92         7.97 o                         
   2   5  11        304.10        321.14        15.26 o                         
   3   5  11        215.91        241.15        13.93 o                         
   4   5  11          2.84         11.10        10.79 o                         
  -3   6  11        209.67        169.31        21.18 o                         
  -2   6  11        189.91        146.24         7.98 o                         
  -1   6  11        171.04        169.49         7.59 o                         
   0   6  11         14.35         11.16         2.59 o                         
   1   6  11        203.55        211.50         9.04 o                         
   2   6  11         63.48         68.15         5.20 o                         
   3   6  11         76.71         92.87         8.22 o                         
   4   6  11          1.56         -2.66         9.88 o                         
  -3   7  11         16.45         17.08         6.90 o                         
  -2   7  11         34.23         32.40         4.59 o                         
  -1   7  11         78.13         70.09         5.24 o                         
   0   7  11          4.19          3.33         2.59 o                         
   1   7  11        242.69        273.20        12.99 o                         
   2   7  11         42.35         48.17         5.00 o                         
   3   7  11         63.18         67.94         6.86 o                         
   4   7  11         27.62         29.54        11.19 o                         
  -3   8  11          8.48         14.80         6.78 o                         
  -2   8  11         15.27         16.36         5.39 o                         
  -1   8  11        160.62        136.62         7.01 o                         
   0   8  11        140.64        167.24         7.41 o                         
   1   8  11         53.51         55.18         5.10 o                         
   2   8  11         22.22         27.26         4.63 o                         
   3   8  11          2.74         12.84         6.19 o                         
   4   8  11         32.49         39.78        11.06 o                         
  -3   9  11          6.03         -0.01         7.69 o                         
  -2   9  11         11.17          8.59         5.85 o                         
  -1   9  11        384.81        375.50        15.78 o                         
   0   9  11        104.64        128.41         6.61 o                         
   1   9  11         72.97         87.04         6.32 o                         
   2   9  11          1.50          5.03         4.35 o                         
   3   9  11        178.91        209.82        13.31 o                         
   4   9  11         29.56         14.89        13.76 o                         
  -2  10  11        139.84        119.20         9.69 o                         
  -1  10  11         13.73         20.87         4.75 o                         
   0  10  11        763.61        740.35        28.43 o                         
   1  10  11         60.36         73.47         6.28 o                         
   2  10  11          9.94         19.42         5.11 o                         
   3  10  11          8.86         14.65         7.17 o                         
   4  10  11         25.62         26.06        12.49 o                         
  -2  11  11         18.30         19.57         7.68 o                         
  -1  11  11         90.25         87.64         7.65 o                         
   0  11  11        160.30        174.14         8.59 o                         
   1  11  11         24.57         56.21         7.59 o                         
   2  11  11         17.14         22.65         6.22 o                         
   3  11  11          0.57          9.05         7.79 o                         
  -2  12  11         89.63         68.77        10.73 o                         
  -1  12  11         55.99         60.64         7.75 o                         
   0  12  11         21.65         22.01         5.97 o                         
   1  12  11         25.00         37.40         6.76 o                         
   2  12  11         77.71         68.34         8.38 o                         
   3  12  11          5.64          8.85         8.84 o                         
  -1  13  11         11.37         19.41         7.81 o                         
   0  13  11         83.05         87.21         9.18 o                         
   1  13  11         44.48         49.27         7.89 o                         
   2  13  11          6.78         11.60         7.90 o                         
   3  13  11         22.03         29.28        10.98 o                         
  -1  14  11          2.63          8.24         8.67 o                         
   0  14  11          4.56          6.17         7.25 o                         
   1  14  11         40.42         48.63         9.55 o                         
   2  14  11         21.30         16.88         8.77 o                         
   0  15  11          0.62          6.38        10.55 o                         
   1  15  11         10.09          8.16        11.78 o                         
  -1 -15  12         16.44          7.31        12.84 o                         
   0 -15  12         52.68         67.52        30.53 o                         
  -2 -14  12         33.14         46.45        16.08 o                         
  -1 -14  12          1.80         -6.85         6.85 o                         
   0 -14  12         11.51          9.98         8.77 o                         
   1 -14  12         10.15         11.42        10.32 o                         
  -2 -13  12         16.25         35.46        11.06 o                         
  -1 -13  12          1.30          7.02         8.04 o                         
   0 -13  12          6.01         13.12         8.41 o                         
   1 -13  12         15.63          7.66         7.67 o                         
  -3 -12  12          1.29         21.76        15.96 o                         
  -2 -12  12         19.15         15.08        11.24 o                         
  -1 -12  12         81.39         73.25         8.29 o                         
   0 -12  12        281.68        314.57        18.67 o                         
   1 -12  12         67.45         66.78         7.72 o                         
   2 -12  12         89.45         95.67        11.42 o                         
  -3 -11  12          5.75          7.64        13.86 o                         
  -2 -11  12          2.36         -2.58         9.48 o                         
  -1 -11  12         66.03         55.72         7.74 o                         
   0 -11  12         41.57         26.36         6.07 o                         
   1 -11  12         37.05         47.00         6.29 o                         
   2 -11  12          4.25          9.04         7.85 o                         
  -3 -10  12          9.74         -5.95        15.14 o                         
  -2 -10  12         17.03          5.00         8.69 o                         
  -1 -10  12        358.82        317.67        15.19 o                         
   0 -10  12        146.07        171.13         9.23 o                         
   1 -10  12         31.74         31.28         5.16 o                         
   2 -10  12         77.22         82.12         8.65 o                         
   3 -10  12          7.82         -0.96        12.10 o                         
  -3  -9  12         49.44         49.44        14.51 o                         
  -2  -9  12          7.98         13.55        10.58 o                         
  -1  -9  12        224.63        187.13        11.24 o                         
   0  -9  12        227.47        233.38        11.64 o                         
   1  -9  12         67.73         70.27         6.61 o                         
   2  -9  12         34.04         32.28         6.75 o                         
   3  -9  12          4.50         -2.83        10.53 o                         
  -4  -8  12          2.73          2.55        16.12 o                         
  -3  -8  12          5.23         15.95        10.86 o                         
  -2  -8  12         45.84         36.55        11.24 o                         
  -1  -8  12          4.10         -1.84         5.09 o                         
   0  -8  12       1653.13       1518.40        61.39 o                         
   1  -8  12         53.19         51.79         4.70 o                         
   2  -8  12          9.91         11.93         5.06 o                         
   3  -8  12         20.73         10.38         9.32 o                         
  -4  -7  12          9.52         15.35        16.96 o                         
  -3  -7  12        220.70        272.48        47.92 o                         
  -2  -7  12        120.74        128.12        12.77 o                         
  -1  -7  12        374.45        369.23        22.14 o                         
   0  -7  12         17.43         17.34         3.97 o                         
   1  -7  12         30.18         41.12         4.40 o                         
   2  -7  12         25.99         20.88         4.61 o                         
   3  -7  12         10.35         -2.02         8.23 o                         
  -4  -6  12          9.66         23.37        11.42 o                         
  -3  -6  12         38.87         37.54        10.51 o                         
  -2  -6  12        483.76        503.54        36.34 o                         
  -1  -6  12         29.23         20.31         5.08 o                         
   0  -6  12         33.05         38.86         4.13 o                         
   1  -6  12        103.65        100.07         5.56 o                         
   2  -6  12         93.29         89.45         6.44 o                         
   3  -6  12         36.43         19.09         6.87 o                         
  -4  -5  12         10.71         -0.82        11.51 o                         
  -3  -5  12        224.19        268.32        30.74 o                         
  -2  -5  12        110.77         96.57        13.20 o                         
  -1  -5  12        337.12        288.35        16.90 o                         
   0  -5  12        110.21        118.01         6.09 o                         
   1  -5  12        203.61        219.37         9.63 o                         
   2  -5  12          7.17         15.92         4.22 o                         
   3  -5  12         31.95         16.39         6.40 o                         
   4  -5  12          8.73          1.14        11.82 o                         
  -4  -4  12         51.39         58.02        16.43 o                         
  -3  -4  12         16.94         16.31         6.89 o                         
  -2  -4  12         77.70         91.84        16.72 o                         
  -1  -4  12        250.20        245.80        15.00 o                         
   0  -4  12         10.84          5.91         2.81 o                         
   1  -4  12         92.13         95.95         5.07 o                         
   2  -4  12        189.84        189.26         8.90 o                         
   3  -4  12         64.65         69.71         6.93 o                         
   4  -4  12         25.13         11.22         8.70 o                         
  -4  -3  12         44.24         59.94        13.45 o                         
  -3  -3  12        420.94        518.52        35.70 o                         
  -2  -3  12        124.13        123.20         8.58 o                         
  -1  -3  12         60.76         55.06         4.83 o                         
   0  -3  12         10.40         19.31         3.37 o                         
   1  -3  12        213.09        219.23         8.73 o                         
   2  -3  12         28.19         31.38         4.07 o                         
   3  -3  12         54.54         51.36         6.92 o                         
   4  -3  12         22.43         26.33         8.00 o                         
  -4  -2  12          8.09         17.19         9.74 o                         
  -3  -2  12         68.85         76.50         9.20 o                         
  -2  -2  12         23.79         14.82         4.42 o                         
  -1  -2  12       1952.53       1829.83        90.38 o                         
   0  -2  12        853.64        789.39        28.88 o                         
   1  -2  12        132.20        143.08         6.07 o                         
   2  -2  12        276.31        266.21        11.72 o                         
   3  -2  12         21.53         43.65         5.22 o                         
   4  -2  12          8.94          6.32         8.34 o                         
  -4  -1  12         57.90        100.00        13.61 o                         
  -3  -1  12         53.63         49.96         7.94 o                         
  -2  -1  12         56.36         61.42         5.37 o                         
  -1  -1  12         74.01         77.04         5.84 o                         
   0  -1  12         83.14         90.72         4.67 o                         
   1  -1  12        103.49        125.84         5.70 o                         
   2  -1  12        466.92        435.91        19.00 o                         
   3  -1  12         92.04         95.06         7.12 o                         
   4  -1  12         21.10         28.32         8.26 o                         
  -4   0  12         71.43         90.89        13.58 o                         
  -3   0  12        303.03        271.96        31.31 o                         
  -2   0  12         31.44         28.03         4.02 o                         
  -1   0  12         76.98         79.62         5.65 o                         
   0   0  12       1370.31       1371.24        51.70 o                         
   1   0  12        288.77        330.29        11.68 o                         
   2   0  12        143.77        178.00         8.58 o                         
   3   0  12        109.29        111.00         7.32 o                         
   4   0  12         11.78         17.13         7.57 o                         
  -4   1  12         14.84         22.20        10.29 o                         
  -3   1  12         23.48         37.18         8.02 o                         
  -2   1  12        173.53        176.19        10.32 o                         
  -1   1  12       2253.95       2076.88        79.86 o                         
   0   1  12         59.35         77.87         4.25 o                         
   1   1  12        404.54        384.67        14.46 o                         
   2   1  12        151.30        163.49         7.73 o                         
   3   1  12          1.38         12.83         4.86 o                         
   4   1  12          9.83          5.71         8.19 o                         
  -4   2  12         10.24          3.24         9.11 o                         
  -3   2  12        163.42        111.36         9.05 o                         
  -2   2  12         56.58         58.32         6.40 o                         
  -1   2  12         84.44         88.85         5.11 o                         
   0   2  12        787.64        792.05        28.39 o                         
   1   2  12         79.78         99.32         5.16 o                         
   2   2  12        103.60        133.40         8.04 o                         
   3   2  12          1.26         10.43         4.71 o                         
   4   2  12         12.26          3.97         8.43 o                         
  -4   3  12          7.82         -5.19         9.61 o                         
  -3   3  12         35.23         39.39         5.63 o                         
  -2   3  12        134.63        138.54         8.20 o                         
  -1   3  12        182.78        191.78         8.81 o                         
   0   3  12         14.19         18.64         2.60 o                         
   1   3  12        157.53        185.20         7.82 o                         
   2   3  12        589.05        521.62        20.31 o                         
   3   3  12         78.20         51.29         6.56 o                         
   4   3  12          7.05         11.33         7.88 o                         
  -4   4  12          1.96         23.71        18.71 o                         
  -3   4  12        162.52        125.99        10.48 o                         
  -2   4  12        445.86        411.28        17.40 o                         
  -1   4  12        447.76        428.93        17.03 o                         
   0   4  12         14.40         12.08         2.64 o                         
   1   4  12        158.29        173.26         7.52 o                         
   2   4  12        214.37        204.64         9.75 o                         
   3   4  12         65.92         70.07         7.97 o                         
   4   4  12         13.09         24.17         9.26 o                         
  -3   5  12          4.64         -1.11         5.30 o                         
  -2   5  12        144.76        126.22         7.10 o                         
  -1   5  12         37.51         40.39         4.43 o                         
   0   5  12         87.09        107.32         5.36 o                         
   1   5  12         89.44         98.33         5.33 o                         
   2   5  12         39.29         45.90         4.64 o                         
   3   5  12         24.70         48.34         6.18 o                         
   4   5  12         23.19         31.35        12.38 o                         
  -3   6  12         51.16         51.14         7.34 o                         
  -2   6  12         39.04         26.27         4.47 o                         
  -1   6  12        522.84        493.20        18.73 o                         
   0   6  12         37.86         41.76         3.65 o                         
   1   6  12        208.60        230.52        10.35 o                         
   2   6  12        166.79        173.55         8.49 o                         
   3   6  12         65.72         74.84         7.21 o                         
   4   6  12         11.02          9.56        11.70 o                         
  -3   7  12          6.95         -1.68         6.60 o                         
  -2   7  12          9.56          4.66         4.57 o                         
  -1   7  12          5.68         14.81         3.68 o                         
   0   7  12         14.72         15.03         3.68 o                         
   1   7  12         96.75        104.45         6.16 o                         
   2   7  12          9.68         22.55         4.14 o                         
   3   7  12         46.93         67.16         7.13 o                         
   4   7  12         28.13         42.78        12.95 o                         
  -3   8  12          5.39         14.43         6.82 o                         
  -2   8  12         23.78         26.55         5.52 o                         
  -1   8  12        212.98        210.61         9.59 o                         
   0   8  12       1624.27       1566.28        54.10 o                         
   1   8  12         24.52         32.84         4.42 o                         
   2   8  12         69.98         73.88         6.46 o                         
   3   8  12         36.16         38.45         8.22 o                         
   4   8  12         17.92          6.68         9.18 o                         
  -3   9  12          1.04         10.75        10.94 o                         
  -2   9  12          3.30         -0.50         5.90 o                         
  -1   9  12        283.65        278.10        13.35 o                         
   0   9  12        208.70        219.03         9.39 o                         
   1   9  12         66.23         68.30         5.74 o                         
   2   9  12         29.38         32.23         5.14 o                         
   3   9  12         33.87         28.95         7.93 o                         
   4   9  12          9.22         13.76         9.77 o                         
  -2  10  12         21.63         26.28         7.67 o                         
  -1  10  12         80.58         71.57         6.05 o                         
   0  10  12        141.10        168.43         8.55 o                         
   1  10  12         90.01         82.47         6.62 o                         
   2  10  12         13.24          3.94         5.49 o                         
   3  10  12         12.11         18.14         6.96 o                         
  -2  11  12         11.76         12.85         7.79 o                         
  -1  11  12         84.26         81.74         7.38 o                         
   0  11  12         35.72         38.75         5.43 o                         
   1  11  12         42.75         38.65         5.64 o                         
   2  11  12         31.24         48.62         7.59 o                         
   3  11  12         28.87         33.43         8.63 o                         
  -2  12  12         25.25         21.68         8.63 o                         
  -1  12  12          1.07          8.42         6.92 o                         
   0  12  12        299.85        326.66        15.82 o                         
   1  12  12         49.96         75.20         8.13 o                         
   2  12  12         72.12         97.66        10.23 o                         
   3  12  12          3.64         -9.02        11.27 o                         
  -1  13  12          2.50          0.62         8.25 o                         
   0  13  12          5.65          4.09         6.70 o                         
   1  13  12         75.54         78.81         9.78 o                         
   2  13  12          4.39          0.52         7.70 o                         
   3  13  12         10.76          0.27        29.13 o                         
  -1  14  12         20.79          5.64         9.76 o                         
   0  14  12         11.05         15.60         7.94 o                         
   1  14  12         21.91         34.97         8.48 o                         
   2  14  12         99.94        135.75        16.57 o                         
   0  15  12         54.63         64.20        12.79 o                         
   1  15  12         13.79          5.07        10.78 o                         
  -2 -14  13          3.32          9.56        14.15 o                         
  -1 -14  13          5.75         -0.36         7.61 o                         
   0 -14  13         19.67         25.78        10.69 o                         
   1 -14  13          8.29          4.34        10.85 o                         
  -2 -13  13          1.02         -8.78         8.78 o                         
  -1 -13  13          1.07          5.87         7.47 o                         
   0 -13  13         48.72         36.42         8.45 o                         
   1 -13  13         18.48          6.54         7.97 o                         
  -3 -12  13         63.78         49.96        14.66 o                         
  -2 -12  13         45.82         47.31         9.93 o                         
  -1 -12  13        151.45        149.51        11.04 o                         
   0 -12  13         16.60         17.36         7.14 o                         
   1 -12  13          1.45         -2.00         7.67 o                         
   2 -12  13         43.24         60.20        10.16 o                         
  -3 -11  13          9.73         23.86        27.17 o                         
  -2 -11  13          6.56          3.78         9.65 o                         
  -1 -11  13         24.09         15.95         5.81 o                         
   0 -11  13         20.70         14.14         6.77 o                         
   1 -11  13         72.83         74.91         7.68 o                         
   2 -11  13         16.00         24.97         8.50 o                         
  -3 -10  13         11.76         19.61        18.71 o                         
  -2 -10  13         61.79         54.09        10.88 o                         
  -1 -10  13         76.79         71.83         6.24 o                         
   0 -10  13          1.65          0.26         5.02 o                         
   1 -10  13          1.85          3.56         5.01 o                         
   2 -10  13         16.74         24.09         7.33 o                         
  -3  -9  13          2.55         -1.86        12.98 o                         
  -2  -9  13         99.22         69.70        12.85 o                         
  -1  -9  13        367.68        303.09        15.67 o                         
   0  -9  13         31.92         18.92         5.25 o                         
   1  -9  13         79.23         68.72         6.72 o                         
   2  -9  13         28.61         18.72         6.27 o                         
   3  -9  13          1.73          2.46        11.41 o                         
  -3  -8  13         19.08         10.50        16.08 o                         
  -2  -8  13         65.59         62.74         9.38 o                         
  -1  -8  13         43.16         46.26         6.19 o                         
   0  -8  13        433.72        427.93        19.29 o                         
   1  -8  13        413.58        352.06        14.32 o                         
   2  -8  13         14.56          9.55         5.60 o                         
   3  -8  13          0.95         -8.21         8.46 o                         
  -4  -7  13         34.26         54.32        15.82 o                         
  -3  -7  13         52.88         96.32        15.51 o                         
  -2  -7  13         30.71         40.90         9.58 o                         
  -1  -7  13        439.87        386.76        24.02 o                         
   0  -7  13        123.35        129.54         7.08 o                         
   1  -7  13         84.80         85.15         5.57 o                         
   2  -7  13         40.65         27.68         4.89 o                         
   3  -7  13         15.45          3.93         8.12 o                         
  -4  -6  13          5.96         14.98        11.41 o                         
  -3  -6  13         49.57         36.27        10.68 o                         
  -2  -6  13        842.16        863.33        64.98 o                         
  -1  -6  13        129.91        109.39         8.93 o                         
   0  -6  13          2.17          7.39         3.70 o                         
   1  -6  13        502.98        480.17        19.51 o                         
   2  -6  13         89.32         77.56         6.13 o                         
   3  -6  13         39.19         29.19         9.22 o                         
  -4  -5  13         27.64         43.83        10.53 o                         
  -3  -5  13        374.22        474.14        35.19 o                         
  -2  -5  13        688.88        691.73        59.11 o                         
  -1  -5  13        576.09        508.21        32.01 o                         
   0  -5  13        122.89        127.43         6.49 o                         
   1  -5  13         22.55         24.18         3.62 o                         
   2  -5  13        499.80        462.48        20.05 o                         
   3  -5  13         11.60          8.19         6.35 o                         
   4  -5  13         14.70         12.66        12.15 o                         
  -4  -4  13         52.43         70.54        11.77 o                         
  -3  -4  13         11.69         23.33         7.32 o                         
  -2  -4  13         63.62         48.97        10.08 o                         
  -1  -4  13        118.55        156.59        10.25 o                         
   0  -4  13        536.93        525.08        21.75 o                         
   1  -4  13        234.84        231.50         9.26 o                         
   2  -4  13         36.77         41.29         4.74 o                         
   3  -4  13         47.20         52.53         6.83 o                         
   4  -4  13         18.30         25.36        11.68 o                         
  -4  -3  13          2.58          4.49         8.29 o                         
  -3  -3  13        271.35        323.91        21.90 o                         
  -2  -3  13         35.39         41.22         5.80 o                         
  -1  -3  13        144.16        166.96         9.08 o                         
   0  -3  13        151.58        172.58         8.57 o                         
   1  -3  13        613.28        533.90        20.83 o                         
   2  -3  13         30.54         31.37         4.28 o                         
   3  -3  13          7.65          7.68         5.21 o                         
   4  -3  13          3.24          8.04         7.84 o                         
  -4  -2  13         40.34         54.30        11.12 o                         
  -3  -2  13         77.67         95.39         9.74 o                         
  -2  -2  13         14.60         16.48         4.88 o                         
  -1  -2  13       1316.38       1127.62        54.18 o                         
   0  -2  13        102.14        148.56         7.03 o                         
   1  -2  13         18.47         20.19         2.71 o                         
   2  -2  13         54.97         43.75         4.47 o                         
   3  -2  13         94.58        113.42         8.27 o                         
   4  -2  13         18.88          7.29         8.35 o                         
  -4  -1  13          2.51         -3.21         9.90 o                         
  -3  -1  13         55.43         47.24         8.34 o                         
  -2  -1  13        524.49        521.06        26.44 o                         
  -1  -1  13        445.84        388.35        18.05 o                         
   0  -1  13        276.25        350.11        13.48 o                         
   1  -1  13        144.17        146.03         5.98 o                         
   2  -1  13        109.17         90.99         6.17 o                         
   3  -1  13         58.49         58.54         6.00 o                         
   4  -1  13         12.70          3.58         7.01 o                         
  -4   0  13         58.48         97.19        14.06 o                         
  -3   0  13        229.17        241.29        20.92 o                         
  -2   0  13         16.04         15.84         3.80 o                         
  -1   0  13        375.46        356.24        15.33 o                         
   0   0  13         49.79         59.31         3.91 o                         
   1   0  13        278.17        303.82        12.09 o                         
   2   0  13         13.19         13.12         3.49 o                         
   3   0  13         35.92         36.62         5.29 o                         
   4   0  13         39.13         31.37         8.18 o                         
  -4   1  13         21.55         42.86         9.61 o                         
  -3   1  13         10.94          2.75         6.48 o                         
  -2   1  13         25.45         25.61         4.92 o                         
  -1   1  13       1145.64       1052.65        40.77 o                         
   0   1  13        261.80        345.06        13.40 o                         
   1   1  13        215.31        254.05        10.82 o                         
   2   1  13        128.44        117.40         6.14 o                         
   3   1  13         83.55         89.43         7.24 o                         
   4   1  13         16.24         17.66         7.84 o                         
  -4   2  13          7.06          8.28         8.75 o                         
  -3   2  13        448.56        477.94        25.86 o                         
  -2   2  13         45.42         35.31         4.74 o                         
  -1   2  13        149.69        172.31         8.12 o                         
   0   2  13        109.04        162.96         7.41 o                         
   1   2  13        102.81        120.28         6.01 o                         
   2   2  13         10.68         17.05         3.53 o                         
   3   2  13         59.59         51.65         6.95 o                         
   4   2  13          0.22          8.23         8.23 o                         
  -4   3  13         32.83         48.43        13.91 o                         
  -3   3  13         42.11         32.57         6.21 o                         
  -2   3  13        518.47        476.27        24.42 o                         
  -1   3  13        105.12        125.01         6.83 o                         
   0   3  13        137.60        165.03         7.64 o                         
   1   3  13         13.19         11.93         2.64 o                         
   2   3  13         85.88         69.40         4.70 o                         
   3   3  13         28.94         31.15         5.32 o                         
   4   3  13         11.61         17.16         8.57 o                         
  -3   4  13         57.38         48.83         7.03 o                         
  -2   4  13       1039.39        967.23        42.69 o                         
  -1   4  13        454.46        437.14        17.87 o                         
   0   4  13        570.72        577.90        20.69 o                         
   1   4  13        437.78        469.22        17.96 o                         
   2   4  13         66.52         63.67         4.89 o                         
   3   4  13         41.75         46.19         6.14 o                         
   4   4  13         52.80         61.16        10.59 o                         
  -3   5  13         15.82         19.73         6.15 o                         
  -2   5  13         22.95         24.08         4.40 o                         
  -1   5  13        137.61        144.74         7.19 o                         
   0   5  13        112.58        130.95         6.33 o                         
   1   5  13        221.73        233.01         9.48 o                         
   2   5  13         21.85         19.79         4.07 o                         
   3   5  13        115.08        132.26         9.10 o                         
   4   5  13          9.26         13.09         9.66 o                         
  -3   6  13          3.09         -1.00         6.87 o                         
  -2   6  13         61.88         56.55         5.57 o                         
  -1   6  13        325.34        313.21        12.34 o                         
   0   6  13          2.92          0.50         2.87 o                         
   1   6  13         31.59         33.95         3.85 o                         
   2   6  13         35.29         51.08         5.15 o                         
   3   6  13          7.73         13.56         5.58 o                         
   4   6  13         23.04         29.44        11.80 o                         
  -3   7  13          8.41          7.35         6.69 o                         
  -2   7  13        116.75         99.99         6.98 o                         
  -1   7  13         40.76         27.19         4.23 o                         
   0   7  13        151.19        170.69         7.79 o                         
   1   7  13        648.21        584.47        23.85 o                         
   2   7  13        452.73        465.82        19.35 o                         
   3   7  13         46.96         56.49         6.75 o                         
   4   7  13          2.61          1.56         9.37 o                         
  -3   8  13          7.24          8.05         7.76 o                         
  -2   8  13         44.28         40.81         6.26 o                         
  -1   8  13        339.74        307.99        12.93 o                         
   0   8  13        520.50        517.42        18.69 o                         
   1   8  13        118.62        116.46         7.47 o                         
   2   8  13        120.97        130.29         7.65 o                         
   3   8  13          8.57         22.23         9.03 o                         
   4   8  13         13.68         11.03        14.70 o                         
  -3   9  13         88.44         71.20        16.47 o                         
  -2   9  13          7.53         -2.59         6.04 o                         
  -1   9  13         74.33         72.50         5.78 o                         
   0   9  13         22.96         22.95         4.10 o                         
   1   9  13        465.58        441.27        20.01 o                         
   2   9  13         29.19         38.40         5.05 o                         
   3   9  13         41.10         52.44         8.03 o                         
   4   9  13         11.69         20.10        12.53 o                         
  -2  10  13         39.87         31.08         7.72 o                         
  -1  10  13         17.21         11.42         5.10 o                         
   0  10  13          1.28          8.37         4.26 o                         
   1  10  13        105.07        128.06         8.23 o                         
   2  10  13         20.41         14.14         5.74 o                         
   3  10  13         21.60         22.66         7.92 o                         
  -2  11  13          1.33          2.98         7.82 o                         
  -1  11  13        189.96        181.59        12.63 o                         
   0  11  13         28.87         27.60         5.49 o                         
   1  11  13          1.40          0.88         5.22 o                         
   2  11  13         24.77         30.32         6.77 o                         
   3  11  13          1.33         -1.70         9.48 o                         
  -2  12  13          2.63         32.95        10.29 o                         
  -1  12  13          0.77          1.56         7.22 o                         
   0  12  13         15.81         12.66         5.97 o                         
   1  12  13         52.12         62.80         7.93 o                         
   2  12  13         13.16         20.44         8.21 o                         
   3  12  13          1.93         -8.29         8.29 o                         
  -1  13  13          7.67         -0.25         7.85 o                         
   0  13  13         49.36         32.91         7.68 o                         
   1  13  13          1.67          9.30         8.13 o                         
   2  13  13         12.21         15.34         7.81 o                         
   0  14  13         19.30         32.09         9.16 o                         
   1  14  13         15.45         21.84         8.23 o                         
   2  14  13         37.60         21.59        10.63 o                         
   1  15  13          9.77         30.47        12.04 o                         
  -1 -14  14         10.62         19.49         9.26 o                         
   0 -14  14          8.25         17.37        10.71 o                         
  -2 -13  14         11.89         16.44        12.06 o                         
  -1 -13  14          0.29         -0.28         7.78 o                         
   0 -13  14         33.25         37.46         9.84 o                         
   1 -13  14         47.99         39.17         9.18 o                         
  -2 -12  14          5.23         -1.06         8.30 o                         
  -1 -12  14         62.08         68.03         8.23 o                         
   0 -12  14         36.16         44.05         8.07 o                         
   1 -12  14         67.52         72.06        10.15 o                         
   2 -12  14         20.23         24.22         9.26 o                         
  -3 -11  14         28.40         12.77        11.55 o                         
  -2 -11  14         25.50          9.83         9.04 o                         
  -1 -11  14         16.07         15.20         6.14 o                         
   0 -11  14         57.92         64.23         7.91 o                         
   1 -11  14         75.24         86.10         8.44 o                         
   2 -11  14          4.20          2.56         8.34 o                         
  -3 -10  14         94.63        107.36        26.33 o                         
  -2 -10  14         35.23         32.48         9.71 o                         
  -1 -10  14         42.12         37.52         5.67 o                         
   0 -10  14         18.76         13.74         5.24 o                         
   1 -10  14         48.62         56.11         6.53 o                         
   2 -10  14         53.67         46.98         8.37 o                         
  -3  -9  14         34.84         36.86        20.80 o                         
  -2  -9  14         70.61         56.36        12.23 o                         
  -1  -9  14        105.74         90.89         7.45 o                         
   0  -9  14         14.07         11.61         4.87 o                         
   1  -9  14         75.08         63.07         5.60 o                         
   2  -9  14         12.88          9.71         6.10 o                         
   3  -9  14          3.19          2.22        11.58 o                         
  -3  -8  14         41.95         51.69        12.75 o                         
  -2  -8  14        311.02        298.05        22.33 o                         
  -1  -8  14         69.47         64.65         7.07 o                         
   0  -8  14         44.92         38.09         5.14 o                         
   1  -8  14        676.60        625.46        24.64 o                         
   2  -8  14         53.23         44.79         6.47 o                         
   3  -8  14         12.62         -5.12         9.00 o                         
  -4  -7  14         11.62         13.48        29.34 o                         
  -3  -7  14         16.81         32.14        10.15 o                         
  -2  -7  14        819.33        828.57        62.83 o                         
  -1  -7  14        272.66        292.51        19.09 o                         
   0  -7  14        454.14        423.59        18.77 o                         
   1  -7  14         65.36         59.71         4.99 o                         
   2  -7  14         42.80         39.75         5.57 o                         
   3  -7  14         16.62         17.15         9.07 o                         
  -4  -6  14         23.54         35.47        18.54 o                         
  -3  -6  14          2.66         -5.42         9.16 o                         
  -2  -6  14        114.50        107.32        13.79 o                         
  -1  -6  14        288.74        253.92        16.16 o                         
   0  -6  14        704.96        673.06        27.90 o                         
   1  -6  14        688.71        604.12        23.55 o                         
   2  -6  14        117.54        111.93         7.25 o                         
   3  -6  14         40.65         55.98         9.72 o                         
  -4  -5  14         12.44         21.51        10.33 o                         
  -3  -5  14         19.17         43.43         9.91 o                         
  -2  -5  14        350.66        344.71        28.61 o                         
  -1  -5  14        567.03        510.92        29.36 o                         
   0  -5  14        630.84        574.24        23.27 o                         
   1  -5  14         92.62         98.79         5.46 o                         
   2  -5  14         15.06         12.56         4.70 o                         
   3  -5  14         22.99         13.72         7.12 o                         
  -4  -4  14         29.62         50.92        11.40 o                         
  -3  -4  14          8.88         13.02         8.42 o                         
  -2  -4  14        103.71        112.13        11.70 o                         
  -1  -4  14        147.68        149.29        10.44 o                         
   0  -4  14        667.42        657.97        29.06 o                         
   1  -4  14         94.68        117.28         5.91 o                         
   2  -4  14        250.15        270.39        13.22 o                         
   3  -4  14        105.11        113.78        10.63 o                         
   4  -4  14         20.84         18.38        12.68 o                         
  -4  -3  14          7.58         10.40        10.61 o                         
  -3  -3  14         40.87         54.78         8.12 o                         
  -2  -3  14        126.33        122.55        14.15 o                         
  -1  -3  14        189.74        191.03        10.63 o                         
   0  -3  14       1400.13       1333.84        55.43 o                         
   1  -3  14        334.88        355.61        13.69 o                         
   2  -3  14        119.18        104.69         6.70 o                         
   3  -3  14         27.48         37.29         6.65 o                         
   4  -3  14         41.66         37.65        11.80 o                         
  -4  -2  14         16.23         14.56        10.55 o                         
  -3  -2  14         20.00         19.60         6.68 o                         
  -2  -2  14         26.81         27.25         5.77 o                         
  -1  -2  14        675.67        556.46        26.24 o                         
   0  -2  14         68.91         82.91         4.68 o                         
   1  -2  14        376.55        342.84        13.72 o                         
   2  -2  14        210.46        225.73        10.48 o                         
   3  -2  14        120.23        108.48         9.91 o                         
   4  -2  14          7.68          7.43         8.27 o                         
  -4  -1  14          5.60         12.15         9.29 o                         
  -3  -1  14         21.98         22.30        10.01 o                         
  -2  -1  14        174.23        213.15        11.67 o                         
  -1  -1  14        322.36        299.80        15.16 o                         
   0  -1  14         10.76         13.12         2.94 o                         
   1  -1  14        403.56        406.63        15.12 o                         
   2  -1  14         17.55         15.61         3.98 o                         
   3  -1  14        133.44        170.56        11.91 o                         
   4  -1  14         31.17         34.27         8.85 o                         
  -4   0  14         21.13         26.46         9.40 o                         
  -3   0  14         36.96         38.48         8.36 o                         
  -2   0  14         29.36         30.38         4.33 o                         
  -1   0  14        345.67        332.32        14.33 o                         
   0   0  14        348.53        387.32        16.34 o                         
   1   0  14        161.91        171.10         7.18 o                         
   2   0  14         23.26         21.01         3.89 o                         
   3   0  14         24.52         32.14         5.06 o                         
   4   0  14         48.46         44.28         7.61 o                         
  -4   1  14         17.41         23.43         9.46 o                         
  -3   1  14         11.32         11.30         5.97 o                         
  -2   1  14        171.04        160.91        10.95 o                         
  -1   1  14        555.66        509.26        19.68 o                         
   0   1  14         14.56         19.61         2.97 o                         
   1   1  14        115.78        129.43         5.73 o                         
   2   1  14         10.13         18.24         3.57 o                         
   3   1  14         47.78         38.79         5.42 o                         
   4   1  14          4.93         -6.78         9.48 o                         
  -4   2  14         32.95         25.90        11.38 o                         
  -3   2  14         25.47         33.24         6.51 o                         
  -2   2  14         78.82         63.44         6.53 o                         
  -1   2  14        262.72        279.85        11.69 o                         
   0   2  14         52.71         78.66         4.45 o                         
   1   2  14        292.25        353.51        14.34 o                         
   2   2  14         25.75         24.22         4.36 o                         
   3   2  14         38.01         38.69         5.00 o                         
   4   2  14         40.93         45.40         9.19 o                         
  -4   3  14         12.67          2.78        18.58 o                         
  -3   3  14          2.58          3.50         5.92 o                         
  -2   3  14        359.70        338.07        16.08 o                         
  -1   3  14        141.57        150.77         7.87 o                         
   0   3  14       1526.01       1465.96        52.17 o                         
   1   3  14        272.63        285.09        11.22 o                         
   2   3  14         20.38         20.77         3.77 o                         
   3   3  14         32.91         59.53         5.83 o                         
   4   3  14          3.55         11.99         8.94 o                         
  -3   4  14         13.33         15.20         6.28 o                         
  -2   4  14         97.78         80.17         6.26 o                         
  -1   4  14        683.18        594.07        24.23 o                         
   0   4  14        792.17        750.87        27.63 o                         
   1   4  14        418.68        439.03        15.69 o                         
   2   4  14        160.96        180.59         8.37 o                         
   3   4  14         98.20         93.90         7.26 o                         
   4   4  14         64.03         63.97        10.30 o                         
  -3   5  14         38.27         29.86         6.91 o                         
  -2   5  14        601.19        601.26        26.93 o                         
  -1   5  14        385.13        385.44        15.52 o                         
   0   5  14        559.66        566.67        20.90 o                         
   1   5  14        120.80        158.07         7.32 o                         
   2   5  14         85.04         85.61         6.87 o                         
   3   5  14        165.20        203.09        13.39 o                         
   4   5  14         23.84         14.55        10.48 o                         
  -3   6  14         32.72         18.38         6.92 o                         
  -2   6  14        257.39        190.85        10.18 o                         
  -1   6  14        219.53        245.01        10.50 o                         
   0   6  14        678.94        657.83        25.05 o                         
   1   6  14        125.22        136.79         7.02 o                         
   2   6  14        178.55        212.63        13.23 o                         
   3   6  14         21.59         26.04         5.20 o                         
   4   6  14         10.76         18.11        11.82 o                         
  -3   7  14        130.24        126.61        11.82 o                         
  -2   7  14         97.35         72.46         6.78 o                         
  -1   7  14         52.57         49.02         4.89 o                         
   0   7  14        371.55        384.57        15.18 o                         
   1   7  14        683.99        683.05        27.17 o                         
   2   7  14         18.76         19.80         4.88 o                         
   3   7  14         76.40        103.52         8.07 o                         
   4   7  14         46.40         55.25        12.68 o                         
  -3   8  14         34.91         14.28        10.76 o                         
  -2   8  14         25.16         26.98         6.10 o                         
  -1   8  14         76.69         69.82         5.43 o                         
   0   8  14         34.45         36.08         4.17 o                         
   1   8  14         70.28         65.61         5.71 o                         
   2   8  14        105.70        107.24         6.98 o                         
   3   8  14         31.63         33.11         7.24 o                         
   4   8  14         25.65         32.23        16.38 o                         
  -2   9  14         18.18         14.77         6.96 o                         
  -1   9  14         49.83         40.21         4.79 o                         
   0   9  14         14.69         17.78         4.21 o                         
   1   9  14        534.71        602.65        27.10 o                         
   2   9  14         57.39         52.04         5.82 o                         
   3   9  14         38.44         38.05         7.44 o                         
  -2  10  14          6.55          3.67         7.93 o                         
  -1  10  14         21.80         22.23         5.60 o                         
   0  10  14         13.44         14.43         4.24 o                         
   1  10  14         58.44         55.25         5.89 o                         
   2  10  14         56.94         55.51         7.06 o                         
   3  10  14         18.87         22.62         7.76 o                         
  -2  11  14         13.37          9.95         7.91 o                         
  -1  11  14         54.79         55.21         7.58 o                         
   0  11  14         51.74         56.45         6.38 o                         
   1  11  14         67.14         60.32         7.54 o                         
   2  11  14         12.27         12.44         7.20 o                         
   3  11  14         14.66         23.09         7.49 o                         
  -1  12  14          0.39          4.63         7.43 o                         
   0  12  14         42.47         45.92         7.01 o                         
   1  12  14        101.78        113.77         9.75 o                         
   2  12  14         57.51         50.08         8.71 o                         
   3  12  14          2.58         -1.79        12.11 o                         
  -1  13  14         10.85         -3.91         8.77 o                         
   0  13  14         28.79         37.81         7.70 o                         
   1  13  14         48.88         42.12         8.30 o                         
   2  13  14          4.85          8.74         7.82 o                         
   0  14  14          8.24         25.34         8.91 o                         
   1  14  14         52.47         51.40        12.90 o                         
   2  14  14         20.97         11.90        12.03 o                         
  -1 -14  15         57.18         43.28        15.64 o                         
   0 -14  15          0.69          2.95        10.80 o                         
  -2 -13  15          2.03         16.30        11.10 o                         
  -1 -13  15         11.90          7.67         7.43 o                         
   0 -13  15         11.98         14.24         9.03 o                         
   1 -13  15         37.87         45.70        10.35 o                         
  -2 -12  15         50.57         46.70        11.14 o                         
  -1 -12  15         15.32         11.33         7.55 o                         
   0 -12  15          2.03          5.02         7.57 o                         
   1 -12  15          3.04         -4.09         6.94 o                         
  -3 -11  15          5.29         22.46        17.72 o                         
  -2 -11  15         29.81         16.50         9.92 o                         
  -1 -11  15         74.55         90.31         8.79 o                         
   0 -11  15         41.31         53.53         8.21 o                         
   1 -11  15          7.21         -0.70         6.77 o                         
   2 -11  15          5.09          0.20         8.64 o                         
  -3 -10  15         22.77         37.45        18.82 o                         
  -2 -10  15        326.19        263.84        35.29 o                         
  -1 -10  15         36.23         24.01         6.10 o                         
   0 -10  15        748.29        786.19        38.08 o                         
   1 -10  15         12.74         13.86         5.73 o                         
   2 -10  15          8.30         15.64         7.76 o                         
  -3  -9  15         15.26         11.82        17.67 o                         
  -2  -9  15         47.83         39.54        11.12 o                         
  -1  -9  15         33.71         38.12         5.89 o                         
   0  -9  15        195.98        203.82        10.26 o                         
   1  -9  15         98.18         78.53         6.33 o                         
   2  -9  15         20.72         24.72         6.48 o                         
   3  -9  15          5.06         18.88        13.02 o                         
  -3  -8  15          7.90         -0.35        12.20 o                         
  -2  -8  15         14.55         32.46         9.50 o                         
  -1  -8  15          9.67          2.31         5.71 o                         
   0  -8  15       1594.47       1477.14        62.41 o                         
   1  -8  15        351.92        323.04        13.18 o                         
   2  -8  15         10.74         11.09         5.92 o                         
   3  -8  15          8.28         17.77         9.62 o                         
  -3  -7  15         39.01         58.12        11.31 o                         
  -2  -7  15         88.67         75.77        10.68 o                         
  -1  -7  15        932.87        849.66        56.71 o                         
   0  -7  15         97.59         90.29         6.51 o                         
   1  -7  15        207.39        181.29         9.05 o                         
   2  -7  15         63.13         51.61         6.25 o                         
   3  -7  15          7.87         12.35         9.67 o                         
  -3  -6  15         25.67         21.18         9.43 o                         
  -2  -6  15        202.08        216.23        19.57 o                         
  -1  -6  15       1932.34       1671.45        97.33 o                         
   0  -6  15        100.21         91.18         5.60 o                         
   1  -6  15        615.98        531.95        20.17 o                         
   2  -6  15        139.42        131.48         7.75 o                         
   3  -6  15         65.73         58.28        10.66 o                         
  -4  -5  15          4.70        -11.04        11.66 o                         
  -3  -5  15        130.75        175.81        30.23 o                         
  -2  -5  15        355.14        373.75        30.37 o                         
  -1  -5  15         18.29         24.23         4.96 o                         
   0  -5  15         57.79         58.49         4.86 o                         
   1  -5  15         19.23         14.93         3.65 o                         
   2  -5  15        233.12        248.04        12.00 o                         
   3  -5  15         10.28         -0.04         6.98 o                         
  -4  -4  15          6.73          8.94         9.95 o                         
  -3  -4  15          6.09          7.93         6.89 o                         
  -2  -4  15        252.68        251.03        17.27 o                         
  -1  -4  15        181.80        181.79        11.17 o                         
   0  -4  15        167.95        214.21        10.36 o                         
   1  -4  15         70.17         70.30         4.75 o                         
   2  -4  15        457.29        476.12        19.53 o                         
   3  -4  15        230.72        251.58        15.66 o                         
   4  -4  15         13.48         -8.03        20.74 o                         
  -4  -3  15         51.26         94.72        13.24 o                         
  -3  -3  15        135.79        159.58        13.40 o                         
  -2  -3  15        163.41        155.68        14.40 o                         
  -1  -3  15         90.47        109.69         6.87 o                         
   0  -3  15        517.06        486.03        21.29 o                         
   1  -3  15         94.21        104.97         5.77 o                         
   2  -3  15         61.81         80.97         5.99 o                         
   3  -3  15         55.27         49.22         8.02 o                         
   4  -3  15         18.49         20.68        12.30 o                         
  -4  -2  15         52.07         77.05        16.01 o                         
  -3  -2  15          8.83         11.98         7.06 o                         
  -2  -2  15          9.64          1.61         4.79 o                         
  -1  -2  15        165.37        169.47         9.26 o                         
   0  -2  15        365.66        411.89        17.09 o                         
   1  -2  15        332.72        362.42        14.36 o                         
   2  -2  15        103.84         98.77         6.42 o                         
   3  -2  15        314.39        390.36        25.32 o                         
   4  -2  15         25.10         26.71         9.66 o                         
  -4  -1  15         53.08         78.46        11.23 o                         
  -3  -1  15          6.89         27.27         7.32 o                         
  -2  -1  15        865.65        881.21        40.81 o                         
  -1  -1  15          3.10          1.83         3.26 o                         
   0  -1  15         10.26          7.92         2.75 o                         
   1  -1  15        156.00        174.96         7.51 o                         
   2  -1  15        145.07        148.64         7.86 o                         
   3  -1  15          7.80          7.28         5.46 o                         
   4  -1  15         20.27          7.92         7.13 o                         
  -4   0  15          5.19          9.03         8.99 o                         
  -3   0  15        104.89        107.91        10.05 o                         
  -2   0  15         13.51         13.75         4.73 o                         
  -1   0  15          2.24         -1.00         2.68 o                         
   0   0  15         36.67         42.79         3.65 o                         
   1   0  15         15.31         10.89         2.75 o                         
   2   0  15        384.65        391.49        15.39 o                         
   3   0  15          2.57         16.74         4.82 o                         
   4   0  15          6.62         21.20         8.22 o                         
  -4   1  15          3.58          3.97        10.47 o                         
  -3   1  15          6.77          4.77         6.04 o                         
  -2   1  15        228.17        243.54        14.01 o                         
  -1   1  15        189.85        188.34         8.89 o                         
   0   1  15          7.43          6.23         2.48 o                         
   1   1  15         11.04         15.48         2.88 o                         
   2   1  15        104.34        105.67         5.83 o                         
   3   1  15         36.22         31.81         5.23 o                         
   4   1  15          8.30         -2.52         7.16 o                         
  -4   2  15          1.16          4.56        23.98 o                         
  -3   2  15        133.06        149.55        10.65 o                         
  -2   2  15        252.59        222.20        12.44 o                         
  -1   2  15        114.20        125.76         6.57 o                         
   0   2  15        440.91        419.71        16.08 o                         
   1   2  15        197.11        226.14         9.52 o                         
   2   2  15        359.99        350.27        14.94 o                         
   3   2  15         50.01         50.63         5.51 o                         
   4   2  15          0.86          3.87         8.62 o                         
  -3   3  15         35.97         38.63         7.34 o                         
  -2   3  15        259.04        218.16        16.14 o                         
  -1   3  15        148.28        156.77         8.28 o                         
   0   3  15        603.23        531.43        19.23 o                         
   1   3  15        345.64        380.84        14.96 o                         
   2   3  15        141.97        148.58         7.65 o                         
   3   3  15          3.59         18.12         4.77 o                         
   4   3  15          7.31         -5.68         7.52 o                         
  -3   4  15         38.32         29.55         6.71 o                         
  -2   4  15        230.13        184.69         9.64 o                         
  -1   4  15         17.65          8.16         3.47 o                         
   0   4  15        213.70        268.02        10.82 o                         
   1   4  15        127.87        137.82         6.42 o                         
   2   4  15         84.50         88.90         6.10 o                         
   3   4  15          7.55         12.80         5.67 o                         
   4   4  15          8.57         10.70         9.35 o                         
  -3   5  15         11.00          9.95         8.17 o                         
  -2   5  15         79.24         72.65         5.89 o                         
  -1   5  15       1421.48       1322.74        52.44 o                         
   0   5  15         70.29         76.15         4.71 o                         
   1   5  15         61.97         70.54         4.59 o                         
   2   5  15         86.14        114.53         7.16 o                         
   3   5  15        224.89        262.88        15.19 o                         
   4   5  15         20.72          9.66         9.33 o                         
  -3   6  15         20.62         24.80         8.89 o                         
  -2   6  15         10.43         22.13         5.67 o                         
  -1   6  15       1256.15       1130.56        46.36 o                         
   0   6  15        132.81        137.60         6.84 o                         
   1   6  15         14.31         13.40         3.51 o                         
   2   6  15        415.86        458.35        20.86 o                         
   3   6  15         77.37         89.39         7.63 o                         
   4   6  15         29.35         39.64        10.31 o                         
  -3   7  15         24.58         24.45         7.75 o                         
  -2   7  15         46.58         34.31         5.80 o                         
  -1   7  15         12.30         14.02         4.20 o                         
   0   7  15        102.67        126.57         6.74 o                         
   1   7  15        586.41        559.29        22.59 o                         
   2   7  15        268.18        306.55        15.09 o                         
   3   7  15        192.53        234.83        16.44 o                         
   4   7  15         22.86         28.09        12.77 o                         
  -3   8  15          6.71         -1.23        12.08 o                         
  -2   8  15        444.48        429.39        25.70 o                         
  -1   8  15         46.72         51.36         5.19 o                         
   0   8  15       1618.38       1564.61        56.24 o                         
   1   8  15        169.77        182.20         9.95 o                         
   2   8  15        162.27        147.69         8.79 o                         
   3   8  15         11.27          7.74         5.25 o                         
   4   8  15         18.20         21.92        10.45 o                         
  -2   9  15         41.08         33.84         7.91 o                         
  -1   9  15         46.24         45.28         5.57 o                         
   0   9  15        188.21        212.47         9.80 o                         
   1   9  15        251.72        306.72        17.30 o                         
   2   9  15         51.73         48.63         6.64 o                         
   3   9  15         58.91         54.74         7.75 o                         
  -2  10  15         40.63         23.80         8.20 o                         
  -1  10  15         79.64         84.81         7.76 o                         
   0  10  15        754.91        788.76        30.85 o                         
   1  10  15         97.83         83.43         7.48 o                         
   2  10  15         15.05         10.52         6.23 o                         
   3  10  15          7.46          5.72         7.40 o                         
  -2  11  15          2.84          0.67         7.66 o                         
  -1  11  15         10.93          7.18         6.80 o                         
   0  11  15         32.34         51.86         7.30 o                         
   1  11  15         15.67         19.79         6.27 o                         
   2  11  15         23.50         15.08         6.90 o                         
   3  11  15          7.13          8.35         8.43 o                         
  -1  12  15         12.30          5.06         7.33 o                         
   0  12  15          1.74          5.22         5.91 o                         
   1  12  15          9.66          9.43         6.96 o                         
   2  12  15          5.98          0.59         7.06 o                         
   3  12  15          4.05         19.69        35.47 o                         
  -1  13  15         45.53         54.12        10.04 o                         
   0  13  15         12.91         12.13         7.28 o                         
   1  13  15          4.16         -6.69         7.23 o                         
   2  13  15          6.43         12.30         9.76 o                         
   0  14  15          0.49         -8.50         8.50 o                         
   1  14  15         28.50         28.19        11.40 o                         
  -2 -13  16         11.24         32.75        27.35 o                         
  -1 -13  16          8.53         20.19         8.09 o                         
   0 -13  16         32.80         60.17         9.54 o                         
   1 -13  16          4.02          0.85         9.60 o                         
  -2 -12  16         42.39         48.91        11.40 o                         
  -1 -12  16         12.42         11.59         7.49 o                         
   0 -12  16         14.11         29.26         8.42 o                         
   1 -12  16         28.80         18.17         8.92 o                         
  -2 -11  16          3.37         12.06         8.63 o                         
  -1 -11  16         25.91         33.04         7.03 o                         
   0 -11  16         16.01         14.36         6.88 o                         
   1 -11  16          7.89         11.34         7.29 o                         
   2 -11  16         10.39          4.63         8.88 o                         
  -3 -10  16         38.25         11.38        20.32 o                         
  -2 -10  16          6.38         -3.20        17.56 o                         
  -1 -10  16          3.68         15.01         6.33 o                         
   0 -10  16         31.74         38.83         7.02 o                         
   1 -10  16         63.31         68.89         7.48 o                         
   2 -10  16          4.63         12.48         8.12 o                         
  -3  -9  16         46.40         60.55        19.12 o                         
  -2  -9  16         74.09         33.95         9.66 o                         
  -1  -9  16         90.30         87.14         7.83 o                         
   0  -9  16         14.96         11.09         5.38 o                         
   1  -9  16        137.84        129.62         8.16 o                         
   2  -9  16         24.02         22.82         6.99 o                         
  -3  -8  16         13.24         28.58        14.18 o                         
  -2  -8  16        235.76        247.29        19.82 o                         
  -1  -8  16        533.83        456.28        30.54 o                         
   0  -8  16          4.10         -1.73         4.93 o                         
   1  -8  16        415.64        401.02        15.95 o                         
   2  -8  16         20.31         45.77         6.85 o                         
   3  -8  16         11.57          9.23        11.33 o                         
  -3  -7  16         67.99         64.46        11.60 o                         
  -2  -7  16        107.04        123.78        13.11 o                         
  -1  -7  16       1059.72        950.64        59.00 o                         
   0  -7  16        160.65        151.05         8.72 o                         
   1  -7  16        101.12         88.16         6.11 o                         
   2  -7  16         46.67         46.15         7.03 o                         
   3  -7  16          2.07          8.95         9.13 o                         
  -3  -6  16         45.25         58.03        10.98 o                         
  -2  -6  16         48.15         41.87         9.70 o                         
  -1  -6  16        196.02        171.34        11.80 o                         
   0  -6  16         29.41         18.85         3.89 o                         
   1  -6  16        519.70        503.56        19.24 o                         
   2  -6  16        326.92        307.05        14.20 o                         
   3  -6  16          7.27         17.71         9.14 o                         
  -3  -5  16        147.40        180.29        20.22 o                         
  -2  -5  16         62.90         56.98         9.88 o                         
  -1  -5  16        182.02        184.69        11.32 o                         
   0  -5  16        297.87        304.26        14.71 o                         
   1  -5  16         87.90        118.58         6.50 o                         
   2  -5  16        105.48         95.27         7.05 o                         
   3  -5  16          2.47          0.52         7.94 o                         
  -4  -4  16          7.02          8.98         9.78 o                         
  -3  -4  16         20.59         12.71         6.89 o                         
  -2  -4  16         11.78          9.46         5.06 o                         
  -1  -4  16        732.25        617.82        31.58 o                         
   0  -4  16        144.37        148.94         8.00 o                         
   1  -4  16        145.12        146.70         7.31 o                         
   2  -4  16        150.23        147.36         8.42 o                         
   3  -4  16          5.29          0.11         6.74 o                         
  -4  -3  16          7.60         11.62        11.50 o                         
  -3  -3  16         44.64         44.03         8.59 o                         
  -2  -3  16        180.69        158.48        11.00 o                         
  -1  -3  16        170.86        178.83        10.21 o                         
   0  -3  16       3550.38       3186.43       131.22 o                         
   1  -3  16         25.07         20.17         4.30 o                         
   2  -3  16         21.86         24.46         4.46 o                         
   3  -3  16         10.64         17.16         8.02 o                         
   4  -3  16         49.84         24.86        14.73 o                         
  -4  -2  16          0.01          9.63         9.63 o                         
  -3  -2  16        155.36        192.25        15.04 o                         
  -2  -2  16        166.51        169.09        11.33 o                         
  -1  -2  16          9.19         11.94         3.33 o                         
   0  -2  16         33.36         36.26         3.94 o                         
   1  -2  16       1161.88       1087.90        40.31 o                         
   2  -2  16         25.15         26.27         4.52 o                         
   3  -2  16         45.55         43.02         7.73 o                         
   4  -2  16         26.96         28.24        16.07 o                         
  -4  -1  16          5.42         18.21        10.37 o                         
  -3  -1  16        176.74        182.46        18.63 o                         
  -2  -1  16         10.92          5.01         4.61 o                         
  -1  -1  16        135.97        132.34         7.56 o                         
   0  -1  16          0.60          4.39         2.90 o                         
   1  -1  16         87.03         81.57         4.79 o                         
   2  -1  16         36.19         29.90         3.92 o                         
   3  -1  16         10.47          1.27         5.51 o                         
   4  -1  16         12.60         19.28         8.92 o                         
  -4   0  16          8.61         19.90        11.10 o                         
  -3   0  16         60.12         51.24         8.35 o                         
  -2   0  16        121.57        105.94         9.14 o                         
  -1   0  16        190.62        183.92         8.85 o                         
   0   0  16        123.76        166.84         7.92 o                         
   1   0  16         48.92         47.49         3.73 o                         
   2   0  16         20.10         24.14         3.77 o                         
   3   0  16          6.40         -2.06         5.40 o                         
   4   0  16         51.54         30.01         8.41 o                         
  -3   1  16         21.89         30.81         6.48 o                         
  -2   1  16        175.34        172.78        11.65 o                         
  -1   1  16          6.56         11.34         3.24 o                         
   0   1  16          0.84          5.03         2.88 o                         
   1   1  16         49.39         44.51         3.77 o                         
   2   1  16          0.12         11.58         3.53 o                         
   3   1  16         41.14         40.63         6.17 o                         
   4   1  16         39.13         26.21         8.47 o                         
  -3   2  16        108.10        102.30         9.74 o                         
  -2   2  16          9.62         11.06         4.71 o                         
  -1   2  16        215.41        218.61         9.68 o                         
   0   2  16         25.67         32.53         3.29 o                         
   1   2  16         82.99         90.40         5.17 o                         
   2   2  16         26.64         21.34         4.27 o                         
   3   2  16         33.63         42.49         6.91 o                         
   4   2  16          3.51          3.62         7.36 o                         
  -3   3  16         55.67         47.89         7.30 o                         
  -2   3  16         49.30         36.12         5.16 o                         
  -1   3  16        661.55        571.37        23.84 o                         
   0   3  16       3313.79       3165.48       119.00 o                         
   1   3  16       1600.34       1383.55        50.32 o                         
   2   3  16         39.05         36.28         4.50 o                         
   3   3  16          8.31         11.42         5.97 o                         
   4   3  16         27.98          4.74        11.47 o                         
  -3   4  16         49.47         34.99         7.05 o                         
  -2   4  16         61.27         53.18         5.29 o                         
  -1   4  16        173.23        209.14        10.13 o                         
   0   4  16        182.00        192.09         8.79 o                         
   1   4  16         26.38         30.88         3.44 o                         
   2   4  16         32.23         35.09         4.67 o                         
   3   4  16         13.80         21.78         6.19 o                         
   4   4  16         39.26         34.28         9.47 o                         
  -3   5  16         11.41         16.68         7.61 o                         
  -2   5  16        145.48        140.38         9.69 o                         
  -1   5  16        186.07        181.13         8.98 o                         
   0   5  16        324.46        356.20        13.53 o                         
   1   5  16        199.66        217.08         9.10 o                         
   2   5  16         16.14         10.39         4.09 o                         
   3   5  16         40.21         43.96         7.12 o                         
   4   5  16         10.63          6.12         9.29 o                         
  -3   6  16         33.11         29.94         7.45 o                         
  -2   6  16        321.45        328.08        17.24 o                         
  -1   6  16       1398.00       1214.15        53.43 o                         
   0   6  16         22.90         17.92         3.93 o                         
   1   6  16         64.36        118.03         6.56 o                         
   2   6  16        205.64        221.59        11.63 o                         
   3   6  16         11.18         17.01         5.68 o                         
   4   6  16         19.24         -1.06         9.65 o                         
  -3   7  16         51.31         50.48        14.20 o                         
  -2   7  16        103.26         98.04         8.95 o                         
  -1   7  16        380.87        346.51        14.67 o                         
   0   7  16        197.43        214.03         9.68 o                         
   1   7  16        538.94        527.91        20.67 o                         
   2   7  16        131.79        133.85         8.51 o                         
   3   7  16          7.29         10.29         6.33 o                         
   4   7  16         35.65         22.93        10.33 o                         
  -2   8  16          8.40         -1.46         6.15 o                         
  -1   8  16         95.49         98.33         6.88 o                         
   0   8  16          5.29          9.54         3.82 o                         
   1   8  16         72.54         91.06         7.41 o                         
   2   8  16        267.09        277.62        16.50 o                         
   3   8  16          2.51          9.83         7.34 o                         
  -2   9  16          2.73          5.52         7.14 o                         
  -1   9  16          2.72          8.74         5.15 o                         
   0   9  16         20.87         25.62         4.49 o                         
   1   9  16        524.07        490.39        21.25 o                         
   2   9  16         52.88         49.93         6.79 o                         
   3   9  16          9.37          3.59         7.91 o                         
  -2  10  16         58.57         58.30         9.55 o                         
  -1  10  16         31.64         30.53         7.21 o                         
   0  10  16         23.38         23.63         5.01 o                         
   1  10  16        103.00        110.73         9.34 o                         
   2  10  16         19.60         43.65         7.62 o                         
   3  10  16          1.93         10.57         7.60 o                         
  -2  11  16         10.31         -0.53         9.59 o                         
  -1  11  16         15.01         24.01         7.66 o                         
   0  11  16         22.12         33.58         8.07 o                         
   1  11  16         58.63         66.05         8.29 o                         
   2  11  16         18.66         16.67         8.09 o                         
   3  11  16         15.06          6.93         9.05 o                         
  -1  12  16         11.82          4.98         7.29 o                         
   0  12  16         11.34         16.15         7.16 o                         
   1  12  16          5.63          9.16         7.08 o                         
   2  12  16          6.05          3.50         7.60 o                         
  -1  13  16         27.19         -7.36        32.02 o                         
   0  13  16         28.06         37.78         8.52 o                         
   1  13  16         27.17         30.63         8.00 o                         
   2  13  16          9.26         13.73        10.77 o                         
   0  14  16          9.56         26.96        32.70 o                         
   1  14  16          3.01         23.41        11.39 o                         
  -1 -13  17         11.20         17.87         9.60 o                         
   0 -13  17         48.57         67.59        12.48 o                         
  -2 -12  17          8.30         22.98        13.06 o                         
  -1 -12  17          5.39          9.43         7.40 o                         
   0 -12  17         43.11         43.33         9.44 o                         
   1 -12  17         54.15         49.03         9.30 o                         
  -2 -11  17          1.63         34.56        14.51 o                         
  -1 -11  17          3.70         12.36         7.31 o                         
   0 -11  17          2.20          0.45         7.67 o                         
   1 -11  17         49.65         48.92         8.75 o                         
   2 -11  17         11.53          4.24        10.25 o                         
  -3 -10  17         25.86         71.17        39.05 o                         
  -2 -10  17         48.17         50.89        11.77 o                         
  -1 -10  17         19.87         26.78         7.40 o                         
   0 -10  17         72.65         69.69         8.40 o                         
   1 -10  17        119.57        115.55         9.30 o                         
   2 -10  17        115.31        104.31        12.27 o                         
  -3  -9  17         56.67         74.05        14.94 o                         
  -2  -9  17         28.86         34.32         8.88 o                         
  -1  -9  17        233.27        184.54        15.24 o                         
   0  -9  17         37.99         28.85         6.22 o                         
   1  -9  17        383.57        343.82        16.18 o                         
   2  -9  17         68.92         55.38         8.82 o                         
  -3  -8  17         13.80         34.16        15.11 o                         
  -2  -8  17          0.08         -1.06         8.51 o                         
  -1  -8  17        221.12        176.20        11.03 o                         
   0  -8  17         34.67         28.71         5.95 o                         
   1  -8  17         24.82         11.02         5.82 o                         
   2  -8  17         56.50         46.48         7.28 o                         
   3  -8  17          3.29          1.20        13.12 o                         
  -3  -7  17         59.50         84.83        15.14 o                         
  -2  -7  17         62.30         91.44        14.24 o                         
  -1  -7  17         99.33         88.55         8.37 o                         
   0  -7  17       1148.76       1044.95        47.34 o                         
   1  -7  17        438.69        441.84        17.19 o                         
   2  -7  17          4.24         16.20         6.39 o                         
   3  -7  17         15.45         15.43         9.31 o                         
  -3  -6  17         13.95         25.87         9.61 o                         
  -2  -6  17        140.46        161.96        19.10 o                         
  -1  -6  17        728.64        625.52        32.18 o                         
   0  -6  17         31.77         25.96         4.87 o                         
   1  -6  17        159.47        171.72         8.34 o                         
   2  -6  17        320.69        325.43        16.21 o                         
   3  -6  17         14.07         11.33         8.89 o                         
  -3  -5  17         20.58         26.42        10.32 o                         
  -2  -5  17          9.41         12.71         7.20 o                         
  -1  -5  17         43.58         43.89         5.16 o                         
   0  -5  17        749.69        698.92        29.70 o                         
   1  -5  17        123.50        110.40         6.60 o                         
   2  -5  17        158.29        163.26         8.84 o                         
   3  -5  17          0.60          0.40         7.47 o                         
  -3  -4  17         44.02         47.85         8.82 o                         
  -2  -4  17        167.01        181.82        13.10 o                         
  -1  -4  17        384.02        362.07        21.40 o                         
   0  -4  17         93.57        116.87         6.94 o                         
   1  -4  17       1047.57        900.93        35.26 o                         
   2  -4  17        674.04        617.95        24.94 o                         
   3  -4  17         58.62         70.59         8.60 o                         
  -3  -3  17         13.62         22.77         7.53 o                         
  -2  -3  17         30.97         28.48         5.64 o                         
  -1  -3  17        388.57        359.79        18.05 o                         
   0  -3  17        284.77        293.10        13.67 o                         
   1  -3  17        176.75        188.79         8.48 o                         
   2  -3  17          9.71         10.60         4.29 o                         
   3  -3  17         44.43         45.26         8.70 o                         
  -3  -2  17         37.44         38.50         8.04 o                         
  -2  -2  17         47.26         49.38         5.91 o                         
  -1  -2  17        271.29        304.62        15.14 o                         
   0  -2  17          4.35          3.06         3.48 o                         
   1  -2  17        321.20        335.10        13.77 o                         
   2  -2  17        164.33        137.11         8.58 o                         
   3  -2  17        123.43        121.15        10.20 o                         
   4  -2  17         33.99         24.29        11.83 o                         
  -3  -1  17         26.77         26.43         7.67 o                         
  -2  -1  17        394.39        366.64        21.74 o                         
  -1  -1  17        831.07        634.71        28.44 o                         
   0  -1  17         72.96         74.51         4.71 o                         
   1  -1  17        103.03        100.31         5.47 o                         
   2  -1  17         98.25         91.21         5.66 o                         
   3  -1  17         18.17         20.64         6.52 o                         
   4  -1  17         19.41         22.48        12.27 o                         
  -3   0  17         14.01         18.07         6.79 o                         
  -2   0  17         64.86         60.01         5.96 o                         
  -1   0  17        631.35        547.20        22.04 o                         
   0   0  17          1.24         -0.02         2.94 o                         
   1   0  17        101.46        117.97         6.15 o                         
   2   0  17         95.67         98.83         6.17 o                         
   3   0  17         45.23         32.99         6.16 o                         
   4   0  17         60.65         38.58        13.22 o                         
  -3   1  17         41.94         40.20         7.28 o                         
  -2   1  17         23.31         22.78         6.61 o                         
  -1   1  17        372.95        403.86        16.40 o                         
   0   1  17         63.10         74.72         5.41 o                         
   1   1  17        129.56        160.57         7.23 o                         
   2   1  17        161.62        160.88         8.16 o                         
   3   1  17         59.72         56.33         6.98 o                         
   4   1  17         45.96         51.37        14.90 o                         
  -3   2  17         25.03         27.26         6.99 o                         
  -2   2  17        134.58        100.68         7.41 o                         
  -1   2  17        281.38        290.18        12.85 o                         
   0   2  17          4.09          1.90         3.07 o                         
   1   2  17         83.11         81.13         4.84 o                         
   2   2  17         71.28         72.04         5.21 o                         
   3   2  17         42.73         48.33         6.96 o                         
   4   2  17         12.53          8.30         9.22 o                         
  -3   3  17         18.66         25.51         6.96 o                         
  -2   3  17          9.16          8.70         4.94 o                         
  -1   3  17        283.23        283.00        13.49 o                         
   0   3  17        224.88        280.35        11.59 o                         
   1   3  17        242.90        288.36        12.51 o                         
   2   3  17        137.28        143.87         7.91 o                         
   3   3  17         37.36         43.44         7.01 o                         
   4   3  17         32.93         22.80         9.90 o                         
  -3   4  17         61.61         71.86         9.09 o                         
  -2   4  17        154.85        164.34         9.52 o                         
  -1   4  17         47.21         64.62         5.68 o                         
   0   4  17        101.46        123.99         6.32 o                         
   1   4  17        239.84        268.20        10.73 o                         
   2   4  17        216.64        210.19         9.99 o                         
   3   4  17         13.39         18.79         6.78 o                         
   4   4  17         75.34         42.82        11.09 o                         
  -3   5  17          9.91          2.91         6.92 o                         
  -2   5  17         83.46         88.34         7.50 o                         
  -1   5  17        700.88        649.85        26.27 o                         
   0   5  17        794.50        759.30        27.81 o                         
   1   5  17       1289.66       1072.34        39.54 o                         
   2   5  17          9.77         12.79         4.36 o                         
   3   5  17         97.89        107.39         9.96 o                         
   4   5  17         24.16          8.59        11.03 o                         
  -3   6  17         57.37         46.94        12.61 o                         
  -2   6  17          0.06         -3.56         5.92 o                         
  -1   6  17         91.85         83.41         6.39 o                         
   0   6  17         23.40         23.53         4.49 o                         
   1   6  17         92.06        103.80         6.25 o                         
   2   6  17        773.24        715.79        32.50 o                         
   3   6  17         34.83         38.49         6.53 o                         
   4   6  17         24.31         22.05        15.10 o                         
  -3   7  17         20.86         13.25        11.94 o                         
  -2   7  17         20.58         27.08         6.70 o                         
  -1   7  17        290.80        276.63        12.25 o                         
   0   7  17       1288.19       1208.40        47.23 o                         
   1   7  17        223.26        261.11        11.58 o                         
   2   7  17        171.81        178.16        10.19 o                         
   3   7  17         64.97         66.36         7.95 o                         
  -2   8  17         62.22         54.63         8.18 o                         
  -1   8  17        327.11        321.81        15.05 o                         
   0   8  17         48.58         64.09         5.15 o                         
   1   8  17        465.34        531.60        21.59 o                         
   2   8  17        270.92        313.58        16.66 o                         
   3   8  17          0.45          3.57         7.14 o                         
  -2   9  17          1.29         10.34         7.29 o                         
  -1   9  17         18.94         26.86         5.84 o                         
   0   9  17         48.38         58.44         5.53 o                         
   1   9  17         22.83         21.74         5.51 o                         
   2   9  17          5.81         10.51         6.25 o                         
   3   9  17         19.48         15.79         8.22 o                         
  -2  10  17          9.78         13.35         8.29 o                         
  -1  10  17          4.64         -2.19         6.48 o                         
   0  10  17         59.23         56.77         6.94 o                         
   1  10  17        380.90        400.72        20.22 o                         
   2  10  17         40.92         46.04         8.18 o                         
   3  10  17         19.75         15.75         9.83 o                         
  -1  11  17          6.37          3.10         8.16 o                         
   0  11  17          2.78         -3.39         6.80 o                         
   1  11  17        101.94         90.62         8.51 o                         
   2  11  17         65.80         74.19        10.14 o                         
   3  11  17          4.36         35.86        16.00 o                         
  -1  12  17          8.38          6.04         8.12 o                         
   0  12  17         52.99         67.80         9.33 o                         
   1  12  17         69.60         66.40         8.32 o                         
   2  12  17         82.36         94.96        10.56 o                         
   0  13  17         50.16         55.51         9.45 o                         
   1  13  17         59.98         48.89         9.33 o                         
   2  13  17         16.06         12.22        15.56 o                         
  -1 -13  18          3.50          0.43        12.01 o                         
   0 -13  18         43.58         34.08        14.89 o                         
  -2 -12  18         43.85         61.17        16.68 o                         
  -1 -12  18          2.87          7.87         8.21 o                         
   0 -12  18         50.87         89.64        11.18 o                         
   1 -12  18         11.29         11.50         8.79 o                         
  -2 -11  18         20.29         39.13        10.81 o                         
  -1 -11  18         54.81         52.05         8.72 o                         
   0 -11  18          2.95          0.23         8.55 o                         
   1 -11  18        153.93        137.38        12.82 o                         
  -2 -10  18        176.52        198.86        17.40 o                         
  -1 -10  18         51.35         57.06         8.62 o                         
   0 -10  18         10.41          9.02         7.48 o                         
   1 -10  18         31.40         36.41         8.26 o                         
   2 -10  18         36.60         34.09        10.75 o                         
  -3  -9  18         16.99         27.74        13.25 o                         
  -2  -9  18        115.43         96.72        12.26 o                         
  -1  -9  18         58.11         62.62         8.12 o                         
   0  -9  18        437.22        472.46        24.50 o                         
   1  -9  18         95.54        102.58         8.33 o                         
   2  -9  18        108.28        106.46        10.34 o                         
  -3  -8  18          7.47         15.82        11.77 o                         
  -2  -8  18         12.17         35.30         8.52 o                         
  -1  -8  18         77.58         71.30         9.61 o                         
   0  -8  18        369.76        380.73        18.19 o                         
   1  -8  18         12.10         19.15         5.55 o                         
   2  -8  18         63.56         65.35         8.33 o                         
  -3  -7  18          3.28          4.46        11.76 o                         
  -2  -7  18          7.12          8.78         7.27 o                         
  -1  -7  18         22.22         13.89         5.55 o                         
   0  -7  18        153.46        147.05         8.56 o                         
   1  -7  18        110.10        114.01         6.85 o                         
   2  -7  18         41.32         37.63         6.48 o                         
   3  -7  18          5.15          9.82        10.71 o                         
  -3  -6  18         20.34         44.09        11.07 o                         
  -2  -6  18          2.68         11.31         7.40 o                         
  -1  -6  18        182.62        196.59        11.81 o                         
   0  -6  18        197.96        174.54        10.22 o                         
   1  -6  18         34.06         32.92         4.76 o                         
   2  -6  18         62.15         51.50         6.74 o                         
   3  -6  18         54.09         59.29        10.28 o                         
  -3  -5  18         23.11         22.94        13.84 o                         
  -2  -5  18         24.41         15.28         7.76 o                         
  -1  -5  18        125.60        117.90         8.49 o                         
   0  -5  18        371.85        385.63        18.07 o                         
   1  -5  18         48.33         56.19         5.16 o                         
   2  -5  18         43.99         39.40         5.50 o                         
   3  -5  18         76.26         78.53        11.28 o                         
  -3  -4  18          6.93         27.94         7.78 o                         
  -2  -4  18        223.89        210.81        16.05 o                         
  -1  -4  18        120.64        114.66         7.42 o                         
   0  -4  18        209.46        235.83        11.60 o                         
   1  -4  18       1200.65        977.48        37.35 o                         
   2  -4  18        376.84        346.96        15.55 o                         
   3  -4  18        108.79        108.54        11.11 o                         
  -3  -3  18         34.12         25.05         8.16 o                         
  -2  -3  18        216.69        234.87        13.08 o                         
  -1  -3  18         66.76         65.66         5.63 o                         
   0  -3  18         82.17         87.53         5.94 o                         
   1  -3  18        104.05        119.33         6.52 o                         
   2  -3  18         14.58          3.57         4.28 o                         
   3  -3  18         31.10         28.37         8.24 o                         
  -3  -2  18          2.89         10.25         7.38 o                         
  -2  -2  18        283.02        292.74        15.84 o                         
  -1  -2  18         79.08         85.21         6.27 o                         
   0  -2  18        391.39        456.85        19.89 o                         
   1  -2  18         83.81         71.67         4.87 o                         
   2  -2  18         10.34          8.61         3.90 o                         
   3  -2  18         79.16         69.83        10.34 o                         
  -3  -1  18          3.52         14.95         7.87 o                         
  -2  -1  18          0.22         -1.71         4.73 o                         
  -1  -1  18         94.99         84.96         5.71 o                         
   0  -1  18         92.91        106.72         5.98 o                         
   1  -1  18        213.70        225.32         9.75 o                         
   2  -1  18          6.37          3.39         3.65 o                         
   3  -1  18         52.60         44.39         7.21 o                         
   4  -1  18          4.09        -11.41        11.41 o                         
  -3   0  18         27.50         42.42         8.15 o                         
  -2   0  18        201.80        194.17        14.32 o                         
  -1   0  18        118.95        105.61         6.47 o                         
   0   0  18        806.02        670.39        26.50 o                         
   1   0  18        145.90        161.42         7.64 o                         
   2   0  18        348.79        325.87        13.73 o                         
   3   0  18        124.80        152.65        10.62 o                         
   4   0  18          4.51         -6.58        12.98 o                         
  -3   1  18          9.10          8.94         7.76 o                         
  -2   1  18        172.64        151.35        10.60 o                         
  -1   1  18         66.71         68.20         5.27 o                         
   0   1  18        118.57        121.27         7.28 o                         
   1   1  18        154.66        170.70         8.06 o                         
   2   1  18        139.60        148.74         8.24 o                         
   3   1  18         14.55         20.92         6.27 o                         
   4   1  18          2.73          1.21        11.91 o                         
  -3   2  18         28.81         30.91         7.21 o                         
  -2   2  18        286.01        284.80        14.70 o                         
  -1   2  18         49.66         40.76         4.40 o                         
   0   2  18        402.63        457.00        18.51 o                         
   1   2  18        289.99        285.22        11.69 o                         
   2   2  18        455.91        442.58        20.26 o                         
   3   2  18         17.82         13.86         6.52 o                         
   4   2  18          0.13         -5.03        14.30 o                         
  -3   3  18         28.44         30.57         7.00 o                         
  -2   3  18         19.11         17.93         4.95 o                         
  -1   3  18         96.98        115.05         7.76 o                         
   0   3  18         76.59         78.54         5.12 o                         
   1   3  18         94.40         92.53         6.03 o                         
   2   3  18          5.83          5.36         4.46 o                         
   3   3  18         96.34        113.69         9.45 o                         
   4   3  18          3.72         14.05        13.73 o                         
  -3   4  18          2.53         10.75         7.28 o                         
  -2   4  18          2.58         -4.95         4.95 o                         
  -1   4  18        168.40        162.81         8.81 o                         
   0   4  18        209.60        244.52        10.55 o                         
   1   4  18        138.43        157.09         7.89 o                         
   2   4  18         11.86         20.87         4.71 o                         
   3   4  18         47.36         43.68         7.54 o                         
   4   4  18          3.26          2.45        15.84 o                         
  -3   5  18          5.41          7.26         8.84 o                         
  -2   5  18          5.55          9.18         5.80 o                         
  -1   5  18        212.39        223.85        10.52 o                         
   0   5  18        326.83        390.24        15.55 o                         
   1   5  18       1033.52        952.80        33.93 o                         
   2   5  18         20.07         17.06         4.56 o                         
   3   5  18        104.64        132.33         9.87 o                         
   4   5  18          5.17          6.33        22.36 o                         
  -3   6  18         23.80         23.83        13.19 o                         
  -2   6  18          9.66         12.39         6.18 o                         
  -1   6  18         25.46         24.58         4.65 o                         
   0   6  18        184.43        200.05         9.81 o                         
   1   6  18         58.16         78.81         5.96 o                         
   2   6  18        438.41        422.51        19.30 o                         
   3   6  18         23.17          4.26         6.56 o                         
  -2   7  18        143.89        132.44        10.41 o                         
  -1   7  18         56.79         58.22         6.72 o                         
   0   7  18        117.71        126.39         7.11 o                         
   1   7  18         47.21         45.11         4.76 o                         
   2   7  18         31.79         35.45         6.50 o                         
   3   7  18        143.19        177.15        14.17 o                         
  -2   8  18        145.36        180.36        13.11 o                         
  -1   8  18         44.14         46.28         7.62 o                         
   0   8  18        402.07        443.50        18.61 o                         
   1   8  18        153.71        183.72         9.36 o                         
   2   8  18         78.53         78.68         8.20 o                         
   3   8  18         56.89         64.36         8.29 o                         
  -2   9  18         19.66         22.94         7.44 o                         
  -1   9  18         51.27         53.31         7.12 o                         
   0   9  18        433.95        482.55        21.46 o                         
   1   9  18         16.38         21.27         5.86 o                         
   2   9  18         53.48         56.13         8.60 o                         
   3   9  18         72.51         65.66        10.93 o                         
  -2  10  18         43.81         41.64        11.38 o                         
  -1  10  18         71.24         63.10         8.83 o                         
   0  10  18         11.04          9.41         6.23 o                         
   1  10  18        111.68         92.84         9.39 o                         
   2  10  18         71.77         68.57        10.18 o                         
   3  10  18          4.07         12.31         9.71 o                         
  -1  11  18          2.32         -5.56         7.47 o                         
   0  11  18          3.32          6.56         6.59 o                         
   1  11  18         41.32         40.83         7.77 o                         
   2  11  18        103.15        103.93        11.41 o                         
  -1  12  18          4.69          7.28         9.48 o                         
   0  12  18         41.32         40.96         8.19 o                         
   1  12  18        111.02        128.85        15.51 o                         
   2  12  18         44.21         26.07        11.36 o                         
   0  13  18         59.61         56.54         9.58 o                         
   1  13  18          8.15          3.52         8.58 o                         
  -1 -12  19         30.74         46.05        16.39 o                         
   0 -12  19         14.43         34.16        10.75 o                         
   1 -12  19         30.99         27.78        11.55 o                         
  -2 -11  19         20.27         30.00        28.74 o                         
  -1 -11  19         39.97         27.00         8.70 o                         
   0 -11  19         11.34         11.18         9.46 o                         
   1 -11  19         60.69         56.23         9.94 o                         
  -2 -10  19         42.34         38.37        10.32 o                         
  -1 -10  19         51.70         48.30         9.51 o                         
   0 -10  19          8.83          6.43         7.24 o                         
   1 -10  19         46.50         49.09         8.25 o                         
   2 -10  19        138.85        142.76        15.42 o                         
  -2  -9  19         20.70         12.94        10.86 o                         
  -1  -9  19         28.04         46.54         7.93 o                         
   0  -9  19         33.98         21.61         7.61 o                         
   1  -9  19          4.67         11.90         6.35 o                         
   2  -9  19        112.15        121.61        12.16 o                         
  -3  -8  19         33.83         42.84        15.52 o                         
  -2  -8  19         13.76         20.74         8.80 o                         
  -1  -8  19         18.88         20.72         6.29 o                         
   0  -8  19        132.92        134.28        10.54 o                         
   1  -8  19        233.43        228.34        12.45 o                         
   2  -8  19         64.53         49.16         7.80 o                         
  -3  -7  19          4.72         -3.51        11.54 o                         
  -2  -7  19         14.78          6.74         8.01 o                         
  -1  -7  19         27.42         15.32         6.07 o                         
   0  -7  19         58.72         58.82         6.15 o                         
   1  -7  19         62.58         51.54         7.04 o                         
   2  -7  19          9.92         21.73         6.56 o                         
   3  -7  19          0.20          9.58        11.85 o                         
  -3  -6  19         10.56        -10.70        10.70 o                         
  -2  -6  19         38.01         40.53         8.42 o                         
  -1  -6  19         13.60          7.30         4.46 o                         
   0  -6  19         61.22         60.72         6.28 o                         
   1  -6  19         59.80         50.77         5.45 o                         
   2  -6  19         36.12         23.40         6.20 o                         
   3  -6  19         70.90         65.87        13.26 o                         
  -3  -5  19          5.00         22.09        10.15 o                         
  -2  -5  19        203.61        246.34        19.23 o                         
  -1  -5  19         12.20         15.28         4.35 o                         
   0  -5  19        650.32        613.63        25.79 o                         
   1  -5  19         19.36         25.04         5.00 o                         
   2  -5  19        218.87        208.81        11.20 o                         
   3  -5  19          2.36          1.29         8.99 o                         
  -3  -4  19         38.13         47.91        10.49 o                         
  -2  -4  19         63.11         43.48         6.56 o                         
  -1  -4  19         76.73         70.67         6.48 o                         
   0  -4  19        326.84        331.10        15.63 o                         
   1  -4  19        135.38        127.95         7.62 o                         
   2  -4  19         25.05         18.15         5.26 o                         
   3  -4  19         93.87         93.62        12.78 o                         
  -3  -3  19         45.50         77.54        10.45 o                         
  -2  -3  19          3.53         10.98         4.81 o                         
  -1  -3  19         14.98         11.51         4.18 o                         
   0  -3  19        384.73        375.27        16.87 o                         
   1  -3  19        216.60        207.68         9.96 o                         
   2  -3  19         46.10         34.85         4.98 o                         
   3  -3  19        138.92        131.01        11.97 o                         
  -3  -2  19          2.66         -6.40         7.58 o                         
  -2  -2  19        111.43         92.71         7.92 o                         
  -1  -2  19        105.49         99.96         6.63 o                         
   0  -2  19         27.90         27.44         4.38 o                         
   1  -2  19        213.69        208.04         9.66 o                         
   2  -2  19        141.25        140.72         7.68 o                         
   3  -2  19        193.87        162.45        15.19 o                         
  -3  -1  19          2.87         18.90         9.91 o                         
  -2  -1  19        167.29        183.45        11.24 o                         
  -1  -1  19         88.19         86.93         6.07 o                         
   0  -1  19         34.55         29.48         4.52 o                         
   1  -1  19        208.87        187.61         8.84 o                         
   2  -1  19         31.41         25.35         4.29 o                         
   3  -1  19          3.48          2.66         6.14 o                         
  -3   0  19         32.61         42.49         8.23 o                         
  -2   0  19        136.94        112.17         7.77 o                         
  -1   0  19        102.63         83.61         6.15 o                         
   0   0  19         43.12         43.94         4.45 o                         
   1   0  19         20.28         24.53         4.22 o                         
   2   0  19        329.92        316.17        12.95 o                         
   3   0  19        105.18        103.91        10.80 o                         
  -3   1  19         52.68         77.52        10.25 o                         
  -2   1  19          2.88          7.95         4.51 o                         
  -1   1  19         75.25         78.76         5.45 o                         
   0   1  19         31.51         33.56         4.31 o                         
   1   1  19         14.67         17.21         3.70 o                         
   2   1  19        257.60        229.86        11.06 o                         
   3   1  19        120.77        114.94        10.26 o                         
   4   1  19         32.39         -4.16        22.40 o                         
  -3   2  19          4.56          6.68         7.08 o                         
  -2   2  19         81.51         86.37         7.27 o                         
  -1   2  19         17.86         19.96         4.11 o                         
   0   2  19         19.95         19.81         4.00 o                         
   1   2  19        149.06        164.46         7.90 o                         
   2   2  19        372.32        363.54        15.16 o                         
   3   2  19        165.00        176.29        13.08 o                         
   4   2  19         63.10         24.26        37.28 o                         
  -3   3  19          7.67          3.26         7.43 o                         
  -2   3  19        188.62        218.36        12.43 o                         
  -1   3  19         56.68         53.42         5.59 o                         
   0   3  19        336.15        370.88        15.62 o                         
   1   3  19        163.98        177.44         8.85 o                         
   2   3  19         42.46         33.44         4.95 o                         
   3   3  19        147.52        148.33        12.62 o                         
  -3   4  19          3.52          5.86         7.23 o                         
  -2   4  19         28.67         18.75         5.64 o                         
  -1   4  19         13.88         15.54         4.54 o                         
   0   4  19        322.49        355.43        14.60 o                         
   1   4  19        236.45        237.91        10.19 o                         
   2   4  19        197.74        220.73        10.76 o                         
   3   4  19          3.92         11.51         8.40 o                         
  -3   5  19         27.55         26.08        12.26 o                         
  -2   5  19         20.65         19.39         6.05 o                         
  -1   5  19         15.28         14.50         4.71 o                         
   0   5  19        769.17        694.44        26.22 o                         
   1   5  19         96.94        105.53         6.03 o                         
   2   5  19         64.61         61.49         5.70 o                         
   3   5  19        255.74        281.18        16.15 o                         
  -2   6  19         11.30         18.17         6.64 o                         
  -1   6  19         38.32         43.94         5.41 o                         
   0   6  19         70.59         67.24         5.61 o                         
   1   6  19         26.07         30.82         4.54 o                         
   2   6  19         24.26         29.18         5.35 o                         
   3   6  19        137.34        166.63        13.42 o                         
  -2   7  19         16.56         14.90         7.84 o                         
  -1   7  19         23.87         17.54         5.94 o                         
   0   7  19         76.90         90.60         5.87 o                         
   1   7  19         44.15         44.84         5.57 o                         
   2   7  19        244.46        271.21        16.23 o                         
   3   7  19         71.56         78.06        11.97 o                         
  -2   8  19         31.73         40.08         7.66 o                         
  -1   8  19         22.25         33.53         6.98 o                         
   0   8  19        147.78        149.67         8.85 o                         
   1   8  19         44.83         40.96         5.47 o                         
   2   8  19         26.24         29.69         6.88 o                         
   3   8  19          1.69          5.32         7.32 o                         
  -2   9  19         14.55         20.26         9.57 o                         
  -1   9  19         47.70         51.20         7.76 o                         
   0   9  19         25.96         24.89         5.73 o                         
   1   9  19        187.65        231.36        16.51 o                         
   2   9  19         11.52         16.69         7.76 o                         
   3   9  19         83.73         62.37        14.53 o                         
  -1  10  19         37.30         34.60         7.61 o                         
   0  10  19         10.35          9.78         7.93 o                         
   1  10  19          4.79          2.73         6.96 o                         
   2  10  19         53.72         49.83         9.40 o                         
   3  10  19          0.18          7.42        11.67 o                         
  -1  11  19         42.95         50.81         8.83 o                         
   0  11  19         15.58         10.82         7.27 o                         
   1  11  19         43.24         37.36         8.69 o                         
   2  11  19        140.15        146.77        18.05 o                         
   0  12  19         10.30         -0.37         7.74 o                         
   1  12  19         83.56         87.99         9.95 o                         
   2  12  19        116.56        146.81        18.25 o                         
   1  13  19         40.76         34.51        13.31 o                         
  -1 -12  20         18.19         16.12        18.57 o                         
   0 -12  20          4.62         16.96        11.98 o                         
  -2 -11  20          4.25          9.31        13.44 o                         
  -1 -11  20        149.83        123.62        17.31 o                         
   0 -11  20         19.65         15.18         9.16 o                         
   1 -11  20         93.84         94.00        13.12 o                         
  -2 -10  20         41.32         36.28        18.54 o                         
  -1 -10  20          7.64         18.51         8.90 o                         
   0 -10  20         25.86         18.55         7.65 o                         
   1 -10  20         79.66         60.59         8.91 o                         
  -2  -9  20          4.20         16.70        11.51 o                         
  -1  -9  20          1.56         -2.50         7.08 o                         
   0  -9  20         93.20         99.54        11.51 o                         
   1  -9  20         25.65         41.64         8.45 o                         
   2  -9  20        217.18        231.37        19.59 o                         
  -2  -8  20         15.85          7.73         8.61 o                         
  -1  -8  20          5.34          5.65         6.14 o                         
   0  -8  20         58.86         62.38         9.98 o                         
   1  -8  20        279.01        289.24        15.88 o                         
   2  -8  20          6.10         12.08         7.82 o                         
  -3  -7  20          6.48         22.41        12.84 o                         
  -2  -7  20          4.99         15.19         8.45 o                         
  -1  -7  20        100.84        103.87         9.34 o                         
   0  -7  20        169.25        177.80        11.03 o                         
   1  -7  20         97.76         87.95         7.46 o                         
   2  -7  20          3.22          1.50         6.42 o                         
  -3  -6  20         15.28         30.24        11.81 o                         
  -2  -6  20          5.26          5.18         7.34 o                         
  -1  -6  20          1.88         -3.70         4.73 o                         
   0  -6  20         54.73         52.30         5.88 o                         
   1  -6  20         20.01         13.47         5.39 o                         
   2  -6  20        116.39        101.98         9.55 o                         
   3  -6  20         21.97         19.75        10.58 o                         
  -3  -5  20         12.88         11.45        11.56 o                         
  -2  -5  20          3.43          2.37         8.09 o                         
  -1  -5  20          6.62          8.34         4.63 o                         
   0  -5  20         72.62         64.77         6.32 o                         
   1  -5  20         45.88         40.59         5.19 o                         
   2  -5  20         56.98         40.32         6.96 o                         
   3  -5  20          1.69         -8.94         8.94 o                         
  -3  -4  20          2.45         -3.06         8.13 o                         
  -2  -4  20         26.65         29.32         6.41 o                         
  -1  -4  20        120.28        112.99         7.55 o                         
   0  -4  20        465.81        501.62        22.34 o                         
   1  -4  20        104.59         98.54         6.33 o                         
   2  -4  20         51.43         31.50         7.39 o                         
   3  -4  20         52.44         42.67         9.51 o                         
  -3  -3  20          5.02         -4.79         7.91 o                         
  -2  -3  20         60.59         66.44         7.16 o                         
  -1  -3  20        236.00        234.41        12.29 o                         
   0  -3  20        148.57        167.56         9.54 o                         
   1  -3  20         19.83         19.69         4.21 o                         
   2  -3  20        182.85        169.76         9.24 o                         
   3  -3  20         80.40         67.96         9.44 o                         
  -3  -2  20          5.48         10.44         8.40 o                         
  -2  -2  20         34.69         40.02         6.27 o                         
  -1  -2  20       1060.96        898.82        39.26 o                         
   0  -2  20        408.10        404.44        18.18 o                         
   1  -2  20        228.15        233.16        10.65 o                         
   2  -2  20         17.01         13.72         4.48 o                         
   3  -2  20        101.67         77.85         8.76 o                         
  -3  -1  20          3.90         -2.42         9.74 o                         
  -2  -1  20          1.14         -3.80         5.06 o                         
  -1  -1  20         40.71         26.54         4.74 o                         
   0  -1  20       1152.81        922.65        37.64 o                         
   1  -1  20        103.69        102.60         6.09 o                         
   2  -1  20        142.28        125.41         7.38 o                         
   3  -1  20         28.96         17.67         7.42 o                         
  -3   0  20          6.70         13.05         8.38 o                         
  -2   0  20         48.14         39.57         6.47 o                         
  -1   0  20         30.38         39.86         5.18 o                         
   0   0  20        127.77        119.72         7.26 o                         
   1   0  20        124.13        129.16         7.21 o                         
   2   0  20        136.63        108.33         6.67 o                         
   3   0  20         48.36         41.49         7.85 o                         
  -3   1  20          2.97         13.56         8.70 o                         
  -2   1  20         76.38         78.81         7.05 o                         
  -1   1  20       1472.36       1164.50        46.60 o                         
   0   1  20       1002.32        875.73        37.06 o                         
   1   1  20        171.74        170.26         8.57 o                         
   2   1  20        179.68        174.86         8.79 o                         
   3   1  20        227.22        221.27        15.07 o                         
  -3   2  20         10.76         21.05         8.16 o                         
  -2   2  20         29.90         33.15         5.83 o                         
  -1   2  20        198.18        196.50        10.15 o                         
   0   2  20        334.99        362.22        15.81 o                         
   1   2  20        141.81        136.41         7.50 o                         
   2   2  20        191.37        173.02         9.02 o                         
   3   2  20        192.24        186.73        13.96 o                         
  -3   3  20         20.63         19.40         8.23 o                         
  -2   3  20          3.92          3.01         5.82 o                         
  -1   3  20        144.26        128.13         7.56 o                         
   0   3  20        138.89        166.09         9.06 o                         
   1   3  20        264.94        282.24        13.17 o                         
   2   3  20        170.01        159.67         8.69 o                         
   3   3  20         36.91         30.60         7.93 o                         
  -3   4  20          6.40          4.47         8.81 o                         
  -2   4  20          6.39         -5.40         5.40 o                         
  -1   4  20          6.87          9.35         4.48 o                         
   0   4  20        476.40        525.36        21.76 o                         
   1   4  20         25.27         32.52         4.52 o                         
   2   4  20         12.31         11.90         4.78 o                         
   3   4  20         40.60         43.72        10.26 o                         
  -3   5  20         29.20         43.59        19.41 o                         
  -2   5  20          6.26         15.03         6.12 o                         
  -1   5  20          1.50          1.27         4.60 o                         
   0   5  20         62.99         55.23         4.99 o                         
   1   5  20        142.77        146.55         7.84 o                         
   2   5  20        163.19        156.60         9.06 o                         
   3   5  20        128.54        133.28        11.69 o                         
  -2   6  20         18.71         17.63         8.21 o                         
  -1   6  20        141.10        154.13         9.90 o                         
   0   6  20         41.97         39.80         4.87 o                         
   1   6  20         64.28         61.42         5.26 o                         
   2   6  20         68.01         85.11         8.09 o                         
   3   6  20        112.76        108.28        10.58 o                         
  -2   7  20          3.01         13.84         7.42 o                         
  -1   7  20          4.86          8.26         5.87 o                         
   0   7  20        209.64        236.07        11.46 o                         
   1   7  20         28.02         33.63         5.34 o                         
   2   7  20         41.07         59.55         8.11 o                         
   3   7  20         40.95         48.78         8.52 o                         
  -2   8  20         49.62         28.35         7.92 o                         
  -1   8  20          1.12         -4.79         6.17 o                         
   0   8  20         42.17         49.89         6.27 o                         
   1   8  20         93.93         93.41         7.76 o                         
   2   8  20         84.37        102.82        10.26 o                         
   3   8  20          1.21          0.78         8.03 o                         
  -2   9  20          5.95         24.77        13.43 o                         
  -1   9  20          5.58         13.27         7.73 o                         
   0   9  20         82.83         99.28         8.40 o                         
   1   9  20        374.67        390.49        21.29 o                         
   2   9  20          3.81          4.10         8.22 o                         
   3   9  20         15.84         16.51         9.77 o                         
  -1  10  20        126.95        136.57        11.01 o                         
   0  10  20         30.82         25.72         7.42 o                         
   1  10  20         18.67         41.33        11.64 o                         
   2  10  20          8.55         14.81         8.86 o                         
  -1  11  20         17.89         29.96        11.04 o                         
   0  11  20         26.56         11.29         8.06 o                         
   1  11  20         64.90         63.95        10.21 o                         
   2  11  20        211.11        245.86        35.21 o                         
   0  12  20          6.04          3.11         8.61 o                         
   1  12  20         85.04        108.43        13.27 o                         
  -1 -11  21        139.31        110.47        23.82 o                         
   0 -11  21         25.96         29.35        11.46 o                         
   1 -11  21         26.05         34.96        11.09 o                         
  -2 -10  21         20.53         12.09        13.15 o                         
  -1 -10  21         33.61         16.35         9.25 o                         
   0 -10  21         56.36         69.72        10.78 o                         
   1 -10  21        203.67        202.30        16.14 o                         
  -2  -9  21         85.28         88.11        15.09 o                         
  -1  -9  21          7.62          6.38         7.76 o                         
   0  -9  21          3.19         -1.61         8.75 o                         
   1  -9  21        178.19        213.68        14.50 o                         
   2  -9  21         31.33         36.45         9.64 o                         
  -2  -8  21          2.62         10.33         9.50 o                         
  -1  -8  21          7.91          5.12         6.39 o                         
   0  -8  21         32.99         34.28         9.05 o                         
   1  -8  21         10.22          9.42         6.49 o                         
   2  -8  21         39.02         45.54        10.12 o                         
  -2  -7  21         21.82         14.99         8.58 o                         
  -1  -7  21         63.64         66.39         9.82 o                         
   0  -7  21         16.01         13.42         5.81 o                         
   1  -7  21         79.77         87.06         7.70 o                         
   2  -7  21         53.12         59.65         8.22 o                         
  -3  -6  21          7.14          2.15        12.39 o                         
  -2  -6  21         15.52         20.94         7.99 o                         
  -1  -6  21         11.75          6.47         5.52 o                         
   0  -6  21         47.33         50.05         6.30 o                         
   1  -6  21          9.81          9.25         5.11 o                         
   2  -6  21          3.80          1.40         7.63 o                         
  -3  -5  21          3.19         -1.54        10.89 o                         
  -2  -5  21          8.79         20.22         8.03 o                         
  -1  -5  21          6.33          3.91         5.03 o                         
   0  -5  21         26.06         26.00         5.14 o                         
   1  -5  21         39.26         38.82         5.40 o                         
   2  -5  21        146.28        144.82        11.71 o                         
   3  -5  21         59.34         61.77        11.27 o                         
  -3  -4  21          7.54         15.55        10.70 o                         
  -2  -4  21          0.60         -1.63         5.94 o                         
  -1  -4  21         52.70         37.72         5.20 o                         
   0  -4  21          5.37         13.59         4.67 o                         
   1  -4  21        335.17        317.56        14.19 o                         
   2  -4  21          3.70          8.28         6.08 o                         
   3  -4  21          7.88          1.53         7.97 o                         
  -3  -3  21         38.02         37.01         9.63 o                         
  -2  -3  21         11.19         17.06         5.94 o                         
  -1  -3  21         46.21         49.95         5.48 o                         
   0  -3  21        136.54        128.64         7.90 o                         
   1  -3  21        222.34        226.61        10.31 o                         
   2  -3  21          6.74         10.66         5.36 o                         
   3  -3  21          0.23         -3.22         7.43 o                         
  -3  -2  21          9.80         20.35        10.52 o                         
  -2  -2  21         72.85         63.00         7.16 o                         
  -1  -2  21        326.95        296.54        14.56 o                         
   0  -2  21        130.60        142.86         8.31 o                         
   1  -2  21        283.57        265.43        11.92 o                         
   2  -2  21        261.79        260.61        12.36 o                         
   3  -2  21         13.45          7.34         7.33 o                         
  -3  -1  21          7.97         24.73         9.74 o                         
  -2  -1  21         64.16         67.87         7.84 o                         
  -1  -1  21        267.11        239.88        12.01 o                         
   0  -1  21         36.48         44.66         4.96 o                         
   1  -1  21        744.22        635.95        24.48 o                         
   2  -1  21         13.90         11.89         4.83 o                         
   3  -1  21         36.01         22.34         7.76 o                         
  -3   0  21         27.20         30.79         9.42 o                         
  -2   0  21         99.42         93.96         8.84 o                         
  -1   0  21        194.99        189.66        10.15 o                         
   0   0  21          7.18         11.05         4.48 o                         
   1   0  21        355.09        330.92        13.92 o                         
   2   0  21         57.29         49.34         5.63 o                         
   3   0  21         75.43         73.72        10.04 o                         
  -3   1  21          8.72         20.77        11.01 o                         
  -2   1  21          9.74          9.50         6.28 o                         
  -1   1  21        243.52        251.29        11.74 o                         
   0   1  21         51.16         47.18         5.04 o                         
   1   1  21        272.65        288.79        12.78 o                         
   2   1  21         20.10         17.06         4.73 o                         
   3   1  21         24.37         16.60         8.59 o                         
  -3   2  21          2.28         -4.74         8.80 o                         
  -2   2  21          0.77          9.76         5.66 o                         
  -1   2  21         55.32         54.12         5.19 o                         
   0   2  21        176.63        176.59         9.47 o                         
   1   2  21        774.79        671.98        25.63 o                         
   2   2  21         76.37         71.99         6.20 o                         
   3   2  21         17.41         12.92         8.12 o                         
  -3   3  21         10.01         16.52         8.99 o                         
  -2   3  21          6.45          8.71         6.15 o                         
  -1   3  21         46.08         30.10         4.98 o                         
   0   3  21         99.40        109.32         6.44 o                         
   1   3  21        233.80        233.94        10.42 o                         
   2   3  21         15.15         13.88         5.25 o                         
   3   3  21         63.11         59.17        10.22 o                         
  -2   4  21         12.01          7.86         6.01 o                         
  -1   4  21          7.31         14.65         5.26 o                         
   0   4  21          3.89         10.07         4.08 o                         
   1   4  21        289.28        286.81        13.01 o                         
   2   4  21        205.25        204.15        11.55 o                         
   3   4  21         30.27         24.13         7.68 o                         
  -2   5  21         30.54         41.17         9.05 o                         
  -1   5  21         15.34         17.28         5.99 o                         
   0   5  21         22.95         22.55         4.28 o                         
   1   5  21        239.68        281.65        11.78 o                         
   2   5  21          7.61          9.30         5.75 o                         
   3   5  21         11.22         20.69         6.94 o                         
  -2   6  21          1.88         -2.25         6.56 o                         
  -1   6  21         48.54         54.99         7.20 o                         
   0   6  21         59.37         61.97         6.01 o                         
   1   6  21         48.74         43.27         5.47 o                         
   2   6  21          2.81         -5.85         5.85 o                         
   3   6  21          0.20         12.12         6.87 o                         
  -2   7  21         71.55         77.94         9.41 o                         
  -1   7  21          6.70         20.39         6.21 o                         
   0   7  21         17.88         30.58         5.65 o                         
   1   7  21         11.17         10.02         5.12 o                         
   2   7  21        168.04        200.26        14.72 o                         
   3   7  21          7.45          2.64         7.91 o                         
  -2   8  21         28.72         24.34        10.48 o                         
  -1   8  21          5.97         11.68         7.48 o                         
   0   8  21         37.67         36.27         5.89 o                         
   1   8  21        111.24        123.34         9.98 o                         
   2   8  21          5.32         14.86         7.86 o                         
   3   8  21         46.61         50.41        11.26 o                         
  -1   9  21         39.83         42.42         8.61 o                         
   0   9  21          3.02         17.05         6.85 o                         
   1   9  21          8.26         -0.67         7.14 o                         
   2   9  21         45.86         58.68        10.19 o                         
  -1  10  21        120.04        130.35        12.65 o                         
   0  10  21         54.14         68.61         9.01 o                         
   1  10  21        248.22        262.12        20.88 o                         
   2  10  21         54.28         58.15        11.29 o                         
   0  11  21         22.64         34.37         9.18 o                         
   1  11  21        203.06        216.55        16.98 o                         
   2  11  21         38.21         31.34        11.65 o                         
   1  12  21         36.39         26.71        10.89 o                         
  -1 -11  22         11.49          1.53        17.65 o                         
   0 -11  22         18.38         24.16        12.96 o                         
  -1 -10  22         25.04         17.70        10.12 o                         
   0 -10  22         20.18         21.77         9.19 o                         
   1 -10  22         46.79         56.27        11.16 o                         
  -2  -9  22          6.06         10.97        13.36 o                         
  -1  -9  22         18.75          4.82         8.12 o                         
   0  -9  22         41.19         47.12         9.74 o                         
   1  -9  22         42.78         38.69         8.33 o                         
  -2  -8  22         10.10         12.27         9.01 o                         
  -1  -8  22         31.13         12.36         7.42 o                         
   0  -8  22         20.25         12.59         6.60 o                         
   1  -8  22         45.93         29.65         7.64 o                         
   2  -8  22         29.17         30.40        10.89 o                         
  -2  -7  22         33.01         39.93        10.53 o                         
  -1  -7  22          5.74         -2.54         6.21 o                         
   0  -7  22          4.08          3.25         5.72 o                         
   1  -7  22         54.61         56.83         7.25 o                         
   2  -7  22          5.78          2.69         8.99 o                         
  -2  -6  22         16.56         33.21         9.45 o                         
  -1  -6  22         44.16         49.35         7.11 o                         
   0  -6  22          0.03         -2.74         5.51 o                         
   1  -6  22         55.77         57.69         7.06 o                         
   2  -6  22          5.36          1.36         8.24 o                         
  -3  -5  22          1.51          9.07        17.55 o                         
  -2  -5  22          1.17          3.26         7.48 o                         
  -1  -5  22          0.19         -2.99         5.65 o                         
   0  -5  22         13.49         17.36         5.21 o                         
   1  -5  22         23.04         18.42         5.00 o                         
   2  -5  22         75.38         70.25         8.75 o                         
   3  -5  22        101.51         88.87        43.84 o                         
  -3  -4  22         18.88         14.88         9.47 o                         
  -2  -4  22         32.80         39.33         7.37 o                         
  -1  -4  22          1.33         -4.79         4.79 o                         
   0  -4  22        183.28        178.49        10.12 o                         
   1  -4  22        139.82        127.47         8.00 o                         
   2  -4  22          0.92          2.87         6.04 o                         
   3  -4  22         71.29         66.26        11.13 o                         
  -3  -3  22          3.19          5.10         8.84 o                         
  -2  -3  22         18.16         24.45         6.60 o                         
  -1  -3  22         93.61         86.71         8.94 o                         
   0  -3  22        187.82        215.42        11.22 o                         
   1  -3  22        371.96        371.25        15.43 o                         
   2  -3  22         54.36         47.32         6.71 o                         
   3  -3  22         17.07          4.81         7.79 o                         
  -3  -2  22          1.98          8.08         9.38 o                         
  -2  -2  22         16.17         17.49         6.32 o                         
  -1  -2  22          1.27         11.14         4.45 o                         
   0  -2  22          5.82          6.10         5.37 o                         
   1  -2  22        691.93        611.97        22.82 o                         
   2  -2  22        106.80        109.69         7.83 o                         
   3  -2  22          5.03         -0.64         7.02 o                         
  -3  -1  22          2.65          5.45         9.47 o                         
  -2  -1  22         11.39         15.92         6.04 o                         
  -1  -1  22         10.53         10.93         4.21 o                         
   0  -1  22         88.63        112.85         8.02 o                         
   1  -1  22        312.82        310.18        13.03 o                         
   2  -1  22         46.09         34.20         5.38 o                         
   3  -1  22         36.08         26.68         8.14 o                         
  -3   0  22          4.27         18.29        12.87 o                         
  -2   0  22         19.60         18.27         6.44 o                         
  -1   0  22         11.24         12.50         4.63 o                         
   0   0  22       1656.58       1358.73        58.80 o                         
   1   0  22        180.04        156.99         8.30 o                         
   2   0  22        293.96        306.91        14.14 o                         
   3   0  22         18.85         26.41         8.59 o                         
  -3   1  22         13.73         16.45        10.79 o                         
  -2   1  22         19.07         33.45         6.47 o                         
  -1   1  22          0.93          5.21         4.53 o                         
   0   1  22        100.36        105.53         7.23 o                         
   1   1  22        169.48        168.63         8.72 o                         
   2   1  22         34.41         38.83         5.61 o                         
   3   1  22         29.86         29.39         9.19 o                         
  -3   2  22          2.12          1.54         9.41 o                         
  -2   2  22         24.28         28.29         7.80 o                         
  -1   2  22         67.25         66.29         6.02 o                         
   0   2  22          4.32          9.06         4.47 o                         
   1   2  22        243.01        231.69        10.50 o                         
   2   2  22        210.08        199.14        10.51 o                         
   3   2  22         31.86         44.49         9.89 o                         
  -2   3  22          1.20         -0.90         6.10 o                         
  -1   3  22          1.73          2.20         5.03 o                         
   0   3  22        204.66        236.43        11.21 o                         
   1   3  22        494.30        502.28        20.42 o                         
   2   3  22         37.57         31.64         5.98 o                         
   3   3  22         14.41         10.41         7.96 o                         
  -2   4  22         18.73         26.76         7.73 o                         
  -1   4  22          0.26          2.18         5.53 o                         
   0   4  22        206.74        222.78        10.78 o                         
   1   4  22        265.50        305.26        14.42 o                         
   2   4  22        137.16        147.33         9.99 o                         
   3   4  22         44.66         42.97         8.24 o                         
  -2   5  22         28.31         19.62         6.81 o                         
  -1   5  22         46.51         53.28         7.73 o                         
   0   5  22         17.58         16.12         4.67 o                         
   1   5  22        158.26        162.51         9.12 o                         
   2   5  22         43.56         38.00         7.01 o                         
   3   5  22          5.43         -3.83         7.43 o                         
  -2   6  22         11.81          9.22         7.03 o                         
  -1   6  22          4.09          6.83         6.44 o                         
   0   6  22          0.02          0.44         4.79 o                         
   1   6  22         30.01         29.79         5.65 o                         
   2   6  22          0.85          9.12         6.17 o                         
   3   6  22         23.92         13.96         7.86 o                         
  -2   7  22          5.83          9.03         9.65 o                         
  -1   7  22         43.63         33.79         7.61 o                         
   0   7  22          3.18          5.90         4.98 o                         
   1   7  22         75.24         67.42         6.95 o                         
   2   7  22         53.82         57.51         9.07 o                         
   3   7  22         66.87         68.01        12.90 o                         
  -1   8  22         24.08         19.37         7.52 o                         
   0   8  22         22.43         21.97         6.20 o                         
   1   8  22         39.27         44.17         7.56 o                         
   2   8  22          6.83          6.36         8.25 o                         
  -1   9  22         27.40         28.49         8.43 o                         
   0   9  22         44.83         43.08         7.83 o                         
   1   9  22         38.03         45.78         8.74 o                         
   2   9  22          7.65         13.09         8.58 o                         
  -1  10  22         11.28         18.09        13.38 o                         
   0  10  22         16.09         14.73        10.03 o                         
   1  10  22         37.52         56.58         9.25 o                         
   2  10  22         32.25         29.86        11.95 o                         
   0  11  22         15.68          4.01         8.60 o                         
   1  11  22         42.57         66.20        11.62 o                         
  -1 -10  23         15.64          7.11        13.57 o                         
   0 -10  23         44.30         40.49        11.40 o                         
  -1  -9  23          2.32         -7.23         7.23 o                         
   0  -9  23          2.75         -8.64         8.64 o                         
   1  -9  23         11.75          1.23        10.56 o                         
  -2  -8  23         28.62         53.89        14.95 o                         
  -1  -8  23         15.00          6.84         7.43 o                         
   0  -8  23         11.21          5.51         7.52 o                         
   1  -8  23          1.23         -3.67         7.56 o                         
  -2  -7  23          7.91          9.10         9.56 o                         
  -1  -7  23         40.16         11.84         7.95 o                         
   0  -7  23          6.29         -5.30         6.16 o                         
   1  -7  23          1.55         -6.32         6.77 o                         
   2  -7  23         86.19         74.09        12.47 o                         
  -2  -6  23         44.17         53.38        10.39 o                         
  -1  -6  23         37.63         34.95         6.70 o                         
   0  -6  23          2.08         19.05         6.26 o                         
   1  -6  23          8.75         10.38         5.70 o                         
   2  -6  23         29.05         36.57         9.39 o                         
  -2  -5  23         18.22         13.49         7.44 o                         
  -1  -5  23         29.17         35.02         8.83 o                         
   0  -5  23         19.60         17.55         6.18 o                         
   1  -5  23         84.86         61.13         6.70 o                         
   2  -5  23        177.69        170.37        12.38 o                         
  -2  -4  23         33.63         39.42         7.76 o                         
  -1  -4  23          3.43          6.78         5.34 o                         
   0  -4  23        174.07        159.84        10.08 o                         
   1  -4  23         34.31         37.33         5.52 o                         
   2  -4  23         53.20         40.64         7.75 o                         
  -3  -3  23          3.13         11.83        13.28 o                         
  -2  -3  23          7.89          9.82         6.79 o                         
  -1  -3  23          9.47         12.64         5.78 o                         
   0  -3  23        193.70        211.30        11.77 o                         
   1  -3  23         33.60         33.66         5.13 o                         
   2  -3  23         27.03         20.51         6.35 o                         
   3  -3  23         12.95         11.15         8.91 o                         
  -3  -2  23          7.83         23.07        10.13 o                         
  -2  -2  23          0.78         -2.70         6.41 o                         
  -1  -2  23         18.52         18.60         5.43 o                         
   0  -2  23          7.47          6.39         4.73 o                         
   1  -2  23        170.92        171.71         8.84 o                         
   2  -2  23        139.91        129.70         8.73 o                         
   3  -2  23          3.10          2.88         7.90 o                         
  -3  -1  23         10.45         11.83        11.61 o                         
  -2  -1  23          2.12         -4.40         6.08 o                         
  -1  -1  23         74.45         79.19         6.86 o                         
   0  -1  23          7.68          8.34         4.71 o                         
   1  -1  23         26.71         20.98         4.79 o                         
   2  -1  23         93.92         87.10         7.54 o                         
   3  -1  23         27.56         16.66         9.92 o                         
  -3   0  23          3.67          8.81        14.81 o                         
  -2   0  23          0.79         11.60         6.89 o                         
  -1   0  23         68.94         72.93         6.61 o                         
   0   0  23         35.63         31.01         5.25 o                         
   1   0  23          1.36         -3.83         4.25 o                         
   2   0  23        189.44        192.32        11.18 o                         
   3   0  23         58.96         49.87         9.29 o                         
  -2   1  23         11.05         12.66         7.44 o                         
  -1   1  23         25.57         25.30         5.91 o                         
   0   1  23          5.51         10.05         4.45 o                         
   1   1  23          1.20          3.57         4.23 o                         
   2   1  23         50.44         47.02         6.45 o                         
   3   1  23        114.33        111.38        11.59 o                         
  -2   2  23         24.11         29.36         8.03 o                         
  -1   2  23         13.28          9.00         4.92 o                         
   0   2  23         10.41          9.22         4.36 o                         
   1   2  23         25.27          9.75         4.81 o                         
   2   2  23        136.16        109.78         8.40 o                         
   3   2  23         91.86         78.36        10.09 o                         
  -2   3  23         22.11         16.69         7.12 o                         
  -1   3  23          3.54          5.58         5.87 o                         
   0   3  23        229.07        251.62        12.91 o                         
   1   3  23        215.35        237.88        11.78 o                         
   2   3  23         78.90         80.08         8.36 o                         
   3   3  23         50.26         58.81         9.73 o                         
  -2   4  23         60.92         70.79         8.49 o                         
  -1   4  23         35.98         26.27         7.28 o                         
   0   4  23        163.09        152.58         9.91 o                         
   1   4  23         43.21         43.32         5.76 o                         
   2   4  23        117.47         98.63         8.40 o                         
   3   4  23         38.55         45.26         9.38 o                         
  -2   5  23          6.63          3.79         6.49 o                         
  -1   5  23         27.43         28.77         6.88 o                         
   0   5  23         26.54         32.00         5.65 o                         
   1   5  23         46.80         37.91         6.19 o                         
   2   5  23         19.75         23.60         6.64 o                         
   3   5  23          3.12         10.67         9.07 o                         
  -2   6  23         35.23         28.80         9.13 o                         
  -1   6  23         31.57         33.50         9.14 o                         
   0   6  23          1.97          3.88         5.11 o                         
   1   6  23        118.80        126.00         8.66 o                         
   2   6  23         38.19         47.84         7.71 o                         
   3   6  23         11.25         17.83        11.91 o                         
  -1   7  23         10.70         15.15         6.95 o                         
   0   7  23          4.50          1.42         5.31 o                         
   1   7  23         12.26          7.77         6.03 o                         
   2   7  23        196.51        231.09        16.26 o                         
  -1   8  23          3.18          0.70         7.30 o                         
   0   8  23         12.62         20.24         6.91 o                         
   1   8  23          1.90         -6.67         6.67 o                         
   2   8  23         37.96         39.90         8.90 o                         
  -1   9  23         16.20         18.86        10.22 o                         
   0   9  23          1.97         16.48         7.45 o                         
   1   9  23          0.90          8.97         7.44 o                         
   2   9  23        120.83        139.26        15.70 o                         
   0  10  23         38.45         46.00         9.06 o                         
   1  10  23         16.43         11.71         7.96 o                         
   1  11  23          6.12         27.75        27.55 o                         
   0 -10  24          0.53         -4.32        11.40 o                         
  -1  -9  24          6.10          3.95         9.95 o                         
   0  -9  24         28.82         13.32         8.87 o                         
   1  -9  24         22.55          8.80         9.47 o                         
  -1  -8  24         75.41         53.83        12.00 o                         
   0  -8  24         44.01         32.19         7.79 o                         
   1  -8  24          4.26         -7.12         8.04 o                         
  -2  -7  24         34.98         52.69        15.14 o                         
  -1  -7  24         37.06         17.58         8.13 o                         
   0  -7  24         79.22         63.94         8.65 o                         
   1  -7  24         52.88         46.23         7.82 o                         
   2  -7  24         54.36         51.72        10.60 o                         
  -2  -6  24         66.89         72.61        18.99 o                         
  -1  -6  24         11.21         18.12         7.12 o                         
   0  -6  24          0.38         -5.78         5.78 o                         
   1  -6  24         16.46         19.53         7.43 o                         
   2  -6  24         15.30         27.66         8.60 o                         
  -2  -5  24          7.21          8.98         8.94 o                         
  -1  -5  24        105.42        117.84        10.28 o                         
   0  -5  24          4.35          3.92         6.26 o                         
   1  -5  24         70.98         65.07         7.98 o                         
   2  -5  24          6.99          2.58         8.15 o                         
  -2  -4  24         67.46         74.47         9.12 o                         
  -1  -4  24         48.24         55.37         7.17 o                         
   0  -4  24         15.85         27.88         6.01 o                         
   1  -4  24          1.50         -0.78         5.36 o                         
   2  -4  24        104.23         95.08        10.63 o                         
  -2  -3  24          0.01          0.17         6.53 o                         
  -1  -3  24          3.86          8.59         5.18 o                         
   0  -3  24         23.13         27.23         5.82 o                         
   1  -3  24        122.25        125.39         8.95 o                         
   2  -3  24         75.80         67.50         9.48 o                         
  -2  -2  24         41.18         42.23         7.96 o                         
  -1  -2  24         23.86         26.46         6.01 o                         
   0  -2  24          7.89         10.92         5.20 o                         
   1  -2  24         70.83         61.08         6.49 o                         
   2  -2  24        448.15        415.31        19.01 o                         
   3  -2  24          0.26         -2.25        11.56 o                         
  -2  -1  24          1.79          2.15         7.14 o                         
  -1  -1  24         19.79         24.96         5.58 o                         
   0  -1  24         64.80         64.01         6.47 o                         
   1  -1  24         45.46         40.82         6.38 o                         
   2  -1  24        221.60        209.86        11.73 o                         
   3  -1  24         61.07         43.20        11.30 o                         
  -2   0  24         43.64         30.92         7.74 o                         
  -1   0  24         24.59         20.72         6.08 o                         
   0   0  24         56.04         61.14         6.42 o                         
   1   0  24          6.02          4.23         4.98 o                         
   2   0  24         79.46         63.67         7.31 o                         
   3   0  24         61.04         45.70        10.78 o                         
  -2   1  24          0.01          2.68         6.78 o                         
  -1   1  24         17.04         17.34         6.03 o                         
   0   1  24         65.92         77.68         7.39 o                         
   1   1  24          5.21         -1.91         4.94 o                         
   2   1  24         31.29         29.72         6.67 o                         
   3   1  24         10.24         13.08         9.75 o                         
  -2   2  24         70.96         73.40        10.01 o                         
  -1   2  24          4.60         -6.10         6.10 o                         
   0   2  24          5.62          8.06         5.06 o                         
   1   2  24         60.93         61.07         6.81 o                         
   2   2  24        109.42         94.98         8.89 o                         
   3   2  24         12.87         -6.24         9.38 o                         
  -2   3  24          5.14         -3.15         6.97 o                         
  -1   3  24         47.28         46.21         7.44 o                         
   0   3  24         20.16         20.34         5.84 o                         
   1   3  24         83.17         98.80         7.29 o                         
   2   3  24        181.32        148.54        10.74 o                         
   3   3  24         56.00         39.80        10.40 o                         
  -2   4  24         53.72         53.38         8.40 o                         
  -1   4  24         75.90         81.00         9.35 o                         
   0   4  24         11.73         13.60         5.58 o                         
   1   4  24        167.44        166.35        10.57 o                         
   2   4  24        456.95        436.46        24.71 o                         
   3   4  24         50.14         52.82        11.78 o                         
  -2   5  24         26.21         14.99         9.87 o                         
  -1   5  24         11.07         11.84         6.89 o                         
   0   5  24          5.16          7.75         5.51 o                         
   1   5  24          1.07         11.03         6.11 o                         
   2   5  24         54.94         40.75         8.08 o                         
   3   5  24          0.20        -12.32        12.32 o                         
  -2   6  24          8.87         24.96        19.06 o                         
  -1   6  24         43.70         44.78         8.83 o                         
   0   6  24          0.53          2.98         5.42 o                         
   1   6  24         54.22         45.21         6.70 o                         
   2   6  24         77.36         87.96         9.94 o                         
  -1   7  24         78.25         76.92         8.64 o                         
   0   7  24         91.64        102.42         8.72 o                         
   1   7  24         16.69         12.94         6.72 o                         
   2   7  24          8.27          3.08         8.50 o                         
  -1   8  24          6.96          2.85         9.71 o                         
   0   8  24         31.40         36.40         7.73 o                         
   1   8  24         73.69         74.70         9.21 o                         
   2   8  24         20.74         22.89        10.80 o                         
   0   9  24         23.47         43.77         8.69 o                         
   1   9  24          5.86         21.56         8.56 o                         
   2   9  24         73.36         65.79        14.66 o                         
   0  10  24          0.66          3.20        10.01 o                         
   1  10  24         16.48         35.52         9.25 o                         
   0  -9  25         62.36         39.88        11.91 o                         
  -1  -8  25         97.03         78.86        11.58 o                         
   0  -8  25          4.02          4.94         7.29 o                         
   1  -8  25         15.10          3.04         9.08 o                         
  -1  -7  25         23.22         24.34         8.44 o                         
   0  -7  25          3.36         -6.43         6.43 o                         
   1  -7  25         26.53         25.02         7.37 o                         
  -2  -6  25         97.38        113.06        28.22 o                         
  -1  -6  25         13.56         20.32         7.47 o                         
   0  -6  25          6.48         10.13         6.83 o                         
   1  -6  25          3.54          1.94         6.59 o                         
   2  -6  25         12.21          0.09         8.41 o                         
  -2  -5  25         69.82         79.61        13.17 o                         
  -1  -5  25         36.30         29.86         7.49 o                         
   0  -5  25          5.24          3.84         6.35 o                         
   1  -5  25        148.73        140.12        12.03 o                         
   2  -5  25         17.69         25.32         9.20 o                         
  -2  -4  25        120.24        133.10        12.60 o                         
  -1  -4  25         12.60          1.07         6.64 o                         
   0  -4  25         16.79         27.67         6.61 o                         
   1  -4  25         63.63         69.54         8.96 o                         
   2  -4  25          0.60          4.19         7.76 o                         
  -2  -3  25          1.43         -3.71         7.19 o                         
  -1  -3  25          8.80          8.53         5.69 o                         
   0  -3  25          9.96          7.42         6.04 o                         
   1  -3  25         19.21         14.03         6.17 o                         
   2  -3  25          6.94         -2.71         7.43 o                         
  -2  -2  25          2.88         -6.08         6.68 o                         
  -1  -2  25         38.84         42.61         6.95 o                         
   0  -2  25          6.02         -0.09         5.79 o                         
   1  -2  25         52.40         44.33         6.45 o                         
   2  -2  25         10.02         12.41         6.89 o                         
  -2  -1  25          6.16          5.12         6.50 o                         
  -1  -1  25         32.63         36.47         6.74 o                         
   0  -1  25         13.57          7.93         6.13 o                         
   1  -1  25        205.70        196.97        11.49 o                         
   2  -1  25         57.81         52.67         7.93 o                         
  -2   0  25          2.71         12.14         6.72 o                         
  -1   0  25         26.72         39.62         6.66 o                         
   0   0  25          6.43          8.94         6.29 o                         
   1   0  25          1.53          6.96         5.12 o                         
   2   0  25         53.82         62.76         7.95 o                         
  -2   1  25          2.00          5.24         7.07 o                         
  -1   1  25         37.51         51.57         7.61 o                         
   0   1  25         17.08         12.82         5.79 o                         
   1   1  25          1.39         -5.47         5.47 o                         
   2   1  25         86.32         83.41         8.20 o                         
   3   1  25         59.34         72.26        14.64 o                         
  -2   2  25        130.45        139.60        12.74 o                         
  -1   2  25          6.40         -0.42         5.54 o                         
   0   2  25          7.99          6.25         5.31 o                         
   1   2  25        164.89        164.23        10.83 o                         
   2   2  25         38.96         33.02         7.34 o
[truncated: 18,631 more chars]
