# Supplementary material for: 3-[(Benzo-1,3-dioxol-5-yl)amino]-4-meth­oxy­cyclo­but-3-ene-1,2-dione: polymorphism and twinning of a precursor to an anti­mycobacterial squaramide
Source: Acta Crystallogr C Struct Chem. 2024 Jul 5;80(Pt 8):375–82. doi: 10.1107/S2053229624006211 (PMC11299207; doi:10.1107/S2053229624006211)
Supplement: Supplementary file 8 [file c-80-00375-sup9.txt]

27
Coordinates from ORCA-job 15407_1 E -893.847765355654 RKS B3LYP/G verytightOPT FREQ def2-TZVPP
  C   2.93769638495804      8.29258496141870     10.23123752625341
  C   2.61034886353137      8.21841204581538     11.68001512788186
  C   2.94632648329936      9.71727948119722     11.77882412901154
  C   3.23977611420705      9.64749705140594     10.32415580881747
  C   3.82780647518153     11.89032996159253      9.88952098823153
  H   4.20059034378239     12.43875102848722      9.03070298326545
  H   4.54566973310975     11.92244168612715     10.70552307185089
  H   2.87720525072903     12.30341516745358     10.22055715854249
  C   3.14126934312994      7.15787968231592      7.99978387647361
  C   3.06664669506575      5.88785329433662      7.42730795050454
  H   2.82498597919406      5.03693599482304      8.05062572650481
  C   3.29757726173771      5.68736067287641      6.06198365418206
  H   3.24428953878146      4.70138248675675      5.62461715180341
  C   3.59954924234701      6.79545738915893      5.30834665530916
  C   3.67389959055938      8.05676489882159      5.88120156514003
  C   3.45308120835288      8.28332997814381      7.21823838837131
  H   3.52150119010466      9.27470910211574      7.63540283709414
  C   3.97418297620653      8.27356125814340      3.67825792614988
  H   3.08128980131659      8.57833983828592      3.12319597015738
  H   4.88231490153474      8.48122970586345      3.11518717704156
  H   2.59839331853314      6.40153092057861      9.83074958847172
  N   2.88090174558930      7.26212702473175      9.38056158063111
  O   2.24742539555182      7.31431166747677     12.38508688517234
  O   2.97369438908183     10.57310017152183     12.62574752204438
  O   3.64931038401304     10.53179548154769      9.42865947880424
  O   3.90216785783792      6.87623267299892      3.97195201615970
  O   4.01698953226360      8.97552637600492      4.92734725612976
